# Supplementary material for: Salmonella associated with agricultural animals exhibit diverse evolutionary rates and show evidence of recent clonal expansion
Source: mBio. 2024 Sep 17;15(10):e01913-24. doi: 10.1128/mbio.01913-24 (PMC11492988; doi:10.1128/mbio.01913-24)
Supplement: Data Set S1 — Details about clades analyzed. [file mbio.01913-24-s0001.xlsx]

## Sheet: Montevideo A
Unique IDa	SNP Cluster/Singleton	Representative Isolateb	Clade	Sequence Typec	Number of Isolates	US Isolates			UK Isolates
						Total	Human	Non-human	Total	Human	Non-human
PDS000002285.8	SNP Cluster	GCA_006430555.1	7	81	12	0	0	0	12	8	4
PDS000002286.7	SNP Cluster	GCA_007260505.1	8	81	9	0	0	0	9	2	7
PDS000002292.9	SNP Cluster	GCA_011457895.1	7	81	14	12	5	7	0	0	0
PDS000002297.9	SNP Cluster	GCA_011505945.1	7	81	23	23	2	21	0	0	0
PDS000002378.5	SNP Cluster	GCA_006691865.1	10	138	4	4	1	3	0	0	0
PDS000002382.11	SNP Cluster	ERR2693775	10	138	8	1	0	1	3	0	3
PDS000002909.9	SNP Cluster	GCA_010012705.1	6	195	9	0	0	0	9	9	0
PDS000004150.8	SNP Cluster	GCA_007211775.1	1	316	5	0	0	0	4	4	0
PDS000004190.10	SNP Cluster	GCA_006693325.1	6	195	10	0	0	0	9	8	1
PDS000004192.10	SNP Cluster	GCA_008002565.1	6	4	5	5	0	5	0	0	0
PDS000004194.52	SNP Cluster	GCA_011472935.1	10	138	44	44	3	41	0	0	0
PDS000004199.18	SNP Cluster	GCA_006829165.1	10	138	20	20	13	7	0	0	0
PDS000006075.9	SNP Cluster	GCA_018313955.1	10	138	9	9	0	9	0	0	0
PDS000006097.4	SNP Cluster	GCA_008527815.1	6	195	3	2	2	0	1	1	0
PDS000006531.11	SNP Cluster	GCA_004224805.1	10	138	11	0	0	0	0	0	0
PDS000007662.3	SNP Cluster	GCA_008480625.1	10	138	3	3	0	3	0	0	0
PDS000007724.14	SNP Cluster	GCA_006650985.1	6	4	12	11	4	7	0	0	0
PDS000008760.11	SNP Cluster	GCA_014310855.1	6	1531	14	14	12	2	0	0	0
PDS000009462.119	SNP Cluster	GCA_010177155.1	6	Undetermined	128	121	121	0	4	4	0
PDS000011362.8	SNP Cluster	GCA_005759655.1	7	81	4	4	2	2	0	0	0
PDS000011910.28	SNP Cluster	GCA_005637775.1	3	699	27	26	26	0	1	1	0
PDS000012000.8	SNP Cluster	GCA_000238455.3	7	81	4	3	1	2	0	0	0
PDS000013392.8	SNP Cluster	GCA_019062675.1	11	305	8	7	7	0	0	0	0
PDS000013393.3	SNP Cluster	GCA_009221365.2	6	4	2	1	1	0	0	0	0
PDS000013503.18	SNP Cluster	ERR2759770	6	1531	18	5	5	0	10	10	0
PDS000015518.18	SNP Cluster	GCA_006638405.1	6	Undetermined	19	15	14	1	4	4	0
PDS000019138.3	SNP Cluster	GCA_005535135.1	6	195	3	2	0	2	1	1	0
PDS000019597.9	SNP Cluster	GCA_008485505.1	6	4	9	9	1	8	0	0	0
PDS000020656.2	SNP Cluster	GCA_006764825.1	11	305	2	2	2	0	0	0	0
PDS000023199.4	SNP Cluster	GCA_008860405.1	8	81	4	0	0	0	4	4	0
PDS000023200.3	SNP Cluster	GCA_013503015.1	7	81	4	4	4	0	0	0	0
PDS000023289.19	SNP Cluster	GCA_006582425.1	6	4	27	27	27	0	0	0	0
PDS000023290.2	SNP Cluster	GCA_006801285.1	11	305	2	2	2	0	0	0	0
PDS000023567.1	SNP Cluster	GCA_006764365.1	7	81	2	1	1	0	1	1	0
PDS000023863.6	SNP Cluster	GCA_007276995.1	3	699	6	0	0	0	6	4	2
PDS000023889.3	SNP Cluster	GCA_007517675.1	9	1535	3	0	0	0	3	3	0
PDS000025823.1	SNP Cluster	GCA_004225965.1	7	81	2	1	0	1	0	0	0
PDS000025862.1	SNP Cluster	GCA_006772445.1	3	699	2	2	2	0	0	0	0
PDS000025863.2	SNP Cluster	GCA_007201455.1	6	Undetermined	2	0	0	0	2	2	0
PDS000026541.133	SNP Cluster	GCA_017241035.1	10	138	240	240	3	237	0	0	0
PDS000026542.43	SNP Cluster	GCA_006169485.1	10	138	58	58	5	53	0	0	0
PDS000026563.6	SNP Cluster	GCA_005433945.1	6	195	10	4	3	1	6	6	0
PDS000026564.1	SNP Cluster	GCA_004272185.1	6	195	2	0	0	0	2	2	0
PDS000027095.2	SNP Cluster	GCA_007267465.1	1	316	3	0	0	0	3	2	1
PDS000027096.1	SNP Cluster	GCA_006987045.1	1	316	3	0	0	0	3	1	2
PDS000027237.198	SNP Cluster	GCA_000188955.5	1	316	779	673	367	306	11	11	0
PDS000027248.15	SNP Cluster	GCA_009347935.1	1	316	39	0	0	0	39	38	1
PDS000027259.1	SNP Cluster	GCA_000188635.2	1	316	4	0	0	0	0	0	0
PDS000027267.3	SNP Cluster	GCA_010846825.1	6	4	4	4	2	2	0	0	0
PDS000027270.9	SNP Cluster	GCA_007160585.1	1	316	15	0	0	0	15	14	1
PDS000027280.12	SNP Cluster	GCA_005675285.1	7	81	12	11	4	7	0	0	0
PDS000027281.2	SNP Cluster	GCA_007007645.1	1	316	3	0	0	0	3	3	0
PDS000027292.6	SNP Cluster	GCA_006800565.1	1	4451	8	8	8	0	0	0	0
PDS000027304.5	SNP Cluster	GCA_006754785.1	11	305	12	12	5	7	0	0	0
PDS000027315.2	SNP Cluster	GCA_005411975.1	1	316	3	3	1	2	0	0	0
PDS000027326.1	SNP Cluster	GCA_007188455.1	1	316	2	0	0	0	2	2	0
PDS000027337.4	SNP Cluster	GCA_010798095.1	1	316	7	1	1	0	6	5	1
PDS000027440.27	SNP Cluster	GCA_014341915.1	7	81	35	34	34	0	0	0	0
PDS000027604.24	SNP Cluster	GCA_015928685.1	8	81	28	28	28	0	0	0	0
PDS000027742.1	SNP Cluster	GCA_005608355.1	10	138	2	2	0	2	0	0	0
PDS000027787.3	SNP Cluster	GCA_005535155.1	10	138	4	4	0	4	0	0	0
PDS000027801.2	SNP Cluster	GCA_008490645.1	10	138	5	5	0	5	0	0	0
PDS000027826.3	SNP Cluster	SRR5282002	6	4	4	4	3	1	0	0	0
PDS000027834.1	SNP Cluster	GCA_007634635.1	10	138	2	0	0	0	0	0	0
PDS000027837.9	SNP Cluster	GCA_005846425.1	6	4	20	19	0	19	0	0	0
PDS000027848.31	SNP Cluster	GCA_006571245.1	6	4	43	38	28	10	1	1	0
PDS000027854.1	SNP Cluster	GCA_005437285.1	7	81	2	2	0	2	0	0	0
PDS000027859.10	SNP Cluster	GCA_007753035.1	6	4	41	41	2	39	0	0	0
PDS000027871.1	SNP Cluster	GCA_010178095.1	6	4	2	2	2	0	0	0	0
PDS000027882.2	SNP Cluster	GCA_008541315.1	6	4	3	2	0	2	0	0	0
PDS000027890.3	SNP Cluster	GCA_010178495.1	10	138	8	8	0	8	0	0	0
PDS000027893.3	SNP Cluster	GCA_016889645.1	6	4	5	4	4	0	0	0	0
PDS000027899.1	SNP Cluster	GCA_007476725.1	6	4	12	12	7	5	0	0	0
PDS000027904.8	SNP Cluster	GCA_008484125.1	6	4	12	11	11	0	1	1	0
PDS000027915.17	SNP Cluster	GCA_006689685.1	6	4	40	40	29	11	0	0	0
PDS000027926.1	SNP Cluster	GCA_007141785.1	6	195	2	0	0	0	2	2	0
PDS000027937.4	SNP Cluster	GCA_007144425.1	6	195	7	0	0	0	7	6	1
PDS000027948.81	SNP Cluster	GCA_019044085.1	6	195	117	113	99	14	0	0	0
PDS000027959.11	SNP Cluster	GCA_014306795.1	6	195	13	0	0	0	12	12	0
PDS000028007.2	SNP Cluster	GCA_010156755.1	10	138	6	6	0	6	0	0	0
PDS000028037.185	SNP Cluster	GCA_002761355.1	10	138	689	677	299	378	4	4	0
PDS000028048.170	SNP Cluster	GCA_007972865.1	10	2269	453	427	125	302	4	4	0
PDS000028059.49	SNP Cluster	GCA_003641285.1	10	138	109	105	40	65	3	3	0
PDS000028070.53	SNP Cluster	GCA_008413825.1	10	138	79	79	4	75	0	0	0
PDS000028077.1	SNP Cluster	GCA_010134715.1	6	4492	3	3	3	0	0	0	0
PDS000028081.1	SNP Cluster	GCA_005610575.1	10	138	4	4	0	4	0	0	0
PDS000028083.3	SNP Cluster	GCA_010177835.1	10	138	4	4	0	4	0	0	0
PDS000028089.3	SNP Cluster	GCA_006166245.1	10	138	6	6	2	4	0	0	0
PDS000028093.45	SNP Cluster	GCA_006811665.1	10	138	73	72	31	41	0	0	0
PDS000028104.5	SNP Cluster	GCA_007520965.1	10	138	6	0	0	0	6	6	0
PDS000028115.17	SNP Cluster	GCA_005943205.1	10	138	27	27	2	25	0	0	0
PDS000028126.17	SNP Cluster	GCA_011518765.1	10	138	35	35	0	35	0	0	0
PDS000028137.7	SNP Cluster	GCA_011506925.1	10	138	8	6	4	2	2	2	0
PDS000028148.1	SNP Cluster	GCA_005536035.1	10	138	2	2	0	2	0	0	0
PDS000028159.4	SNP Cluster	GCA_000940975.1	10	138	6	5	0	5	0	0	0
PDS000028170.10	SNP Cluster	GCA_008429285.1	10	138	19	19	1	18	0	0	0
PDS000028181.24	SNP Cluster	GCA_008484485.1	10	138	37	36	17	19	0	0	0
PDS000028206.3	SNP Cluster	ERR2693668	10	138	9	5	1	4	2	2	0
PDS000028424.4	SNP Cluster	GCA_008531275.1	10	138	10	10	0	10	0	0	0
PDS000028495.4	SNP Cluster	GCA_014908885.1	7	81	7	7	7	0	0	0	0
PDS000028513.2	SNP Cluster	GCA_007044545.1	7	81	20	19	19	0	0	0	0
PDS000028598.3	SNP Cluster	GCA_006637485.1	7	81	4	4	4	0	0	0	0
PDS000028600.1	SNP Cluster	GCA_008488885.1	10	4205	2	2	0	2	0	0	0
PDS000028720.7	SNP Cluster	GCA_008487765.1	6	4	9	9	9	0	0	0	0
PDS000028751.1	SNP Cluster	GCA_008436385.1	7	81	2	2	2	0	0	0	0
PDS000028847.2	SNP Cluster	GCA_008488145.1	10	2945	2	2	1	1	0	0	0
PDS000028869.4	SNP Cluster	GCA_005767135.1	1	316	6	5	5	0	0	0	0
PDS000028925.8	SNP Cluster	GCA_008487245.1	6	4	10	10	7	3	0	0	0
PDS000028930.3	SNP Cluster	GCA_015215405.1	10	138	14	14	1	13	0	0	0
PDS000028941.6	SNP Cluster	GCA_008435465.1	7	81	12	12	11	1	0	0	0
PDS000029018.3	SNP Cluster	GCA_014562975.1	7	81	4	4	4	0	0	0	0
PDS000029033.7	SNP Cluster	GCA_003760465.1	7	81	8	7	7	0	0	0	0
PDS000029043.2	SNP Cluster	GCA_011172415.1	7	81	3	3	3	0	0	0	0
PDS000029054.1	SNP Cluster	GCA_009206065.1	7	81	2	2	2	0	0	0	0
PDS000029098.10	SNP Cluster	GCA_005441655.1	10	138	16	16	0	16	0	0	0
PDS000029156.1	SNP Cluster	GCA_008486105.1	6	4	3	3	1	2	0	0	0
PDS000029179.2	SNP Cluster	GCA_002761375.1	10	138	3	2	1	1	0	0	0
PDS000029321.1	SNP Cluster	GCA_006758545.1	7	81	3	3	3	0	0	0	0
PDS000029325.1	SNP Cluster	GCA_008942305.1	10	138	2	2	0	2	0	0	0
PDS000029333.28	SNP Cluster	GCA_008957465.1	3	699	47	41	38	3	0	0	0
PDS000029347.1	SNP Cluster	GCA_006636825.1	7	81	2	2	2	0	0	0	0
PDS000029396.1	SNP Cluster	GCA_008484845.1	7	81	2	2	2	0	0	0	0
PDS000029408.2	SNP Cluster	GCA_011340505.1	7	81	5	2	2	0	0	0	0
PDS000029518.1	SNP Cluster	GCA_008527535.1	10	138	2	2	0	2	0	0	0
PDS000029533.5	SNP Cluster	GCA_007861525.1	6	4	6	6	0	6	0	0	0
PDS000029590.2	SNP Cluster	GCA_009093065.1	10	138	5	5	0	5	0	0	0
PDS000029643.5	SNP Cluster	GCA_011262395.1	10	138	13	13	3	10	0	0	0
PDS000029755.3	SNP Cluster	GCA_007231855.1	7	81	4	4	0	4	0	0	0
PDS000029787.1	SNP Cluster	GCA_005607675.1	10	138	4	4	0	4	0	0	0
PDS000029815.4	SNP Cluster	GCA_008431125.1	10	138	5	5	0	5	0	0	0
PDS000029935.4	SNP Cluster	GCA_005677915.1	10	138	38	38	0	38	0	0	0
PDS000029957.1	SNP Cluster	GCA_008482685.1	10	138	2	2	0	2	0	0	0
PDS000029961.2	SNP Cluster	GCA_008526415.1	10	138	3	3	0	3	0	0	0
PDS000030018.3	SNP Cluster	GCA_005703855.1	10	138	7	7	0	7	0	0	0
PDS000030039.2	SNP Cluster	GCA_008429015.1	10	138	2	2	0	2	0	0	0
PDS000030116.2	SNP Cluster	GCA_008480125.1	10	138	3	3	1	2	0	0	0
PDS000030130.1	SNP Cluster	GCA_004223425.1	6	195	2	0	0	0	0	0	0
PDS000030152.1	SNP Cluster	GCA_008481225.1	10	138	2	2	0	2	0	0	0
PDS000030217.1	SNP Cluster	GCA_008464995.1	10	138	2	2	0	2	0	0	0
PDS000030225.1	SNP Cluster	GCA_006908185.1	10	138	7	7	0	7	0	0	0
PDS000030273.2	SNP Cluster	GCA_009323655.1	10	138	6	6	0	6	0	0	0
PDS000030284.1	SNP Cluster	GCA_005524395.1	10	138	4	4	1	3	0	0	0
PDS000030365.1	SNP Cluster	GCA_008473785.1	10	138	2	2	0	2	0	0	0
PDS000030454.5	SNP Cluster	GCA_008516205.1	10	138	6	6	1	5	0	0	0
PDS000030587.3	SNP Cluster	GCA_007766475.1	7	81	4	4	0	4	0	0	0
PDS000030622.1	SNP Cluster	GCA_005533305.1	10	138	2	2	0	2	0	0	0
PDS000030633.1	SNP Cluster	GCA_003874955.1	10	138	6	6	0	6	0	0	0
PDS000030698.2	SNP Cluster	GCA_006877305.1	7	81	6	6	0	6	0	0	0
PDS000030706.1	SNP Cluster	GCA_005677655.1	7	81	6	6	0	6	0	0	0
PDS000030711.1	SNP Cluster	GCA_005678735.1	7	81	2	2	0	2	0	0	0
PDS000030718.1	SNP Cluster	GCA_005436435.1	7	81	23	23	0	23	0	0	0
PDS000030777.1	SNP Cluster	GCA_005936265.1	7	81	8	8	0	8	0	0	0
PDS000030905.10	SNP Cluster	GCA_006877725.1	10	138	21	21	6	15	0	0	0
PDS000031147.3	SNP Cluster	GCA_006700185.1	10	138	8	8	3	5	0	0	0
PDS000031177.2	SNP Cluster	GCA_005947285.1	7	81	6	6	0	6	0	0	0
PDS000031240.3	SNP Cluster	ERR4400180	9	1535	3	0	0	0	2	2	0
PDS000031252.2	SNP Cluster	GCA_011098985.1	1	316	2	0	0	0	2	0	2
PDS000031268.5	SNP Cluster	GCA_012287705.1	6	195	13	0	0	0	13	7	6
PDS000031294.1	SNP Cluster	GCA_007231055.1	1	316	2	0	0	0	0	0	0
PDS000031311.3	SNP Cluster	GCA_010821605.1	7	81	7	7	2	5	0	0	0
PDS000031365.2	SNP Cluster	GCA_006692105.1	10	138	2	2	0	2	0	0	0
PDS000031401.2	SNP Cluster	GCA_006250475.1	6	4	6	6	1	5	0	0	0
PDS000031410.1	SNP Cluster	GCA_003871315.1	10	138	2	2	0	2	0	0	0
PDS000031428.1	SNP Cluster	GCA_011090725.1	6	195	4	0	0	0	0	0	0
PDS000031440.2	SNP Cluster	GCA_018340465.1	7	81	4	4	0	4	0	0	0
PDS000031560.1	SNP Cluster	GCA_005606255.1	7	81	8	8	0	8	0	0	0
PDS000031584.1	SNP Cluster	GCA_005931195.1	10	138	2	2	0	2	0	0	0
PDS000031595.18	SNP Cluster	GCA_015228655.1	10	138	34	34	2	32	0	0	0
PDS000031688.2	SNP Cluster	GCA_005941425.1	7	81	14	14	1	13	0	0	0
PDS000031723.1	SNP Cluster	GCA_006838305.1	6	195	2	0	0	0	0	0	0
PDS000031765.1	SNP Cluster	GCA_003878515.1	10	138	8	1	0	1	0	0	0
PDS000031786.2	SNP Cluster	GCA_006689865.1	6	195	2	0	0	0	0	0	0
PDS000031818.2	SNP Cluster	GCA_006841045.1	7	81	12	12	1	11	0	0	0
PDS000031864.5	SNP Cluster	GCA_006691905.1	6	195	12	0	0	0	0	0	0
PDS000031897.2	SNP Cluster	GCA_008020825.1	10	138	9	0	0	0	9	9	0
PDS000032122.3	SNP Cluster	GCA_005588875.1	6	4	4	3	2	1	0	0	0
PDS000032163.1	SNP Cluster	GCA_005605935.1	7	81	3	3	0	3	0	0	0
PDS000032191.2	SNP Cluster	GCA_006629585.1	10	138	4	4	0	4	0	0	0
PDS000032274.2	SNP Cluster	GCA_006630045.1	10	138	2	2	0	2	0	0	0
PDS000032306.1	SNP Cluster	GCA_006086435.1	7	81	8	8	0	8	0	0	0
PDS000032597.49	SNP Cluster	GCA_013118145.1	10	138	88	88	21	67	0	0	0
PDS000032598.85	SNP Cluster	GCA_008620595.1	10	138	178	178	157	21	0	0	0
PDS000032599.1	SNP Cluster	GCA_008526135.1	10	138	3	3	0	3	0	0	0
PDS000032600.9	SNP Cluster	GCA_005576575.1	10	138	16	15	5	10	0	0	0
PDS000032601.32	SNP Cluster	GCA_002761335.1	10	138	63	59	15	44	3	3	0
PDS000032603.4	SNP Cluster	GCA_010837085.1	10	138	6	6	1	5	0	0	0
PDS000032604.12	SNP Cluster	GCA_009585345.1	10	138	24	24	3	21	0	0	0
PDS000032839.3	SNP Cluster	GCA_006755605.1	6	195	3	3	2	1	0	0	0
PDS000032848.7	SNP Cluster	GCA_006782765.1	7	81	10	10	10	0	0	0	0
PDS000036006.6	SNP Cluster	GCA_013538515.1	7	81	8	8	8	0	0	0	0
PDS000036023.2	SNP Cluster	SRR863396	6	4	2	2	0	2	0	0	0
PDS000036354.3	SNP Cluster	GCA_006613645.1	7	81	4	4	4	0	0	0	0
PDS000036482.3	SNP Cluster	GCA_008532975.1	6	4	4	4	4	0	0	0	0
PDS000037138.1	SNP Cluster	SRR7063198	10	4713	2	1	0	1	1	1	0
PDS000037194.1	SNP Cluster	GCA_006989865.1	1	316	2	0	0	0	2	1	1
PDS000037243.1	SNP Cluster	GCA_002761455.1	7	81	2	2	2	0	0	0	0
PDS000037345.2	SNP Cluster	GCA_007322515.1	10	138	3	3	0	3	0	0	0
PDS000037555.1	SNP Cluster	GCA_007328675.1	10	138	2	0	0	0	2	2	0
PDS000037575.5	SNP Cluster	GCA_006759345.1	6	4	5	5	2	3	0	0	0
PDS000037688.12	SNP Cluster	GCA_008715175.1	10	138	18	18	0	18	0	0	0
PDS000037703.1	SNP Cluster	GCA_006293315.1	10	138	2	0	0	0	0	0	0
PDS000038062.3	SNP Cluster	GCA_006991665.1	1	316	4	0	0	0	4	4	0
PDS000038069.1	SNP Cluster	GCA_005457425.1	7	81	2	2	0	2	0	0	0
PDS000038299.1	SNP Cluster	GCA_005406605.1	7	81	2	2	2	0	0	0	0
PDS000038389.1	SNP Cluster	GCA_007343935.1	1	316	2	0	0	0	2	2	0
PDS000038539.9	SNP Cluster	SRR3476367	10	138	31	31	7	24	0	0	0
PDS000038697.1	SNP Cluster	GCA_006772905.1	7	81	2	2	2	0	0	0	0
PDS000038832.1	SNP Cluster	GCA_005420375.1	7	81	2	2	2	0	0	0	0
PDS000038834.1	SNP Cluster	GCA_006779905.1	7	81	2	2	2	0	0	0	0
PDS000039060.2	SNP Cluster	GCA_005756795.1	10	138	3	3	0	3	0	0	0
PDS000040494.1	SNP Cluster	GCA_005721315.1	10	138	4	4	0	4	0	0	0
PDS000040716.4	SNP Cluster	GCA_007863545.1	10	138	5	5	0	5	0	0	0
PDS000041646.4	SNP Cluster	GCA_008398375.1	10	138	5	5	5	0	0	0	0
PDS000042037.1	SNP Cluster	ERR405734	10	138	3	0	0	0	0	0	0
PDS000042053.1	SNP Cluster	ERR405732	10	138	2	0	0	0	0	0	0
PDS000042418.1	SNP Cluster	ERR2693662	10	138	6	0	0	0	0	0	0
PDS000042482.2	SNP Cluster	ERR2693656	10	138	3	0	0	0	1	1	0
PDS000042497.1	SNP Cluster	GCA_009153195.1	6	4	2	1	1	0	0	0	0
PDS000043106.1	SNP Cluster	GCA_005659495.1	10	138	2	2	0	2	0	0	0
PDS000043126.1	SNP Cluster	GCA_005583235.1	7	81	2	2	2	0	0	0	0
PDS000043178.1	SNP Cluster	GCA_005427445.1	10	138	3	3	0	3	0	0	0
PDS000043292.1	SNP Cluster	GCA_005660375.1	7	81	2	2	2	0	0	0	0
PDS000043299.1	SNP Cluster	GCA_005733645.1	1	316	2	0	0	0	0	0	0
PDS000043922.5	SNP Cluster	GCA_003054535.1	10	138	6	6	4	2	0	0	0
PDS000043988.2	SNP Cluster	GCA_011512905.1	7	81	4	4	4	0	0	0	0
PDS000043995.1	SNP Cluster	GCA_005495245.1	7	81	2	2	2	0	0	0	0
PDS000044005.1	SNP Cluster	GCA_010124165.1	10	138	2	2	1	1	0	0	0
PDS000044126.6	SNP Cluster	GCA_006454375.1	7	81	7	7	7	0	0	0	0
PDS000044283.3	SNP Cluster	GCA_005846645.1	7	81	4	4	4	0	0	0	0
PDS000044342.1	SNP Cluster	GCA_005743195.1	7	3742	2	0	0	0	0	0	0
PDS000044395.4	SNP Cluster	GCA_007734905.1	10	138	4	4	0	4	0	0	0
PDS000044647.3	SNP Cluster	GCA_014946305.1	10	138	5	2	2	0	1	1	0
PDS000044648.2	SNP Cluster	GCA_005669875.1	10	138	3	3	0	3	0	0	0
PDS000044705.2	SNP Cluster	SRR13287016	7	81	3	2	2	0	0	0	0
PDS000044781.3	SNP Cluster	GCA_008531635.1	7	81	4	4	4	0	0	0	0
PDS000044954.14	SNP Cluster	GCA_005602055.1	10	138	16	16	16	0	0	0	0
PDS000045242.1	SNP Cluster	GCA_005753495.1	7	81	3	3	3	0	0	0	0
PDS000045608.1	SNP Cluster	GCA_006722385.1	7	81	2	2	2	0	0	0	0
PDS000045758.2	SNP Cluster	GCA_005738115.1	6	4	3	3	3	0	0	0	0
PDS000045780.3	SNP Cluster	GCA_006806685.1	10	138	2	2	0	2	0	0	0
PDS000045810.2	SNP Cluster	GCA_008531075.1	7	81	3	3	3	0	0	0	0
PDS000045966.3	SNP Cluster	GCA_005530035.1	7	81	5	5	5	0	0	0	0
PDS000046117.2	SNP Cluster	GCA_005916425.1	7	81	3	3	3	0	0	0	0
PDS000046222.2	SNP Cluster	GCA_005855605.1	6	195	3	3	3	0	0	0	0
PDS000046254.2	SNP Cluster	GCA_005652955.1	7	81	3	3	3	0	0	0	0
PDS000046326.1	SNP Cluster	GCA_006070795.1	10	138	2	2	2	0	0	0	0
PDS000046587.8	SNP Cluster	GCA_007630675.1	7	81	12	12	12	0	0	0	0
PDS000046647.3	SNP Cluster	GCA_011266505.1	6	4	4	4	4	0	0	0	0
PDS000046650.2	SNP Cluster	GCA_006476095.1	7	81	3	3	3	0	0	0	0
PDS000046784.1	SNP Cluster	GCA_006530655.1	10	138	2	2	2	0	0	0	0
PDS000047096.1	SNP Cluster	GCA_007798915.1	7	81	3	3	3	0	0	0	0
PDS000047127.1	SNP Cluster	GCA_006295615.1	7	81	2	2	2	0	0	0	0
PDS000047453.1	SNP Cluster	GCA_007766705.1	7	81	2	2	0	2	0	0	0
PDS000047475.1	SNP Cluster	GCA_007764675.1	10	138	3	3	0	3	0	0	0
PDS000047486.1	SNP Cluster	GCA_010925635.1	1	316	2	0	0	0	2	2	0
PDS000047841.2	SNP Cluster	GCA_006537585.1	7	81	3	3	3	0	0	0	0
PDS000047845.3	SNP Cluster	GCA_005512135.1	7	81	4	4	4	0	0	0	0
PDS000047883.1	SNP Cluster	GCA_007692145.1	7	81	2	2	2	0	0	0	0
PDS000047973.3	SNP Cluster	SRR13246873	7	81	5	4	4	0	0	0	0
PDS000048527.3	SNP Cluster	GCA_007892165.1	10	138	5	5	0	5	0	0	0
PDS000048536.1	SNP Cluster	GCA_007880345.1	6	4	2	2	2	0	0	0	0
PDS000049186.3	SNP Cluster	GCA_008032235.1	7	81	4	4	4	0	0	0	0
PDS000049432.2	SNP Cluster	GCA_010878845.1	7	81	3	3	3	0	0	0	0
PDS000049836.1	SNP Cluster	GCA_008155585.1	6	4	2	2	2	0	0	0	0
PDS000049929.7	SNP Cluster	GCA_008777995.1	7	81	15	15	15	0	0	0	0
PDS000050018.4	SNP Cluster	SRR12905835	3	699	6	6	6	0	0	0	0
PDS000050177.1	SNP Cluster	GCA_008255245.1	7	81	3	3	3	0	0	0	0
PDS000050502.1	SNP Cluster	GCA_008361355.1	3	699	2	0	0	0	2	2	0
PDS000050574.9	SNP Cluster	GCA_014777635.1	8	81	10	10	10	0	0	0	0
PDS000050585.7	SNP Cluster	GCA_008160545.1	7	81	8	8	8	0	0	0	0
PDS000050588.4	SNP Cluster	GCA_008377505.1	7	81	5	5	5	0	0	0	0
PDS000050683.2	SNP Cluster	GCA_006189925.1	7	81	3	3	3	0	0	0	0
PDS000050688.4	SNP Cluster	GCA_009240205.1	Montevideo C	Undetermined	5	0	0	0	0	0	0
PDS000050752.2	SNP Cluster	GCA_008466445.1	7	81	3	3	3	0	0	0	0
PDS000050767.1	SNP Cluster	GCA_005512515.1	6	4	2	2	2	0	0	0	0
PDS000050815.3	SNP Cluster	GCA_007552995.1	7	81	4	4	4	0	0	0	0
PDS000051009.1	SNP Cluster	GCA_006886305.1	10	138	69	69	0	69	0	0	0
PDS000051235.1	SNP Cluster	GCA_008782435.1	7	81	2	2	2	0	0	0	0
PDS000051240.3	SNP Cluster	GCA_008963415.1	10	138	4	4	0	4	0	0	0
PDS000051290.5	SNP Cluster	GCA_008809835.1	7	81	6	6	6	0	0	0	0
PDS000051442.16	SNP Cluster	GCA_011256875.1	7	81	18	17	17	0	0	0	0
PDS000051574.2	SNP Cluster	GCA_009161265.1	6	2327	4	1	1	0	3	3	0
PDS000051696.1	SNP Cluster	GCA_011631405.1	7	81	2	2	2	0	0	0	0
PDS000051771.1	SNP Cluster	GCA_006663545.1	7	81	2	2	2	0	0	0	0
PDS000052006.1	SNP Cluster	GCA_009175225.1	7	81	2	2	2	0	0	0	0
PDS000052051.1	SNP Cluster	GCA_008794375.1	7	81	2	2	2	0	0	0	0
PDS000052135.3	SNP Cluster	GCA_009229425.1	7	81	4	4	4	0	0	0	0
PDS000052137.2	SNP Cluster	GCA_009225485.1	9	1535	3	0	0	0	3	3	0
PDS000052574.2	SNP Cluster	GCA_006155805.1	7	81	3	3	3	0	0	0	0
PDS000052610.3	SNP Cluster	GCA_009340695.1	6	4	4	4	4	0	0	0	0
PDS000052618.2	SNP Cluster	GCA_010860885.1	7	81	3	3	3	0	0	0	0
PDS000052621.1	SNP Cluster	GCA_009380375.1	10	Undetermined	2	2	0	2	0	0	0
PDS000052872.3	SNP Cluster	GCA_010467485.1	7	81	4	4	4	0	0	0	0
PDS000053424.2	SNP Cluster	GCA_018339015.1	3	699	4	4	1	3	0	0	0
PDS000053551.3	SNP Cluster	GCA_019669285.1	7	81	4	4	4	0	0	0	0
PDS000053556.1	SNP Cluster	GCA_011593645.1	7	81	2	2	2	0	0	0	0
PDS000053675.2	SNP Cluster	SRR13284798	7	81	3	2	2	0	0	0	0
PDS000054205.2	SNP Cluster	GCA_010842465.1	1	316	3	0	0	0	3	3	0
PDS000054290.2	SNP Cluster	GCA_010464845.1	7	81	3	3	3	0	0	0	0
PDS000054327.5	SNP Cluster	GCA_011321455.1	7	81	6	6	6	0	0	0	0
PDS000054335.1	SNP Cluster	GCA_008596645.1	7	81	2	2	2	0	0	0	0
PDS000054582.1	SNP Cluster	GCA_010478975.1	6	195	2	0	0	0	2	2	0
PDS000054790.1	SNP Cluster	GCA_008407345.1	10	138	2	2	0	2	0	0	0
PDS000054868.1	SNP Cluster	GCA_008615525.1	6	2329	2	2	2	0	0	0	0
PDS000055041.1	SNP Cluster	GCA_010444515.1	7	81	2	2	2	0	0	0	0
PDS000055042.1	SNP Cluster	GCA_010802105.1	10	138	2	2	2	0	0	0	0
PDS000055324.1	SNP Cluster	GCA_010404415.1	7	81	2	2	2	0	0	0	0
PDS000055330.1	SNP Cluster	GCA_010729385.1	7	81	2	2	2	0	0	0	0
PDS000055360.2	SNP Cluster	GCA_010537375.1	7	81	4	4	4	0	0	0	0
PDS000055741.3	SNP Cluster	GCA_005763575.1	7	81	4	4	4	0	0	0	0
PDS000055768.4	SNP Cluster	GCA_002761415.1	7	81	5	5	5	0	0	0	0
PDS000055806.4	SNP Cluster	GCA_011205715.1	7	81	5	5	5	0	0	0	0
PDS000055875.2	SNP Cluster	GCA_011486665.1	7	81	3	3	3	0	0	0	0
PDS000055878.3	SNP Cluster	GCA_011271525.1	7	81	4	4	4	0	0	0	0
PDS000055879.1	SNP Cluster	GCA_011205495.1	7	81	2	2	2	0	0	0	0
PDS000055966.1	SNP Cluster	GCA_010846885.1	7	3949	2	2	2	0	0	0	0
PDS000056059.1	SNP Cluster	GCA_011268965.1	7	81	2	2	2	0	0	0	0
PDS000056223.2	SNP Cluster	GCA_011224915.1	7	81	4	1	1	0	0	0	0
PDS000056268.1	SNP Cluster	GCA_011340465.1	7	81	2	0	0	0	0	0	0
PDS000056447.1	SNP Cluster	GCA_011239195.1	7	81	2	0	0	0	0	0	0
PDS000056459.4	SNP Cluster	GCA_011512485.1	10	138	5	5	3	2	0	0	0
PDS000056540.1	SNP Cluster	GCA_011345025.1	10	138	2	2	0	2	0	0	0
PDS000056578.1	SNP Cluster	GCA_011486005.1	5	3667	2	0	0	0	0	0	0
PDS000056589.1	SNP Cluster	GCA_011486825.1	11	305	3	0	0	0	0	0	0
PDS000056606.1	SNP Cluster	GCA_011493995.1	7	81	2	2	2	0	0	0	0
PDS000056626.2	SNP Cluster	GCA_006780385.1	7	81	3	3	3	0	0	0	0
PDS000056886.1	SNP Cluster	ERR2759755	1	316	2	0	0	0	0	0	0
PDS000058253.1	SNP Cluster	GCA_011630345.1	10	138	2	2	0	2	0	0	0
PDS000058255.4	SNP Cluster	GCA_007552435.1	7	81	5	5	5	0	0	0	0
PDS000058534.2	SNP Cluster	GCA_014281595.1	7	81	3	3	3	0	0	0	0
PDS000058548.2	SNP Cluster	SRR11142433	10	Undetermined	3	3	0	3	0	0	0
PDS000058585.6	SNP Cluster	GCA_010444365.1	7	81	9	9	8	1	0	0	0
PDS000060047.2	SNP Cluster	GCA_017071295.1	7	81	4	4	0	4	0	0	0
PDS000060361.2	SNP Cluster	GCA_011735895.1	10	1518	3	3	3	0	0	0	0
PDS000060373.3	SNP Cluster	GCA_011739315.1	7	81	4	4	4	0	0	0	0
PDS000060838.1	SNP Cluster	GCA_011273705.1	7	81	2	2	2	0	0	0	0
PDS000060965.1	SNP Cluster	SRR11457417	6	4	2	2	0	2	0	0	0
PDS000061427.1	SNP Cluster	GCA_014522365.1	10	138	2	2	0	2	0	0	0
PDS000061429.2	SNP Cluster	GCA_014571935.1	7	81	5	5	5	0	0	0	0
PDS000062345.1	SNP Cluster	GCA_008974965.1	10	138	2	2	0	2	0	0	0
PDS000062363.1	SNP Cluster	GCA_014565095.1	7	81	2	2	0	2	0	0	0
PDS000062394.3	SNP Cluster	GCA_011335535.1	7	81	5	5	5	0	0	0	0
PDS000062939.1	SNP Cluster	GCA_011226385.1	7	81	2	1	1	0	0	0	0
PDS000062943.1	SNP Cluster	GCA_013119315.1	7	81	2	2	2	0	0	0	0
PDS000062944.2	SNP Cluster	GCA_013747325.1	7	81	3	3	3	0	0	0	0
PDS000063556.2	SNP Cluster	GCA_013783385.1	7	81	3	3	3	0	0	0	0
PDS000063557.1	SNP Cluster	GCA_013783825.1	7	81	2	2	2	0	0	0	0
PDS000064170.3	SNP Cluster	GCA_019683235.1	7	81	4	4	4	0	0	0	0
PDS000064324.1	SNP Cluster	GCA_009595775.1	7	81	2	2	2	0	0	0	0
PDS000064406.1	SNP Cluster	GCA_013811265.1	7	81	3	3	3	0	0	0	0
PDS000065236.1	SNP Cluster	GCA_013570035.1	7	81	2	2	2	0	0	0	0
PDS000065508.2	SNP Cluster	GCA_008967475.1	7	81	4	4	4	0	0	0	0
PDS000065515.2	SNP Cluster	GCA_013523695.1	7	81	3	3	3	0	0	0	0
PDS000065516.1	SNP Cluster	GCA_013523675.1	7	81	2	2	1	1	0	0	0
PDS000065566.1	SNP Cluster	GCA_013579535.1	7	81	3	3	3	0	0	0	0
PDS000065956.2	SNP Cluster	GCA_006479685.1	7	81	3	3	3	0	0	0	0
PDS000066632.4	SNP Cluster	GCA_014074095.1	7	81	5	5	5	0	0	0	0
PDS000066636.1	SNP Cluster	GCA_014066715.1	7	81	2	2	2	0	0	0	0
PDS000066751.3	SNP Cluster	GCA_010851265.1	7	81	4	4	4	0	0	0	0
PDS000066854.5	SNP Cluster	GCA_014139905.1	7	81	6	5	5	0	0	0	0
PDS000067041.3	SNP Cluster	GCA_006007345.1	6	195	4	4	4	0	0	0	0
PDS000070044.2	SNP Cluster	GCA_010826585.1	7	81	3	3	3	0	0	0	0
PDS000070401.1	SNP Cluster	GCA_011335705.1	7	81	2	2	2	0	0	0	0
PDS000070455.1	SNP Cluster	GCA_014273785.1	3	699	2	2	2	0	0	0	0
PDS000070965.6	SNP Cluster	GCA_014302755.1	7	81	8	8	8	0	0	0	0
PDS000071066.1	SNP Cluster	GCA_007086345.1	7	81	2	2	2	0	0	0	0
PDS000071141.4	SNP Cluster	GCA_008695585.1	7	3949	5	5	5	0	0	0	0
PDS000071438.2	SNP Cluster	GCA_014519485.1	10	138	3	3	0	3	0	0	0
PDS000071640.2	SNP Cluster	GCA_011186495.1	7	81	3	3	3	0	0	0	0
PDS000071642.1	SNP Cluster	GCA_014605015.1	7	81	2	2	2	0	0	0	0
PDS000071706.1	SNP Cluster	GCA_014600335.1	10	138	2	2	0	2	0	0	0
PDS000071799.2	SNP Cluster	GCA_011217985.1	7	81	3	3	3	0	0	0	0
PDS000071811.3	SNP Cluster	SRR13287141	7	81	4	3	3	0	0	0	0
PDS000071839.1	SNP Cluster	GCA_014669155.1	10	138	2	2	0	2	0	0	0
PDS000072082.1	SNP Cluster	GCA_017279975.1	7	81	2	2	2	0	0	0	0
PDS000072084.1	SNP Cluster	GCA_014535765.1	7	81	2	2	2	0	0	0	0
PDS000072677.1	SNP Cluster	GCA_007553655.1	6	4	2	2	2	0	0	0	0
PDS000072879.2	SNP Cluster	GCA_006593985.1	7	81	3	3	3	0	0	0	0
PDS000072880.2	SNP Cluster	GCA_011127595.1	7	81	4	3	3	0	0	0	0
PDS000073439.1	SNP Cluster	GCA_010721255.1	6	4	2	2	2	0	0	0	0
PDS000073522.1	SNP Cluster	GCA_013585435.1	7	81	2	2	2	0	0	0	0
PDS000073627.2	SNP Cluster	ERR4229458	10	138	3	2	2	0	0	0	0
PDS000073646.1	SNP Cluster	GCA_015188115.1	7	81	2	2	2	0	0	0	0
PDS000073700.1	SNP Cluster	GCA_005750755.1	7	81	2	2	2	0	0	0	0
PDS000073705.1	SNP Cluster	GCA_014976245.1	7	81	2	2	2	0	0	0	0
PDS000074181.2	SNP Cluster	GCA_006550255.1	7	81	3	3	3	0	0	0	0
PDS000074189.1	SNP Cluster	GCA_007215795.1	4	3855	3	0	0	0	1	1	0
PDS000074360.1	SNP Cluster	GCA_014592575.1	7	81	2	2	2	0	0	0	0
PDS000074583.1	SNP Cluster	GCA_014962335.1	7	81	2	2	2	0	0	0	0
PDS000075665.2	SNP Cluster	GCA_015324765.1	7	81	3	3	3	0	0	0	0
PDS000075813.4	SNP Cluster	GCA_010164155.1	8	81	13	13	13	0	0	0	0
PDS000075822.4	SNP Cluster	GCA_009597295.1	7	81	5	4	4	0	0	0	0
PDS000076348.1	SNP Cluster	GCA_015623545.1	7	81	2	2	2	0	0	0	0
PDS000076398.4	SNP Cluster	GCA_007166685.1	1	316	5	0	0	0	5	5	0
PDS000076480.1	SNP Cluster	GCA_015943765.1	11	305	3	0	0	0	1	1	0
PDS000076546.1	SNP Cluster	GCA_005593215.1	7	81	2	2	2	0	0	0	0
PDS000076553.1	SNP Cluster	GCA_015174965.1	7	81	2	2	2	0	0	0	0
PDS000076648.53	SNP Cluster	GCA_002761435.1	6	4	450	401	368	33	6	6	0
PDS000076649.41	SNP Cluster	GCA_008820015.1	6	4	412	368	337	31	23	23	0
PDS000076689.1	SNP Cluster	GCA_015877605.1	7	81	2	2	2	0	0	0	0
PDS000076828.1	SNP Cluster	GCA_015823945.1	6	4	2	2	2	0	0	0	0
PDS000076989.1	SNP Cluster	GCA_015872825.1	7	81	2	2	2	0	0	0	0
PDS000077399.1	SNP Cluster	ERR2693650	6	195	2	0	0	0	1	1	0
PDS000077523.1	SNP Cluster	SRR12982585	7	81	2	2	2	0	0	0	0
PDS000077930.1	SNP Cluster	SRR13277569	7	81	2	1	1	0	0	0	0
PDS000077931.2	SNP Cluster	GCA_015518225.1	6	195	3	3	3	0	0	0	0
PDS000077933.1	SNP Cluster	GCA_006473245.1	7	81	2	1	1	0	0	0	0
PDS000077939.1	SNP Cluster	GCA_016246455.1	10	138	2	2	0	2	0	0	0
PDS000077940.3	SNP Cluster	SRR13863855	7	81	4	4	4	0	0	0	0
PDS000078053.2	SNP Cluster	SRR13287013	7	81	3	2	2	0	0	0	0
PDS000078058.1	SNP Cluster	SRR13287015	7	81	2	1	1	0	0	0	0
PDS000078070.1	SNP Cluster	GCA_008225745.1	7	81	2	2	2	0	0	0	0
PDS000078374.2	SNP Cluster	GCA_006603285.1	7	Undetermined	4	4	4	0	0	0	0
PDS000078377.1	SNP Cluster	GCA_016344745.1	7	81	2	2	2	0	0	0	0
PDS000078585.1	SNP Cluster	GCA_016436745.1	7	81	2	2	2	0	0	0	0
PDS000078651.1	SNP Cluster	GCA_016561795.1	7	81	2	2	2	0	0	0	0
PDS000078752.1	SNP Cluster	GCA_003765905.1	6	4	2	2	0	2	0	0	0
PDS000078789.1	SNP Cluster	GCA_016627725.1	7	Undetermined	2	2	2	0	0	0	0
PDS000079422.1	SNP Cluster	GCA_006808105.1	6	4	2	2	0	2	0	0	0
PDS000079452.1	SNP Cluster	GCA_015533345.1	7	81	2	2	2	0	0	0	0
PDS000079499.1	SNP Cluster	GCA_009586365.1	10	138	3	3	0	3	0	0	0
PDS000079503.1	SNP Cluster	GCA_017222455.1	7	81	2	2	2	0	0	0	0
PDS000079667.2	SNP Cluster	GCA_011003455.1	7	81	3	3	3	0	0	0	0
PDS000080411.1	SNP Cluster	GCA_017123695.1	6	4	2	2	2	0	0	0	0
PDS000080675.1	SNP Cluster	GCA_017050735.1	7	81	2	2	2	0	0	0	0
PDS000080676.1	SNP Cluster	SRR13388856	7	81	2	2	2	0	0	0	0
PDS000080768.1	SNP Cluster	GCA_017037175.1	10	138	2	2	0	2	0	0	0
PDS000080885.1	SNP Cluster	GCA_017028355.1	10	138	2	2	1	1	0	0	0
PDS000082269.1	SNP Cluster	GCA_008395955.1	7	81	2	2	2	0	0	0	0
PDS000082273.2	SNP Cluster	GCA_017340315.1	7	81	3	3	3	0	0	0	0
PDS000082472.1	SNP Cluster	GCA_007840855.1	10	138	2	2	0	2	0	0	0
PDS000082477.1	SNP Cluster	SRR12966736	10	138	6	6	0	6	0	0	0
PDS000082478.1	SNP Cluster	GCA_005628315.1	10	138	2	2	0	2	0	0	0
PDS000083023.1	SNP Cluster	GCA_005998805.1	7	81	3	1	0	1	0	0	0
PDS000083191.1	SNP Cluster	GCA_017340515.1	7	81	2	2	2	0	0	0	0
PDS000083321.1	SNP Cluster	GCA_010836085.1	7	81	2	2	2	0	0	0	0
PDS000083587.1	SNP Cluster	GCA_006041675.1	7	81	2	2	2	0	0	0	0
PDS000083594.1	SNP Cluster	GCA_017564805.1	7	81	2	2	2	0	0	0	0
PDS000083730.1	SNP Cluster	GCA_017591255.1	7	81	2	2	2	0	0	0	0
PDS000083859.1	SNP Cluster	GCA_017638405.1	10	138	2	2	0	2	0	0	0
PDS000084347.1	SNP Cluster	SRR13737211	10	138	2	2	2	0	0	0	0
PDS000084506.1	SNP Cluster	GCA_017899875.1	10	138	2	1	0	1	0	0	0
PDS000085411.1	SNP Cluster	GCA_006259675.1	7	81	2	2	2	0	0	0	0
PDS000085492.1	SNP Cluster	GCA_013577895.1	7	81	2	2	2	0	0	0	0
PDS000085533.1	SNP Cluster	GCA_011248775.1	10	138	2	2	0	2	0	0	0
PDS000089912.2	SNP Cluster	GCA_017925295.1	3	699	3	0	0	0	0	0	0
PDS000090103.1	SNP Cluster	GCA_018393295.1	10	138	2	2	2	0	0	0	0
PDS000090463.1	SNP Cluster	GCA_009238905.1	7	81	2	2	2	0	0	0	0
PDS000090471.1	SNP Cluster	GCA_011149755.1	10	138	2	2	0	2	0	0	0
PDS000090606.1	SNP Cluster	ERR2711016	7	81	2	1	1	0	0	0	0
PDS000090609.1	SNP Cluster	GCA_007073505.1	7	81	2	2	2	0	0	0	0
PDS000090993.1	SNP Cluster	GCA_013120175.1	10	138	2	2	2	0	0	0	0
PDS000090995.1	SNP Cluster	GCA_018625895.1	10	138	2	2	0	2	0	0	0
PDS000090998.2	SNP Cluster	GCA_018634835.1	7	81	3	3	3	0	0	0	0
PDS000091215.1	SNP Cluster	GCA_018771475.1	10	138	2	2	2	0	0	0	0
PDS000091272.1	SNP Cluster	SRR14760168	10	138	3	2	2	0	0	0	0
PDS000091278.1	SNP Cluster	GCA_010741795.1	10	138	2	2	2	0	0	0	0
PDS000091335.1	SNP Cluster	SRR14766197	7	81	2	2	2	0	0	0	0
PDS000091386.1	SNP Cluster	SRR14780288	10	138	2	2	0	2	0	0	0
PDS000091388.1	SNP Cluster	SRR14780291	10	138	2	2	0	2	0	0	0
PDS000091465.1	SNP Cluster	GCA_018937775.1	7	81	2	2	2	0	0	0	0
PDS000091469.1	SNP Cluster	GCA_018943755.1	11	305	2	2	2	0	0	0	0
PDS000091523.1	SNP Cluster	GCA_018905275.1	7	81	2	2	2	0	0	0	0
PDS000091604.1	SNP Cluster	GCA_015078495.1	7	81	2	2	2	0	0	0	0
PDS000091876.2	SNP Cluster	GCA_018987725.1	6	Undetermined	3	3	3	0	0	0	0
PDS000092116.1	SNP Cluster	GCA_016134245.1	7	81	2	2	2	0	0	0	0
PDS000092660.1	SNP Cluster	GCA_005576535.1	6	4	2	2	2	0	0	0	0
PDS000093142.1	SNP Cluster	GCA_010867605.1	7	81	2	2	2	0	0	0	0
PDS000093337.1	SNP Cluster	GCA_019283675.1	7	81	2	2	2	0	0	0	0
PDS000093411.1	SNP Cluster	GCA_013782965.1	7	81	3	3	3	0	0	0	0
PDS000093455.1	SNP Cluster	GCA_019326185.1	7	81	2	2	2	0	0	0	0
PDS000093522.1	SNP Cluster	GCA_019357775.1	10	138	2	2	0	2	0	0	0
PDS000094088.1	SNP Cluster	SRR15339653	7	81	2	2	2	0	0	0	0
PDS000094099.1	SNP Cluster	GCA_019553975.1	7	81	2	2	2	0	0	0	0
PDS000094120.1	SNP Cluster	GCA_011493845.1	7	81	2	2	2	0	0	0	0
PDS000094487.1	SNP Cluster	GCA_010399965.1	7	81	2	2	2	0	0	0	0
PDS000094528.1	SNP Cluster	GCA_019385295.1	7	81	2	2	2	0	0	0	0
PDS000094533.1	SNP Cluster	SRR15309205	7	81	2	2	2	0	0	0	0
PDS000094537.1	SNP Cluster	GCA_008941815.1	10	138	2	2	1	1	0	0	0
PDS000094669.2	SNP Cluster	GCA_019641295.1	7	81	3	3	3	0	0	0	0
PDS000094672.1	SNP Cluster	GCA_009521355.1	10	138	2	2	0	2	0	0	0
PDS000094674.1	SNP Cluster	GCA_011616725.1	10	138	2	2	0	2	0	0	0
PDS000094902.1	SNP Cluster	GCA_005502045.1	7	81	2	2	2	0	0	0	0
PDS000095100.1	SNP Cluster	SRR13284811	7	81	3	2	2	0	0	0	0
PDS000095148.1	SNP Cluster	GCA_016135255.1	10	Undetermined	2	2	1	1	0	0	0
PDT000000429.2	Singleton	GCA_005931135.1	7	81	1	NA	NA	NA	NA	NA	NA
PDT000000535.2	Singleton	GCA_006840325.1	10	138	1	NA	NA	NA	NA	NA	NA
PDT000001204.2	Singleton	GCA_006082875.1	7	81	1	NA	NA	NA	NA	NA	NA
PDT000001220.2	Singleton	GCA_006840645.1	7	81	1	NA	NA	NA	NA	NA	NA
PDT000001409.3	Singleton	GCA_011462195.1	10	138	1	NA	NA	NA	NA	NA	NA
PDT000001807.3	Singleton	GCA_011462445.1	7	81	1	NA	NA	NA	NA	NA	NA
PDT000001928.5	Singleton	GCA_011462815.1	6	195	1	NA	NA	NA	NA	NA	NA
PDT000002396.3	Singleton	GCA_011484725.1	1	316	1	NA	NA	NA	NA	NA	NA
PDT000002552.3	Singleton	GCA_011455615.1	10	138	1	NA	NA	NA	NA	NA	NA
PDT000003092.3	Singleton	GCA_010553865.1	10	138	1	NA	NA	NA	NA	NA	NA
PDT000003186.5	Singleton	GCA_010965775.1	10	138	1	NA	NA	NA	NA	NA	NA
PDT000008656.2	Singleton	GCA_000238475.2	6	195	1	NA	NA	NA	NA	NA	NA
PDT000008658.2	Singleton	GCA_000238435.2	10	138	1	NA	NA	NA	NA	NA	NA
PDT000026046.3	Singleton	GCA_011081865.1	10	138	1	NA	NA	NA	NA	NA	NA
PDT000031554.7	Singleton	GCA_006769945.1	6	4	1	NA	NA	NA	NA	NA	NA
PDT000031583.3	Singleton	GCA_010967465.1	10	138	1	NA	NA	NA	NA	NA	NA
PDT000032593.4	Singleton	GCA_011447835.1	7	81	1	NA	NA	NA	NA	NA	NA
PDT000033959.3	Singleton	GCA_011448275.1	10	138	1	NA	NA	NA	NA	NA	NA
PDT000034324.3	Singleton	GCA_011452195.1	11	305	1	NA	NA	NA	NA	NA	NA
PDT000034832.3	Singleton	GCA_011448815.1	6	4	1	NA	NA	NA	NA	NA	NA
PDT000036587.3	Singleton	GCA_008047155.1	10	138	1	NA	NA	NA	NA	NA	NA
PDT000036637.3	Singleton	GCA_008045335.1	10	138	1	NA	NA	NA	NA	NA	NA
PDT000036884.3	Singleton	GCA_006386795.1	10	138	1	NA	NA	NA	NA	NA	NA
PDT000037352.3	Singleton	GCA_008046055.1	10	138	1	NA	NA	NA	NA	NA	NA
PDT000038542.2	Singleton	GCA_006848505.1	10	138	1	NA	NA	NA	NA	NA	NA
PDT000039877.3	Singleton	GCA_008088565.1	11	305	1	NA	NA	NA	NA	NA	NA
PDT000039923.2	Singleton	GCA_006012465.1	10	138	1	NA	NA	NA	NA	NA	NA
PDT000040603.3	Singleton	GCA_008027185.1	11	305	1	NA	NA	NA	NA	NA	NA
PDT000040949.3	Singleton	GCA_008030055.1	6	1531	1	NA	NA	NA	NA	NA	NA
PDT000041207.4	Singleton	GCA_007745795.1	6	4	1	NA	NA	NA	NA	NA	NA
PDT000041546.3	Singleton	GCA_008031215.1	7	81	1	NA	NA	NA	NA	NA	NA
PDT000041995.2	Singleton	GCA_005940485.1	6	4	1	NA	NA	NA	NA	NA	NA
PDT000042900.4	Singleton	GCA_010966675.1	1	316	1	NA	NA	NA	NA	NA	NA
PDT000044565.3	Singleton	GCA_008025575.1	7	81	1	NA	NA	NA	NA	NA	NA
PDT000045550.3	Singleton	GCA_008026425.1	6	1531	1	NA	NA	NA	NA	NA	NA
PDT000046092.2	Singleton	GCA_005940105.1	7	81	1	NA	NA	NA	NA	NA	NA
PDT000047077.3	Singleton	GCA_010698525.1	6	195	1	NA	NA	NA	NA	NA	NA
PDT000047135.3	Singleton	GCA_008028255.1	6	195	1	NA	NA	NA	NA	NA	NA
PDT000048796.3	Singleton	GCA_007906665.1	7	81	1	NA	NA	NA	NA	NA	NA
PDT000049977.2	Singleton	GCA_010885495.1	6	195	1	NA	NA	NA	NA	NA	NA
PDT000052817.2	Singleton	GCA_011093965.1	6	195	1	NA	NA	NA	NA	NA	NA
PDT000053469.2	Singleton	GCA_011635215.1	6	195	1	NA	NA	NA	NA	NA	NA
PDT000055383.2	Singleton	GCA_008057195.1	10	1518	1	NA	NA	NA	NA	NA	NA
PDT000056076.2	Singleton	GCA_008069215.1	3	699	1	NA	NA	NA	NA	NA	NA
PDT000057000.2	Singleton	GCA_008093885.1	3	699	1	NA	NA	NA	NA	NA	NA
PDT000057609.2	Singleton	GCA_008101005.1	6	4	1	NA	NA	NA	NA	NA	NA
PDT000060507.2	Singleton	GCA_008114385.1	10	138	1	NA	NA	NA	NA	NA	NA
PDT000061427.2	Singleton	GCA_000973665.2	10	138	1	NA	NA	NA	NA	NA	NA
PDT000064805.2	Singleton	GCA_011438715.1	7	81	1	NA	NA	NA	NA	NA	NA
PDT000066828.3	Singleton	GCA_006693185.1	10	138	1	NA	NA	NA	NA	NA	NA
PDT000072486.2	Singleton	GCA_005951245.1	10	138	1	NA	NA	NA	NA	NA	NA
PDT000077967.1	Singleton	GCA_001241855.1	10	138	1	NA	NA	NA	NA	NA	NA
PDT000078099.1	Singleton	GCA_001245115.1	10	138	1	NA	NA	NA	NA	NA	NA
PDT000081251.2	Singleton	GCA_008614245.1	10	138	1	NA	NA	NA	NA	NA	NA
PDT000082607.1	Singleton	GCA_001276695.1	1	316	1	NA	NA	NA	NA	NA	NA
PDT000082616.1	Singleton	GCA_001276905.1	1	316	1	NA	NA	NA	NA	NA	NA
PDT000085713.2	Singleton	GCA_008643235.1	10	138	1	NA	NA	NA	NA	NA	NA
PDT000086646.3	Singleton	GCA_007628495.1	6	1531	1	NA	NA	NA	NA	NA	NA
PDT000086673.4	Singleton	GCA_006695065.1	10	Undetermined	1	NA	NA	NA	NA	NA	NA
PDT000092287.2	Singleton	GCA_008645315.1	10	138	1	NA	NA	NA	NA	NA	NA
PDT000092288.2	Singleton	GCA_008645395.1	10	138	1	NA	NA	NA	NA	NA	NA
PDT000092294.2	Singleton	GCA_008647715.1	10	3881	1	NA	NA	NA	NA	NA	NA
PDT000095637.2	Singleton	GCA_008691205.1	7	81	1	NA	NA	NA	NA	NA	NA
PDT000096135.2	Singleton	GCA_008691965.1	7	81	1	NA	NA	NA	NA	NA	NA
PDT000096161.2	Singleton	GCA_008730055.1	3	699	1	NA	NA	NA	NA	NA	NA
PDT000096734.2	Singleton	GCA_008729355.1	10	138	1	NA	NA	NA	NA	NA	NA
PDT000100011.2	Singleton	GCA_008769635.1	10	138	1	NA	NA	NA	NA	NA	NA
PDT000100018.2	Singleton	GCA_008769495.1	1	316	1	NA	NA	NA	NA	NA	NA
PDT000101322.3	Singleton	GCA_007757955.1	6	4	1	NA	NA	NA	NA	NA	NA
PDT000107414.2	Singleton	GCA_008808395.1	7	81	1	NA	NA	NA	NA	NA	NA
PDT000108226.2	Singleton	GCA_008468445.1	7	81	1	NA	NA	NA	NA	NA	NA
PDT000113088.2	Singleton	GCA_006894665.1	10	138	1	NA	NA	NA	NA	NA	NA
PDT000114551.2	Singleton	GCA_008471185.1	10	138	1	NA	NA	NA	NA	NA	NA
PDT000121070.2	Singleton	GCA_007217735.1	6	4	1	NA	NA	NA	NA	NA	NA
PDT000121311.2	Singleton	GCA_008518025.1	10	138	1	NA	NA	NA	NA	NA	NA
PDT000122307.2	Singleton	GCA_008835625.1	6	195	1	NA	NA	NA	NA	NA	NA
PDT000122559.2	Singleton	GCA_008878445.1	6	195	1	NA	NA	NA	NA	NA	NA
PDT000122813.2	Singleton	GCA_008844085.1	6	195	1	NA	NA	NA	NA	NA	NA
PDT000127692.2	Singleton	GCA_010915135.1	10	138	1	NA	NA	NA	NA	NA	NA
PDT000128389.2	Singleton	GCA_008519705.1	11	305	1	NA	NA	NA	NA	NA	NA
PDT000131954.4	Singleton	GCA_006814325.1	11	305	1	NA	NA	NA	NA	NA	NA
PDT000134792.2	Singleton	GCA_008474365.1	10	138	1	NA	NA	NA	NA	NA	NA
PDT000135449.3	Singleton	GCA_008480165.1	10	138	1	NA	NA	NA	NA	NA	NA
PDT000136391.2	Singleton	GCA_008426725.1	10	138	1	NA	NA	NA	NA	NA	NA
PDT000136433.2	Singleton	GCA_008522665.1	10	138	1	NA	NA	NA	NA	NA	NA
PDT000137056.3	Singleton	GCA_009313475.1	11	3407	1	NA	NA	NA	NA	NA	NA
PDT000137265.5	Singleton	GCA_006714265.1	6	4	1	NA	NA	NA	NA	NA	NA
PDT000139433.3	Singleton	GCA_006099315.1	10	138	1	NA	NA	NA	NA	NA	NA
PDT000142990.2	Singleton	GCA_008926965.1	7	81	1	NA	NA	NA	NA	NA	NA
PDT000143353.2	Singleton	GCA_008940145.1	7	81	1	NA	NA	NA	NA	NA	NA
PDT000145084.2	Singleton	GCA_005971505.1	7	81	1	NA	NA	NA	NA	NA	NA
PDT000146220.2	Singleton	GCA_006032595.1	7	81	1	NA	NA	NA	NA	NA	NA
PDT000148844.2	Singleton	GCA_008948725.1	7	81	1	NA	NA	NA	NA	NA	NA
PDT000148851.2	Singleton	GCA_008949365.1	7	81	1	NA	NA	NA	NA	NA	NA
PDT000152132.2	Singleton	GCA_008983145.1	10	138	1	NA	NA	NA	NA	NA	NA
PDT000161284.2	Singleton	GCA_006038555.1	10	138	1	NA	NA	NA	NA	NA	NA
PDT000167856.3	Singleton	GCA_009315895.1	5	3667	1	NA	NA	NA	NA	NA	NA
PDT000173517.2	Singleton	GCA_010683225.1	10	138	1	NA	NA	NA	NA	NA	NA
PDT000173549.2	Singleton	GCA_009075125.1	10	138	1	NA	NA	NA	NA	NA	NA
PDT000176262.2	Singleton	GCA_009093045.1	10	138	1	NA	NA	NA	NA	NA	NA
PDT000178626.2	Singleton	GCA_010674925.1	10	138	1	NA	NA	NA	NA	NA	NA
PDT000178790.2	Singleton	GCA_011400215.1	7	81	1	NA	NA	NA	NA	NA	NA
PDT000178855.2	Singleton	GCA_009106965.1	10	138	1	NA	NA	NA	NA	NA	NA
PDT000181590.2	Singleton	GCA_006925635.1	11	305	1	NA	NA	NA	NA	NA	NA
PDT000183051.2	Singleton	GCA_006955125.1	7	81	1	NA	NA	NA	NA	NA	NA
PDT000183125.2	Singleton	GCA_009084565.1	7	81	1	NA	NA	NA	NA	NA	NA
PDT000184321.2	Singleton	GCA_009124545.1	10	138	1	NA	NA	NA	NA	NA	NA
PDT000184641.2	Singleton	GCA_009042205.1	6	4	1	NA	NA	NA	NA	NA	NA
PDT000184958.2	Singleton	GCA_009069725.1	1	316	1	NA	NA	NA	NA	NA	NA
PDT000185524.2	Singleton	GCA_006044155.1	10	138	1	NA	NA	NA	NA	NA	NA
PDT000187572.2	Singleton	GCA_009122085.1	10	138	1	NA	NA	NA	NA	NA	NA
PDT000189247.2	Singleton	GCA_009130625.1	7	81	1	NA	NA	NA	NA	NA	NA
PDT000191703.2	Singleton	GCA_009138845.1	10	138	1	NA	NA	NA	NA	NA	NA
PDT000193473.2	Singleton	GCA_009162885.1	10	Undetermined	1	NA	NA	NA	NA	NA	NA
PDT000193590.2	Singleton	GCA_006947705.1	7	3831	1	NA	NA	NA	NA	NA	NA
PDT000195187.2	Singleton	GCA_009164385.1	7	81	1	NA	NA	NA	NA	NA	NA
PDT000195670.2	Singleton	GCA_009166705.1	10	138	1	NA	NA	NA	NA	NA	NA
PDT000196679.1	Singleton	GCA_002050775.1	1	316	1	NA	NA	NA	NA	NA	NA
PDT000196693.1	Singleton	GCA_002051055.1	1	316	1	NA	NA	NA	NA	NA	NA
PDT000197594.2	Singleton	GCA_009177485.1	10	138	1	NA	NA	NA	NA	NA	NA
PDT000197817.2	Singleton	GCA_005993925.1	7	81	1	NA	NA	NA	NA	NA	NA
PDT000197835.2	Singleton	GCA_009168225.1	7	81	1	NA	NA	NA	NA	NA	NA
PDT000198337.2	Singleton	GCA_009179065.1	10	138	1	NA	NA	NA	NA	NA	NA
PDT000200330.2	Singleton	GCA_006950985.1	6	195	1	NA	NA	NA	NA	NA	NA
PDT000201261.2	Singleton	GCA_009194415.1	7	81	1	NA	NA	NA	NA	NA	NA
PDT000201862.2	Singleton	GCA_009202045.1	6	195	1	NA	NA	NA	NA	NA	NA
PDT000203487.2	Singleton	GCA_009204495.1	7	81	1	NA	NA	NA	NA	NA	NA
PDT000205119.2	Singleton	GCA_009207175.1	10	3881	1	NA	NA	NA	NA	NA	NA
PDT000206803.2	Singleton	GCA_006050835.1	10	138	1	NA	NA	NA	NA	NA	NA
PDT000207159.2	Singleton	GCA_009217105.1	7	81	1	NA	NA	NA	NA	NA	NA
PDT000211409.2	Singleton	GCA_006113025.1	7	81	1	NA	NA	NA	NA	NA	NA
PDT000211414.2	Singleton	GCA_008695605.1	7	81	1	NA	NA	NA	NA	NA	NA
PDT000211454.2	Singleton	GCA_009245405.1	7	3742	1	NA	NA	NA	NA	NA	NA
PDT000211538.2	Singleton	GCA_006054615.1	7	81	1	NA	NA	NA	NA	NA	NA
PDT000211815.2	Singleton	GCA_009248085.1	3	3935	1	NA	NA	NA	NA	NA	NA
PDT000213078.2	Singleton	GCA_009253625.1	7	81	1	NA	NA	NA	NA	NA	NA
PDT000214817.2	Singleton	GCA_006056795.1	10	138	1	NA	NA	NA	NA	NA	NA
PDT000214866.3	Singleton	GCA_009316975.1	7	81	1	NA	NA	NA	NA	NA	NA
PDT000215853.2	Singleton	GCA_009221885.1	6	4000	1	NA	NA	NA	NA	NA	NA
PDT000216431.2	Singleton	GCA_009318975.1	10	138	1	NA	NA	NA	NA	NA	NA
PDT000217240.2	Singleton	SRR5659654	10	138	1	NA	NA	NA	NA	NA	NA
PDT000217264.2	Singleton	GCA_006116825.1	7	81	1	NA	NA	NA	NA	NA	NA
PDT000218606.2	Singleton	GCA_009320455.1	10	138	1	NA	NA	NA	NA	NA	NA
PDT000219487.2	Singleton	SRR5714255	7	81	1	NA	NA	NA	NA	NA	NA
PDT000219493.2	Singleton	GCA_006117225.1	7	81	1	NA	NA	NA	NA	NA	NA
PDT000219636.2	Singleton	GCA_009326275.1	7	81	1	NA	NA	NA	NA	NA	NA
PDT000221430.2	Singleton	GCA_009331395.1	6	4	1	NA	NA	NA	NA	NA	NA
PDT000221883.2	Singleton	GCA_009335595.1	7	81	1	NA	NA	NA	NA	NA	NA
PDT000222370.2	Singleton	GCA_006063825.1	7	81	1	NA	NA	NA	NA	NA	NA
PDT000222374.2	Singleton	GCA_009351395.1	7	81	1	NA	NA	NA	NA	NA	NA
PDT000222615.2	Singleton	GCA_009336135.1	10	138	1	NA	NA	NA	NA	NA	NA
PDT000222618.2	Singleton	GCA_009336165.1	10	Undetermined	1	NA	NA	NA	NA	NA	NA
PDT000222702.2	Singleton	GCA_009351635.1	10	138	1	NA	NA	NA	NA	NA	NA
PDT000223231.2	Singleton	GCA_008696645.1	7	81	1	NA	NA	NA	NA	NA	NA
PDT000224356.2	Singleton	GCA_009365095.1	10	138	1	NA	NA	NA	NA	NA	NA
PDT000224486.2	Singleton	GCA_007026495.1	7	81	1	NA	NA	NA	NA	NA	NA
PDT000224507.2	Singleton	GCA_009366255.1	10	138	1	NA	NA	NA	NA	NA	NA
PDT000225606.2	Singleton	GCA_009369455.1	7	81	1	NA	NA	NA	NA	NA	NA
PDT000225631.2	Singleton	GCA_009372615.1	7	81	1	NA	NA	NA	NA	NA	NA
PDT000226387.2	Singleton	GCA_009394865.1	7	81	1	NA	NA	NA	NA	NA	NA
PDT000226388.2	Singleton	GCA_009370835.1	7	81	1	NA	NA	NA	NA	NA	NA
PDT000226647.2	Singleton	GCA_009395345.1	7	81	1	NA	NA	NA	NA	NA	NA
PDT000227130.2	Singleton	GCA_009397745.1	10	138	1	NA	NA	NA	NA	NA	NA
PDT000227248.2	Singleton	GCA_009398265.1	7	81	1	NA	NA	NA	NA	NA	NA
PDT000227752.2	Singleton	GCA_007033445.1	7	81	1	NA	NA	NA	NA	NA	NA
PDT000230152.2	Singleton	GCA_009402545.1	7	81	1	NA	NA	NA	NA	NA	NA
PDT000230261.2	Singleton	GCA_006125895.1	7	81	1	NA	NA	NA	NA	NA	NA
PDT000230395.2	Singleton	GCA_006127435.1	6	4	1	NA	NA	NA	NA	NA	NA
PDT000230450.2	Singleton	GCA_009431275.1	10	138	1	NA	NA	NA	NA	NA	NA
PDT000230551.2	Singleton	GCA_009403165.1	7	81	1	NA	NA	NA	NA	NA	NA
PDT000231783.2	Singleton	GCA_007041425.1	7	81	1	NA	NA	NA	NA	NA	NA
PDT000231968.2	Singleton	SRR5908400	7	81	1	NA	NA	NA	NA	NA	NA
PDT000232810.2	Singleton	GCA_009464785.1	7	81	1	NA	NA	NA	NA	NA	NA
PDT000233542.2	Singleton	GCA_009466585.1	7	81	1	NA	NA	NA	NA	NA	NA
PDT000234258.2	Singleton	GCA_009468265.1	6	4	1	NA	NA	NA	NA	NA	NA
PDT000234962.2	Singleton	GCA_009472425.1	7	81	1	NA	NA	NA	NA	NA	NA
PDT000235144.2	Singleton	GCA_006139335.1	7	81	1	NA	NA	NA	NA	NA	NA
PDT000235581.2	Singleton	GCA_009474045.1	7	81	1	NA	NA	NA	NA	NA	NA
PDT000235608.2	Singleton	GCA_009547555.1	10	138	1	NA	NA	NA	NA	NA	NA
PDT000236009.1	Singleton	GCA_002264615.1	10	138	1	NA	NA	NA	NA	NA	NA
PDT000236574.2	Singleton	GCA_009476905.1	10	138	1	NA	NA	NA	NA	NA	NA
PDT000236925.2	Singleton	GCA_009499135.1	10	138	1	NA	NA	NA	NA	NA	NA
PDT000238384.2	Singleton	GCA_009528955.1	10	138	1	NA	NA	NA	NA	NA	NA
PDT000240142.2	Singleton	GCA_009502955.1	10	138	1	NA	NA	NA	NA	NA	NA
PDT000241228.2	Singleton	GCA_009550325.1	10	138	1	NA	NA	NA	NA	NA	NA
PDT000243652.2	Singleton	GCA_009506355.1	6	1531	1	NA	NA	NA	NA	NA	NA
PDT000244097.2	Singleton	GCA_007064225.1	1	316	1	NA	NA	NA	NA	NA	NA
PDT000244341.2	Singleton	GCA_006244125.1	7	81	1	NA	NA	NA	NA	NA	NA
PDT000244495.2	Singleton	GCA_006166045.1	11	305	1	NA	NA	NA	NA	NA	NA
PDT000244574.2	Singleton	GCA_014431205.1	7	81	1	NA	NA	NA	NA	NA	NA
PDT000244667.2	Singleton	GCA_007069165.1	10	138	1	NA	NA	NA	NA	NA	NA
PDT000245837.2	Singleton	GCA_009508735.1	7	81	1	NA	NA	NA	NA	NA	NA
PDT000247255.2	Singleton	GCA_007072385.1	10	138	1	NA	NA	NA	NA	NA	NA
PDT000249262.2	Singleton	GCA_007075385.1	7	81	1	NA	NA	NA	NA	NA	NA
PDT000252072.2	Singleton	GCA_009559715.1	7	81	1	NA	NA	NA	NA	NA	NA
PDT000253231.2	Singleton	GCA_006248015.1	7	81	1	NA	NA	NA	NA	NA	NA
PDT000254417.2	Singleton	SRR6197812	10	138	1	NA	NA	NA	NA	NA	NA
PDT000257012.2	Singleton	GCA_009544495.1	6	4	1	NA	NA	NA	NA	NA	NA
PDT000257819.2	Singleton	GCA_006248515.1	7	81	1	NA	NA	NA	NA	NA	NA
PDT000260055.2	Singleton	GCA_006173085.1	10	138	1	NA	NA	NA	NA	NA	NA
PDT000260452.2	Singleton	GCA_009570065.1	10	138	1	NA	NA	NA	NA	NA	NA
PDT000260548.2	Singleton	GCA_009570465.1	10	138	1	NA	NA	NA	NA	NA	NA
PDT000260950.2	Singleton	GCA_009571865.1	10	138	1	NA	NA	NA	NA	NA	NA
PDT000263292.2	Singleton	GCA_011410555.1	7	81	1	NA	NA	NA	NA	NA	NA
PDT000263317.2	Singleton	GCA_010774195.1	2	Undetermined	1	NA	NA	NA	NA	NA	NA
PDT000263566.2	Singleton	GCA_010562945.1	6	195	1	NA	NA	NA	NA	NA	NA
PDT000263802.2	Singleton	GCA_009573065.1	1	316	1	NA	NA	NA	NA	NA	NA
PDT000264661.2	Singleton	GCA_009572285.1	10	138	1	NA	NA	NA	NA	NA	NA
PDT000264865.2	Singleton	GCA_009534515.1	10	138	1	NA	NA	NA	NA	NA	NA
PDT000265038.2	Singleton	GCA_009573145.1	10	138	1	NA	NA	NA	NA	NA	NA
PDT000265303.2	Singleton	GCA_009574045.1	10	138	1	NA	NA	NA	NA	NA	NA
PDT000265439.2	Singleton	GCA_009574085.1	10	138	1	NA	NA	NA	NA	NA	NA
PDT000265661.2	Singleton	GCA_006156745.1	7	81	1	NA	NA	NA	NA	NA	NA
PDT000265888.2	Singleton	GCA_007099745.1	7	81	1	NA	NA	NA	NA	NA	NA
PDT000265954.4	Singleton	GCA_003873835.1	11	305	1	NA	NA	NA	NA	NA	NA
PDT000266130.2	Singleton	GCA_009530475.1	6	4	1	NA	NA	NA	NA	NA	NA
PDT000266659.2	Singleton	GCA_008703565.1	7	81	1	NA	NA	NA	NA	NA	NA
PDT000266802.2	Singleton	GCA_009530675.1	6	4	1	NA	NA	NA	NA	NA	NA
PDT000266915.2	Singleton	GCA_009526915.1	10	138	1	NA	NA	NA	NA	NA	NA
PDT000267247.2	Singleton	GCA_010630065.1	7	81	1	NA	NA	NA	NA	NA	NA
PDT000267586.2	Singleton	GCA_009577585.1	6	4	1	NA	NA	NA	NA	NA	NA
PDT000267730.2	Singleton	GCA_007100145.1	3	699	1	NA	NA	NA	NA	NA	NA
PDT000268107.2	Singleton	GCA_009578865.1	10	138	1	NA	NA	NA	NA	NA	NA
PDT000268297.2	Singleton	GCA_009521655.1	10	138	1	NA	NA	NA	NA	NA	NA
PDT000268920.2	Singleton	GCA_006180225.1	7	81	1	NA	NA	NA	NA	NA	NA
PDT000268972.2	Singleton	GCA_006254935.1	7	81	1	NA	NA	NA	NA	NA	NA
PDT000269857.2	Singleton	GCA_009580985.1	10	138	1	NA	NA	NA	NA	NA	NA
PDT000270022.2	Singleton	GCA_009581385.1	10	138	1	NA	NA	NA	NA	NA	NA
PDT000272556.2	Singleton	GCA_009589825.1	10	138	1	NA	NA	NA	NA	NA	NA
PDT000275451.2	Singleton	GCA_007109925.1	7	81	1	NA	NA	NA	NA	NA	NA
PDT000275820.2	Singleton	GCA_006261915.1	10	138	1	NA	NA	NA	NA	NA	NA
PDT000275949.2	Singleton	GCA_010142195.1	10	138	1	NA	NA	NA	NA	NA	NA
PDT000276318.2	Singleton	GCA_007841155.1	6	195	1	NA	NA	NA	NA	NA	NA
PDT000277094.2	Singleton	GCA_010146215.1	7	81	1	NA	NA	NA	NA	NA	NA
PDT000278951.2	Singleton	GCA_007476005.1	7	81	1	NA	NA	NA	NA	NA	NA
PDT000279145.2	Singleton	GCA_010174735.1	6	4	1	NA	NA	NA	NA	NA	NA
PDT000279374.2	Singleton	GCA_006310345.1	7	81	1	NA	NA	NA	NA	NA	NA
PDT000279380.2	Singleton	GCA_006189385.1	7	81	1	NA	NA	NA	NA	NA	NA
PDT000279388.2	Singleton	GCA_006189105.1	7	81	1	NA	NA	NA	NA	NA	NA
PDT000279403.2	Singleton	GCA_006189865.1	7	81	1	NA	NA	NA	NA	NA	NA
PDT000279551.2	Singleton	GCA_007630275.1	7	81	1	NA	NA	NA	NA	NA	NA
PDT000280888.2	Singleton	GCA_006192225.1	7	81	1	NA	NA	NA	NA	NA	NA
PDT000282554.2	Singleton	GCA_011169345.1	10	138	1	NA	NA	NA	NA	NA	NA
PDT000283616.2	Singleton	GCA_011638755.1	7	81	1	NA	NA	NA	NA	NA	NA
PDT000285178.2	Singleton	GCA_007481525.1	7	81	1	NA	NA	NA	NA	NA	NA
PDT000285553.2	Singleton	GCA_006195785.1	7	81	1	NA	NA	NA	NA	NA	NA
PDT000285601.2	Singleton	GCA_006195485.1	7	81	1	NA	NA	NA	NA	NA	NA
PDT000286236.2	Singleton	GCA_010779735.1	3	699	1	NA	NA	NA	NA	NA	NA
PDT000287757.2	Singleton	GCA_011609545.1	10	4586	1	NA	NA	NA	NA	NA	NA
PDT000288715.2	Singleton	GCA_011133875.1	10	3881	1	NA	NA	NA	NA	NA	NA
PDT000289627.2	Singleton	GCA_007634235.1	6	4	1	NA	NA	NA	NA	NA	NA
PDT000293182.2	Singleton	GCA_006268315.1	7	81	1	NA	NA	NA	NA	NA	NA
PDT000294497.2	Singleton	GCA_011551195.1	10	138	1	NA	NA	NA	NA	NA	NA
PDT000294511.2	Singleton	GCA_011147175.1	7	81	1	NA	NA	NA	NA	NA	NA
PDT000295944.2	Singleton	GCA_011149135.1	6	4	1	NA	NA	NA	NA	NA	NA
PDT000296483.2	Singleton	GCA_007563605.1	7	81	1	NA	NA	NA	NA	NA	NA
PDT000296822.2	Singleton	GCA_011130595.1	7	81	1	NA	NA	NA	NA	NA	NA
PDT000296823.2	Singleton	GCA_011147375.1	6	4	1	NA	NA	NA	NA	NA	NA
PDT000297740.2	Singleton	GCA_010888575.1	7	4647	1	NA	NA	NA	NA	NA	NA
PDT000299792.2	Singleton	GCA_007565095.1	6	4	1	NA	NA	NA	NA	NA	NA
PDT000303078.2	Singleton	GCA_011150715.1	10	138	1	NA	NA	NA	NA	NA	NA
PDT000304759.2	Singleton	GCA_006274315.1	7	81	1	NA	NA	NA	NA	NA	NA
PDT000304989.2	Singleton	GCA_007570185.1	10	138	1	NA	NA	NA	NA	NA	NA
PDT000305340.2	Singleton	GCA_006276035.1	7	81	1	NA	NA	NA	NA	NA	NA
PDT000307463.2	Singleton	GCA_011543395.1	10	138	1	NA	NA	NA	NA	NA	NA
PDT000307808.2	Singleton	SRR7049957	10	138	1	NA	NA	NA	NA	NA	NA
PDT000307836.2	Singleton	GCA_011541055.1	10	138	1	NA	NA	NA	NA	NA	NA
PDT000308651.1	Singleton	GCA_003067785.1	7	81	1	NA	NA	NA	NA	NA	NA
PDT000308942.2	Singleton	GCA_011157195.1	10	138	1	NA	NA	NA	NA	NA	NA
PDT000309284.2	Singleton	SRR7064948	6	4	1	NA	NA	NA	NA	NA	NA
PDT000310371.2	Singleton	GCA_007642055.1	7	81	1	NA	NA	NA	NA	NA	NA
PDT000310728.2	Singleton	GCA_006325805.1	11	305	1	NA	NA	NA	NA	NA	NA
PDT000310735.2	Singleton	GCA_006283995.1	7	81	1	NA	NA	NA	NA	NA	NA
PDT000311479.2	Singleton	GCA_011148295.1	10	138	1	NA	NA	NA	NA	NA	NA
PDT000311525.2	Singleton	GCA_011578385.1	3	699	1	NA	NA	NA	NA	NA	NA
PDT000311709.2	Singleton	GCA_010182715.1	7	81	1	NA	NA	NA	NA	NA	NA
PDT000311775.2	Singleton	GCA_006286085.1	10	138	1	NA	NA	NA	NA	NA	NA
PDT000312941.2	Singleton	GCA_010931055.1	11	305	1	NA	NA	NA	NA	NA	NA
PDT000316385.1	Singleton	GCA_006762625.1	10	138	1	NA	NA	NA	NA	NA	NA
PDT000316803.1	Singleton	GCA_006332465.1	10	138	1	NA	NA	NA	NA	NA	NA
PDT000318024.1	Singleton	GCA_003119695.1	7	81	1	NA	NA	NA	NA	NA	NA
PDT000318093.1	Singleton	GCA_003121095.1	7	81	1	NA	NA	NA	NA	NA	NA
PDT000319985.1	Singleton	GCA_007146345.1	6	195	1	NA	NA	NA	NA	NA	NA
PDT000320387.1	Singleton	GCA_006933815.1	6	195	1	NA	NA	NA	NA	NA	NA
PDT000322892.1	Singleton	GCA_006933835.1	6	195	1	NA	NA	NA	NA	NA	NA
PDT000324258.1	Singleton	GCA_008445685.1	10	138	1	NA	NA	NA	NA	NA	NA
PDT000325919.1	Singleton	GCA_004166295.1	7	81	1	NA	NA	NA	NA	NA	NA
PDT000326011.1	Singleton	GCA_006935955.1	10	138	1	NA	NA	NA	NA	NA	NA
PDT000327613.1	Singleton	GCA_007162215.1	6	195	1	NA	NA	NA	NA	NA	NA
PDT000328687.1	Singleton	GCA_005759275.1	6	4	1	NA	NA	NA	NA	NA	NA
PDT000329311.1	Singleton	GCA_006768305.1	7	81	1	NA	NA	NA	NA	NA	NA
PDT000329321.1	Singleton	GCA_006707985.1	7	81	1	NA	NA	NA	NA	NA	NA
PDT000329736.1	Singleton	GCA_003889105.1	Montevideo C	4912	1	NA	NA	NA	NA	NA	NA
PDT000330446.1	Singleton	GCA_007172615.1	6	195	1	NA	NA	NA	NA	NA	NA
PDT000330532.1	Singleton	GCA_007173595.1	4	3855	1	NA	NA	NA	NA	NA	NA
PDT000330648.1	Singleton	GCA_007174715.1	10	138	1	NA	NA	NA	NA	NA	NA
PDT000332220.1	Singleton	GCA_007007305.1	6	1531	1	NA	NA	NA	NA	NA	NA
PDT000333759.1	Singleton	GCA_008447965.1	10	138	1	NA	NA	NA	NA	NA	NA
PDT000334606.1	Singleton	GCA_006712565.1	7	81	1	NA	NA	NA	NA	NA	NA
PDT000335179.1	Singleton	GCA_007225355.1	10	138	1	NA	NA	NA	NA	NA	NA
PDT000336341.1	Singleton	GCA_007234495.1	12	4996	1	NA	NA	NA	NA	NA	NA
PDT000336396.1	Singleton	GCA_007009685.1	10	138	1	NA	NA	NA	NA	NA	NA
PDT000336507.1	Singleton	GCA_007010195.1	Montevideo C	713	1	NA	NA	NA	NA	NA	NA
PDT000337397.1	Singleton	GCA_003909975.1	10	1518	1	NA	NA	NA	NA	NA	NA
PDT000337424.1	Singleton	GCA_007010225.1	1	316	1	NA	NA	NA	NA	NA	NA
PDT000337824.1	Singleton	GCA_016381185.1	6	Undetermined	1	NA	NA	NA	NA	NA	NA
PDT000337937.1	Singleton	GCA_007240295.1	6	195	1	NA	NA	NA	NA	NA	NA
PDT000338326.1	Singleton	GCA_006799365.1	7	81	1	NA	NA	NA	NA	NA	NA
PDT000340310.1	Singleton	GCA_006996645.1	6	195	1	NA	NA	NA	NA	NA	NA
PDT000340539.1	Singleton	GCA_008450505.1	10	138	1	NA	NA	NA	NA	NA	NA
PDT000341339.1	Singleton	GCA_007253975.1	6	195	1	NA	NA	NA	NA	NA	NA
PDT000342398.1	Singleton	GCA_008500605.1	10	Undetermined	1	NA	NA	NA	NA	NA	NA
PDT000344515.1	Singleton	GCA_006596145.1	7	81	1	NA	NA	NA	NA	NA	NA
PDT000344527.1	Singleton	GCA_006823765.1	10	138	1	NA	NA	NA	NA	NA	NA
PDT000344561.1	Singleton	GCA_006772585.1	7	81	1	NA	NA	NA	NA	NA	NA
PDT000347513.1	Singleton	GCA_008542815.1	10	138	1	NA	NA	NA	NA	NA	NA
PDT000349953.1	Singleton	GCA_007279415.1	10	138	1	NA	NA	NA	NA	NA	NA
PDT000354039.1	Singleton	GCA_006826565.1	7	81	1	NA	NA	NA	NA	NA	NA
PDT000355635.1	Singleton	GCA_008503025.1	10	3881	1	NA	NA	NA	NA	NA	NA
PDT000356052.1	Singleton	GCA_006725285.1	10	138	1	NA	NA	NA	NA	NA	NA
PDT000356529.1	Singleton	GCA_006728485.1	10	138	1	NA	NA	NA	NA	NA	NA
PDT000357511.1	Singleton	GCA_005538795.1	10	138	1	NA	NA	NA	NA	NA	NA
PDT000359580.1	Singleton	GCA_008539515.1	7	81	1	NA	NA	NA	NA	NA	NA
PDT000360147.1	Singleton	GCA_006783245.1	7	81	1	NA	NA	NA	NA	NA	NA
PDT000360547.1	Singleton	GCA_006564385.1	7	81	1	NA	NA	NA	NA	NA	NA
PDT000360768.1	Singleton	GCA_008506245.1	10	138	1	NA	NA	NA	NA	NA	NA
PDT000361240.1	Singleton	GCA_003077215.1	10	2269	1	NA	NA	NA	NA	NA	NA
PDT000362875.1	Singleton	GCA_008458825.1	10	138	1	NA	NA	NA	NA	NA	NA
PDT000363977.1	Singleton	GCA_006565205.1	7	81	1	NA	NA	NA	NA	NA	NA
PDT000365654.1	Singleton	SRR7724399	1	316	1	NA	NA	NA	NA	NA	NA
PDT000367653.1	Singleton	GCA_006672645.1	7	81	1	NA	NA	NA	NA	NA	NA
PDT000368686.1	Singleton	GCA_003418295.1	1	316	1	NA	NA	NA	NA	NA	NA
PDT000372334.1	Singleton	GCA_008536935.1	10	138	1	NA	NA	NA	NA	NA	NA
PDT000372946.1	Singleton	GCA_006625585.1	7	81	1	NA	NA	NA	NA	NA	NA
PDT000373105.1	Singleton	GCA_006626365.1	10	138	1	NA	NA	NA	NA	NA	NA
PDT000380678.1	Singleton	SRR7874368	7	81	1	NA	NA	NA	NA	NA	NA
PDT000380739.1	Singleton	GCA_005539855.1	7	81	1	NA	NA	NA	NA	NA	NA
PDT000382204.1	Singleton	GCA_007304295.1	10	138	1	NA	NA	NA	NA	NA	NA
PDT000382707.1	Singleton	GCA_004244445.1	7	81	1	NA	NA	NA	NA	NA	NA
PDT000383065.1	Singleton	GCA_006989525.1	11	305	1	NA	NA	NA	NA	NA	NA
PDT000384438.1	Singleton	GCA_003591095.1	10	138	1	NA	NA	NA	NA	NA	NA
PDT000384443.1	Singleton	GCA_003591745.1	10	138	1	NA	NA	NA	NA	NA	NA
PDT000384444.1	Singleton	GCA_003591785.1	10	138	1	NA	NA	NA	NA	NA	NA
PDT000385517.1	Singleton	GCA_005767015.1	7	Undetermined	1	NA	NA	NA	NA	NA	NA
PDT000386455.1	Singleton	GCA_007321475.1	6	195	1	NA	NA	NA	NA	NA	NA
PDT000386825.1	Singleton	GCA_005618475.1	6	4	1	NA	NA	NA	NA	NA	NA
PDT000387222.1	Singleton	GCA_003596755.1	10	138	1	NA	NA	NA	NA	NA	NA
PDT000387223.1	Singleton	GCA_003596785.1	10	138	1	NA	NA	NA	NA	NA	NA
PDT000387225.1	Singleton	GCA_003596815.1	10	138	1	NA	NA	NA	NA	NA	NA
PDT000387228.1	Singleton	GCA_003596885.1	10	138	1	NA	NA	NA	NA	NA	NA
PDT000387239.1	Singleton	GCA_003597105.1	10	138	1	NA	NA	NA	NA	NA	NA
PDT000387497.1	Singleton	GCA_007323425.1	10	138	1	NA	NA	NA	NA	NA	NA
PDT000387990.1	Singleton	GCA_004238225.1	10	138	1	NA	NA	NA	NA	NA	NA
PDT000388266.1	Singleton	GCA_007324615.1	6	Undetermined	1	NA	NA	NA	NA	NA	NA
PDT000390548.1	Singleton	GCA_007330235.1	10	138	1	NA	NA	NA	NA	NA	NA
PDT000391687.1	Singleton	GCA_005454165.1	6	4	1	NA	NA	NA	NA	NA	NA
PDT000392894.1	Singleton	GCA_005784405.1	8	81	1	NA	NA	NA	NA	NA	NA
PDT000394705.1	Singleton	GCA_005457205.1	10	138	1	NA	NA	NA	NA	NA	NA
PDT000395560.1	Singleton	GCA_003791405.1	10	138	1	NA	NA	NA	NA	NA	NA
PDT000395835.1	Singleton	GCA_005795185.1	7	81	1	NA	NA	NA	NA	NA	NA
PDT000395889.1	Singleton	GCA_005696175.1	7	81	1	NA	NA	NA	NA	NA	NA
PDT000398758.1	Singleton	GCA_003756185.1	7	81	1	NA	NA	NA	NA	NA	NA
PDT000399153.1	Singleton	GCA_003767065.1	10	138	1	NA	NA	NA	NA	NA	NA
PDT000399349.1	Singleton	GCA_003766985.1	10	138	1	NA	NA	NA	NA	NA	NA
PDT000403339.1	Singleton	GCA_005796485.1	11	305	1	NA	NA	NA	NA	NA	NA
PDT000403825.1	Singleton	GCA_007347975.1	10	138	1	NA	NA	NA	NA	NA	NA
PDT000403919.1	Singleton	GCA_005419295.1	7	81	1	NA	NA	NA	NA	NA	NA
PDT000409574.2	Singleton	GCA_006835275.1	10	138	1	NA	NA	NA	NA	NA	NA
PDT000413775.1	Singleton	GCA_005638995.1	10	138	1	NA	NA	NA	NA	NA	NA
PDT000416693.1	Singleton	GCA_005471995.1	11	305	1	NA	NA	NA	NA	NA	NA
PDT000420865.1	Singleton	SRR8355611	6	1531	1	NA	NA	NA	NA	NA	NA
PDT000423323.1	Singleton	GCA_007386505.1	10	138	1	NA	NA	NA	NA	NA	NA
PDT000430406.1	Singleton	GCA_005476915.1	11	305	1	NA	NA	NA	NA	NA	NA
PDT000440398.1	Singleton	GCA_005651775.1	6	Undetermined	1	NA	NA	NA	NA	NA	NA
PDT000440531.1	Singleton	SRR8447257	10	138	1	NA	NA	NA	NA	NA	NA
PDT000441304.1	Singleton	GCA_007399505.1	2	Undetermined	1	NA	NA	NA	NA	NA	NA
PDT000445480.1	Singleton	ERR405715	10	138	1	NA	NA	NA	NA	NA	NA
PDT000445482.1	Singleton	ERR405717	10	138	1	NA	NA	NA	NA	NA	NA
PDT000445486.1	Singleton	ERR405721	10	138	1	NA	NA	NA	NA	NA	NA
PDT000445490.1	Singleton	ERR405725	10	138	1	NA	NA	NA	NA	NA	NA
PDT000445492.1	Singleton	ERR405727	10	138	1	NA	NA	NA	NA	NA	NA
PDT000445494.1	Singleton	ERR405729	10	138	1	NA	NA	NA	NA	NA	NA
PDT000445496.1	Singleton	ERR405731	10	138	1	NA	NA	NA	NA	NA	NA
PDT000447390.1	Singleton	GCA_005827065.1	11	305	1	NA	NA	NA	NA	NA	NA
PDT000447541.1	Singleton	GCA_005654235.1	11	305	1	NA	NA	NA	NA	NA	NA
PDT000449286.1	Singleton	ERR2693657	6	195	1	NA	NA	NA	NA	NA	NA
PDT000449293.1	Singleton	ERR2693664	1	316	1	NA	NA	NA	NA	NA	NA
PDT000449300.1	Singleton	ERR2693671	6	195	1	NA	NA	NA	NA	NA	NA
PDT000449302.1	Singleton	ERR2693673	6	195	1	NA	NA	NA	NA	NA	NA
PDT000449310.1	Singleton	ERR2693681	7	1537	1	NA	NA	NA	NA	NA	NA
PDT000449614.1	Singleton	ERR2693985	7	81	1	NA	NA	NA	NA	NA	NA
PDT000449619.1	Singleton	ERR2693990	8	81	1	NA	NA	NA	NA	NA	NA
PDT000449621.1	Singleton	ERR2693992	11	305	1	NA	NA	NA	NA	NA	NA
PDT000449640.1	Singleton	ERR2694011	6	195	1	NA	NA	NA	NA	NA	NA
PDT000449900.1	Singleton	ERR2711048	3	699	1	NA	NA	NA	NA	NA	NA
PDT000450620.1	Singleton	ERR2759760	6	195	1	NA	NA	NA	NA	NA	NA
PDT000450664.1	Singleton	ERR2759804	10	138	1	NA	NA	NA	NA	NA	NA
PDT000450665.1	Singleton	ERR2759805	11	305	1	NA	NA	NA	NA	NA	NA
PDT000450679.1	Singleton	ERR2759819	11	305	1	NA	NA	NA	NA	NA	NA
PDT000450689.1	Singleton	ERR2759829	11	305	1	NA	NA	NA	NA	NA	NA
PDT000452412.1	Singleton	GCA_007402045.1	5	3667	1	NA	NA	NA	NA	NA	NA
PDT000455276.1	Singleton	GCA_005426635.1	7	81	1	NA	NA	NA	NA	NA	NA
PDT000457132.1	Singleton	GCA_005579855.1	10	138	1	NA	NA	NA	NA	NA	NA
PDT000457156.1	Singleton	GCA_005731595.1	7	81	1	NA	NA	NA	NA	NA	NA
PDT000458244.1	Singleton	GCA_007419925.1	10	Undetermined	1	NA	NA	NA	NA	NA	NA
PDT000459366.1	Singleton	GCA_005831825.1	6	1531	1	NA	NA	NA	NA	NA	NA
PDT000465129.2	Singleton	GCA_006807855.1	10	Undetermined	1	NA	NA	NA	NA	NA	NA
PDT000468353.2	Singleton	GCA_006806325.1	10	138	1	NA	NA	NA	NA	NA	NA
PDT000470036.1	Singleton	GCA_005837705.1	7	81	1	NA	NA	NA	NA	NA	NA
PDT000470537.1	Singleton	GCA_005493225.1	10	1518	1	NA	NA	NA	NA	NA	NA
PDT000472605.1	Singleton	GCA_007664565.1	6	4	1	NA	NA	NA	NA	NA	NA
PDT000472616.1	Singleton	GCA_007435505.1	10	138	1	NA	NA	NA	NA	NA	NA
PDT000473602.1	Singleton	GCA_007601975.1	6	195	1	NA	NA	NA	NA	NA	NA
PDT000474193.1	Singleton	GCA_007438445.1	10	138	1	NA	NA	NA	NA	NA	NA
PDT000476342.1	Singleton	GCA_007605955.1	5	3667	1	NA	NA	NA	NA	NA	NA
PDT000476432.1	Singleton	GCA_007605635.1	3	699	1	NA	NA	NA	NA	NA	NA
PDT000477044.1	Singleton	GCA_007529545.1	1	316	1	NA	NA	NA	NA	NA	NA
PDT000478215.1	Singleton	GCA_005587375.1	10	138	1	NA	NA	NA	NA	NA	NA
PDT000478484.2	Singleton	GCA_006682265.1	10	138	1	NA	NA	NA	NA	NA	NA
PDT000479395.1	Singleton	GCA_005497605.1	7	81	1	NA	NA	NA	NA	NA	NA
PDT000479442.1	Singleton	GCA_005664975.1	10	138	1	NA	NA	NA	NA	NA	NA
PDT000482125.1	Singleton	GCA_005846285.1	7	81	1	NA	NA	NA	NA	NA	NA
PDT000482209.1	Singleton	SRR8781968	10	138	1	NA	NA	NA	NA	NA	NA
PDT000482686.1	Singleton	GCA_005593255.1	6	Undetermined	1	NA	NA	NA	NA	NA	NA
PDT000482791.1	Singleton	GCA_007533785.1	6	195	1	NA	NA	NA	NA	NA	NA
PDT000484102.1	Singleton	GCA_006213685.1	10	138	1	NA	NA	NA	NA	NA	NA
PDT000486917.1	Singleton	GCA_007534935.1	1	316	1	NA	NA	NA	NA	NA	NA
PDT000486976.1	Singleton	GCA_010264775.1	1	316	1	NA	NA	NA	NA	NA	NA
PDT000486980.1	Singleton	GCA_010285505.1	6	195	1	NA	NA	NA	NA	NA	NA
PDT000486990.1	Singleton	GCA_010263835.1	6	Undetermined	1	NA	NA	NA	NA	NA	NA
PDT000486994.1	Singleton	GCA_010264715.1	3	699	1	NA	NA	NA	NA	NA	NA
PDT000486995.1	Singleton	GCA_010285145.1	1	316	1	NA	NA	NA	NA	NA	NA
PDT000487209.1	Singleton	GCA_005506295.1	7	81	1	NA	NA	NA	NA	NA	NA
PDT000487424.1	Singleton	GCA_005596095.1	7	81	1	NA	NA	NA	NA	NA	NA
PDT000488209.1	Singleton	GCA_005508295.1	7	Undetermined	1	NA	NA	NA	NA	NA	NA
PDT000491263.1	Singleton	GCA_005748535.1	7	81	1	NA	NA	NA	NA	NA	NA
PDT000491793.1	Singleton	GCA_005671515.1	3	699	1	NA	NA	NA	NA	NA	NA
PDT000491849.2	Singleton	GCA_006751185.1	10	138	1	NA	NA	NA	NA	NA	NA
PDT000492291.1	Singleton	GCA_006243435.1	7	81	1	NA	NA	NA	NA	NA	NA
PDT000492304.1	Singleton	GCA_005512015.1	6	4	1	NA	NA	NA	NA	NA	NA
PDT000496750.1	Singleton	GCA_005857685.1	11	305	1	NA	NA	NA	NA	NA	NA
PDT000496915.2	Singleton	GCA_006749565.1	10	138	1	NA	NA	NA	NA	NA	NA
PDT000497117.2	Singleton	GCA_006810805.1	10	3881	1	NA	NA	NA	NA	NA	NA
PDT000497601.1	Singleton	GCA_005515995.1	7	3742	1	NA	NA	NA	NA	NA	NA
PDT000499386.1	Singleton	GCA_005517675.1	7	81	1	NA	NA	NA	NA	NA	NA
PDT000500909.1	Singleton	GCA_005866445.1	7	81	1	NA	NA	NA	NA	NA	NA
PDT000501129.1	Singleton	GCA_005910005.1	7	81	1	NA	NA	NA	NA	NA	NA
PDT000503040.1	Singleton	GCA_005869605.1	3	699	1	NA	NA	NA	NA	NA	NA
PDT000503489.1	Singleton	GCA_005870655.1	7	81	1	NA	NA	NA	NA	NA	NA
PDT000503558.1	Singleton	GCA_005916005.1	7	81	1	NA	NA	NA	NA	NA	NA
PDT000503602.1	Singleton	GCA_005870815.1	7	81	1	NA	NA	NA	NA	NA	NA
PDT000503603.1	Singleton	GCA_005870855.1	7	81	1	NA	NA	NA	NA	NA	NA
PDT000505021.1	Singleton	GCA_005919105.1	7	81	1	NA	NA	NA	NA	NA	NA
PDT000505082.1	Singleton	GCA_005919705.1	7	81	1	NA	NA	NA	NA	NA	NA
PDT000505276.1	Singleton	GCA_005922005.1	7	81	1	NA	NA	NA	NA	NA	NA
PDT000505450.2	Singleton	GCA_007792015.1	10	138	1	NA	NA	NA	NA	NA	NA
PDT000509163.1	Singleton	GCA_006003325.1	7	81	1	NA	NA	NA	NA	NA	NA
PDT000509330.1	Singleton	GCA_006004985.1	7	81	1	NA	NA	NA	NA	NA	NA
PDT000510099.1	Singleton	GCA_005885655.1	10	Undetermined	1	NA	NA	NA	NA	NA	NA
PDT000510896.2	Singleton	GCA_007795115.1	10	138	1	NA	NA	NA	NA	NA	NA
PDT000517667.1	Singleton	GCA_006217125.1	7	81	1	NA	NA	NA	NA	NA	NA
PDT000517785.1	Singleton	GCA_006151045.1	7	81	1	NA	NA	NA	NA	NA	NA
PDT000520050.1	Singleton	GCA_006411715.1	7	81	1	NA	NA	NA	NA	NA	NA
PDT000521645.1	Singleton	GCA_006428175.1	7	81	1	NA	NA	NA	NA	NA	NA
PDT000522393.1	Singleton	GCA_006453555.1	7	81	1	NA	NA	NA	NA	NA	NA
PDT000522400.1	Singleton	GCA_006453775.1	7	81	1	NA	NA	NA	NA	NA	NA
PDT000523107.1	Singleton	GCA_006457665.1	7	81	1	NA	NA	NA	NA	NA	NA
PDT000523390.1	Singleton	GCA_006463265.1	6	195	1	NA	NA	NA	NA	NA	NA
PDT000524556.1	Singleton	GCA_006470405.1	6	4	1	NA	NA	NA	NA	NA	NA
PDT000525648.1	Singleton	GCA_006479325.1	7	81	1	NA	NA	NA	NA	NA	NA
PDT000525703.1	Singleton	GCA_006480085.1	7	81	1	NA	NA	NA	NA	NA	NA
PDT000532096.1	Singleton	GCA_006516555.1	7	81	1	NA	NA	NA	NA	NA	NA
PDT000532907.1	Singleton	GCA_006536715.1	7	81	1	NA	NA	NA	NA	NA	NA
PDT000533256.1	Singleton	GCA_007616255.1	6	4	1	NA	NA	NA	NA	NA	NA
PDT000537079.1	Singleton	GCA_007822875.1	7	81	1	NA	NA	NA	NA	NA	NA
PDT000538894.1	Singleton	GCA_007540915.1	7	81	1	NA	NA	NA	NA	NA	NA
PDT000541959.1	Singleton	GCA_007461895.1	10	138	1	NA	NA	NA	NA	NA	NA
PDT000542238.1	Singleton	GCA_007809375.1	10	3881	1	NA	NA	NA	NA	NA	NA
PDT000542640.1	Singleton	GCA_007622375.1	7	81	1	NA	NA	NA	NA	NA	NA
PDT000544310.1	Singleton	GCA_007711845.1	7	81	1	NA	NA	NA	NA	NA	NA
PDT000544788.1	Singleton	GCA_007715205.1	7	81	1	NA	NA	NA	NA	NA	NA
PDT000545133.1	Singleton	GCA_007716225.1	7	81	1	NA	NA	NA	NA	NA	NA
PDT000545246.1	Singleton	GCA_007546495.1	10	138	1	NA	NA	NA	NA	NA	NA
PDT000545987.1	Singleton	GCA_007701745.1	10	3881	1	NA	NA	NA	NA	NA	NA
PDT000546157.1	Singleton	GCA_007703205.1	7	81	1	NA	NA	NA	NA	NA	NA
PDT000546246.1	Singleton	GCA_007705525.1	7	81	1	NA	NA	NA	NA	NA	NA
PDT000547499.1	Singleton	GCA_007723925.1	7	81	1	NA	NA	NA	NA	NA	NA
PDT000547709.1	Singleton	GCA_007726145.1	7	81	1	NA	NA	NA	NA	NA	NA
PDT000549261.1	Singleton	GCA_007813015.1	7	81	1	NA	NA	NA	NA	NA	NA
PDT000549669.1	Singleton	GCA_007849515.1	7	81	1	NA	NA	NA	NA	NA	NA
PDT000549695.1	Singleton	GCA_007849885.1	7	81	1	NA	NA	NA	NA	NA	NA
PDT000550165.1	Singleton	GCA_007857635.1	1	316	1	NA	NA	NA	NA	NA	NA
PDT000550863.1	Singleton	GCA_007867905.1	10	138	1	NA	NA	NA	NA	NA	NA
PDT000550887.1	Singleton	GCA_007868725.1	10	138	1	NA	NA	NA	NA	NA	NA
PDT000551198.1	Singleton	GCA_007873905.1	7	81	1	NA	NA	NA	NA	NA	NA
PDT000551202.1	Singleton	GCA_007874105.1	7	81	1	NA	NA	NA	NA	NA	NA
PDT000551719.1	Singleton	GCA_007880365.1	7	81	1	NA	NA	NA	NA	NA	NA
PDT000551833.1	Singleton	GCA_007881125.1	7	81	1	NA	NA	NA	NA	NA	NA
PDT000556080.1	Singleton	GCA_007955975.1	7	81	1	NA	NA	NA	NA	NA	NA
PDT000556401.1	Singleton	GCA_007958765.1	7	81	1	NA	NA	NA	NA	NA	NA
PDT000557819.1	Singleton	GCA_007978405.1	7	81	1	NA	NA	NA	NA	NA	NA
PDT000557926.1	Singleton	GCA_007979425.1	7	81	1	NA	NA	NA	NA	NA	NA
PDT000558695.1	Singleton	GCA_008204825.1	7	81	1	NA	NA	NA	NA	NA	NA
PDT000558717.1	Singleton	SRR9933902	6	4	1	NA	NA	NA	NA	NA	NA
PDT000562572.1	Singleton	GCA_011652065.1	7	81	1	NA	NA	NA	NA	NA	NA
PDT000562670.1	Singleton	GCA_011308475.1	1	316	1	NA	NA	NA	NA	NA	NA
PDT000564163.1	Singleton	GCA_011180555.1	7	81	1	NA	NA	NA	NA	NA	NA
PDT000564673.1	Singleton	GCA_010007265.1	7	81	1	NA	NA	NA	NA	NA	NA
PDT000566625.1	Singleton	GCA_010877675.1	6	4	1	NA	NA	NA	NA	NA	NA
PDT000566719.1	Singleton	GCA_010937515.1	7	81	1	NA	NA	NA	NA	NA	NA
PDT000568866.1	Singleton	GCA_008158785.1	6	4	1	NA	NA	NA	NA	NA	NA
PDT000568995.1	Singleton	GCA_008160765.1	7	81	1	NA	NA	NA	NA	NA	NA
PDT000569775.1	Singleton	GCA_008169365.1	7	81	1	NA	NA	NA	NA	NA	NA
PDT000570022.1	Singleton	GCA_008168865.1	10	138	1	NA	NA	NA	NA	NA	NA
PDT000570969.1	Singleton	GCA_008178045.1	7	81	1	NA	NA	NA	NA	NA	NA
PDT000571417.1	Singleton	GCA_008149645.1	7	81	1	NA	NA	NA	NA	NA	NA
PDT000571526.1	Singleton	GCA_008150085.1	7	81	1	NA	NA	NA	NA	NA	NA
PDT000572999.1	Singleton	GCA_008179065.1	7	81	1	NA	NA	NA	NA	NA	NA
PDT000573340.1	Singleton	GCA_008246605.1	6	195	1	NA	NA	NA	NA	NA	NA
PDT000573548.3	Singleton	GCA_008185105.2	10	138	1	NA	NA	NA	NA	NA	NA
PDT000573563.1	Singleton	GCA_008249495.1	10	138	1	NA	NA	NA	NA	NA	NA
PDT000575847.1	Singleton	GCA_008256245.1	7	81	1	NA	NA	NA	NA	NA	NA
PDT000575974.1	Singleton	GCA_008258185.1	7	81	1	NA	NA	NA	NA	NA	NA
PDT000575991.1	Singleton	GCA_008258365.1	7	81	1	NA	NA	NA	NA	NA	NA
PDT000576066.1	Singleton	GCA_008259505.1	7	81	1	NA	NA	NA	NA	NA	NA
PDT000576752.1	Singleton	GCA_008261925.1	7	81	1	NA	NA	NA	NA	NA	NA
PDT000576775.1	Singleton	GCA_008264485.1	7	81	1	NA	NA	NA	NA	NA	NA
PDT000579206.1	Singleton	GCA_008299285.1	6	4	1	NA	NA	NA	NA	NA	NA
PDT000579337.1	Singleton	GCA_008301605.1	7	81	1	NA	NA	NA	NA	NA	NA
PDT000580174.1	Singleton	GCA_008317215.1	7	81	1	NA	NA	NA	NA	NA	NA
PDT000581405.1	Singleton	GCA_008360625.1	7	81	1	NA	NA	NA	NA	NA	NA
PDT000584327.1	Singleton	GCA_008391935.1	7	4647	1	NA	NA	NA	NA	NA	NA
PDT000584617.1	Singleton	GCA_008545235.1	7	81	1	NA	NA	NA	NA	NA	NA
PDT000585076.1	Singleton	GCA_008397775.1	7	81	1	NA	NA	NA	NA	NA	NA
PDT000585228.1	Singleton	GCA_008399235.1	7	81	1	NA	NA	NA	NA	NA	NA
PDT000586001.1	Singleton	GCA_008401995.1	7	81	1	NA	NA	NA	NA	NA	NA
PDT000586079.1	Singleton	GCA_008402875.1	7	81	1	NA	NA	NA	NA	NA	NA
PDT000588305.1	Singleton	GCA_008604345.1	7	81	1	NA	NA	NA	NA	NA	NA
PDT000588515.1	Singleton	GCA_008620395.1	7	81	1	NA	NA	NA	NA	NA	NA
PDT000588529.1	Singleton	GCA_008620775.1	7	81	1	NA	NA	NA	NA	NA	NA
PDT000590133.1	Singleton	GCA_008664935.1	10	138	1	NA	NA	NA	NA	NA	NA
PDT000591987.1	Singleton	GCA_008712595.1	10	138	1	NA	NA	NA	NA	NA	NA
PDT000592456.1	Singleton	GCA_008720155.1	7	81	1	NA	NA	NA	NA	NA	NA
PDT000592689.1	Singleton	GCA_008721855.1	10	138	1	NA	NA	NA	NA	NA	NA
PDT000596006.1	Singleton	GCA_008765675.1	10	138	1	NA	NA	NA	NA	NA	NA
PDT000600136.1	Singleton	GCA_008892165.1	7	81	1	NA	NA	NA	NA	NA	NA
PDT000600162.1	Singleton	GCA_008860045.1	7	81	1	NA	NA	NA	NA	NA	NA
PDT000602381.1	Singleton	GCA_008930545.1	7	81	1	NA	NA	NA	NA	NA	NA
PDT000602495.1	Singleton	GCA_008954345.1	7	81	1	NA	NA	NA	NA	NA	NA
PDT000603326.1	Singleton	GCA_008965055.1	7	81	1	NA	NA	NA	NA	NA	NA
PDT000603460.1	Singleton	GCA_008967335.1	7	81	1	NA	NA	NA	NA	NA	NA
PDT000603464.1	Singleton	GCA_008967415.1	7	81	1	NA	NA	NA	NA	NA	NA
PDT000604210.1	Singleton	GCA_009005115.1	6	4	1	NA	NA	NA	NA	NA	NA
PDT000607771.1	Singleton	GCA_009072205.1	6	4	1	NA	NA	NA	NA	NA	NA
PDT000609746.1	Singleton	GCA_009183305.1	7	81	1	NA	NA	NA	NA	NA	NA
PDT000610076.1	Singleton	GCA_009222985.1	10	138	1	NA	NA	NA	NA	NA	NA
PDT000610997.1	Singleton	GCA_009229505.1	7	81	1	NA	NA	NA	NA	NA	NA
PDT000616609.1	Singleton	GCA_009344395.1	7	81	1	NA	NA	NA	NA	NA	NA
PDT000616921.1	Singleton	GCA_009341735.1	7	81	1	NA	NA	NA	NA	NA	NA
PDT000619176.1	Singleton	GCA_009408205.1	7	81	1	NA	NA	NA	NA	NA	NA
PDT000619205.1	Singleton	GCA_009408825.1	6	Undetermined	1	NA	NA	NA	NA	NA	NA
PDT000619300.1	Singleton	GCA_009410365.1	10	138	1	NA	NA	NA	NA	NA	NA
PDT000619346.1	Singleton	GCA_009411145.1	11	305	1	NA	NA	NA	NA	NA	NA
PDT000622944.1	Singleton	GCA_009616895.1	10	138	1	NA	NA	NA	NA	NA	NA
PDT000623780.1	Singleton	GCA_010871275.1	7	81	1	NA	NA	NA	NA	NA	NA
PDT000623831.1	Singleton	GCA_011313955.1	7	81	1	NA	NA	NA	NA	NA	NA
PDT000624812.1	Singleton	GCA_011599545.1	6	4	1	NA	NA	NA	NA	NA	NA
PDT000625073.1	Singleton	GCA_011593205.1	7	81	1	NA	NA	NA	NA	NA	NA
PDT000625154.1	Singleton	GCA_010986675.1	7	81	1	NA	NA	NA	NA	NA	NA
PDT000625760.1	Singleton	GCA_011599825.1	7	81	1	NA	NA	NA	NA	NA	NA
PDT000627668.1	Singleton	GCA_010983795.1	3	699	1	NA	NA	NA	NA	NA	NA
PDT000629894.1	Singleton	GCA_010884075.1	11	305	1	NA	NA	NA	NA	NA	NA
PDT000630277.1	Singleton	GCA_010889095.1	7	81	1	NA	NA	NA	NA	NA	NA
PDT000630282.1	Singleton	GCA_011193555.1	7	81	1	NA	NA	NA	NA	NA	NA
PDT000630757.1	Singleton	GCA_011261335.1	7	Undetermined	1	NA	NA	NA	NA	NA	NA
PDT000631017.1	Singleton	GCA_011544475.1	7	81	1	NA	NA	NA	NA	NA	NA
PDT000631021.1	Singleton	GCA_010009485.1	7	81	1	NA	NA	NA	NA	NA	NA
PDT000632066.1	Singleton	GCA_011587405.1	7	Undetermined	1	NA	NA	NA	NA	NA	NA
PDT000636732.1	Singleton	GCA_010966295.1	7	81	1	NA	NA	NA	NA	NA	NA
PDT000636794.1	Singleton	GCA_011179695.1	7	81	1	NA	NA	NA	NA	NA	NA
PDT000639477.1	Singleton	GCA_010857325.1	6	4	1	NA	NA	NA	NA	NA	NA
PDT000639829.1	Singleton	GCA_010813505.1	6	195	1	NA	NA	NA	NA	NA	NA
PDT000640229.1	Singleton	GCA_010823725.1	7	81	1	NA	NA	NA	NA	NA	NA
PDT000642091.1	Singleton	GCA_010828485.1	10	138	1	NA	NA	NA	NA	NA	NA
PDT000642200.1	Singleton	GCA_011179755.1	10	138	1	NA	NA	NA	NA	NA	NA
PDT000644341.1	Singleton	GCA_010475945.1	7	81	1	NA	NA	NA	NA	NA	NA
PDT000644362.1	Singleton	GCA_010419045.1	7	81	1	NA	NA	NA	NA	NA	NA
PDT000644423.1	Singleton	GCA_010385325.1	7	81	1	NA	NA	NA	NA	NA	NA
PDT000644461.1	Singleton	GCA_010517625.1	7	81	1	NA	NA	NA	NA	NA	NA
PDT000644489.1	Singleton	GCA_010571785.1	7	81	1	NA	NA	NA	NA	NA	NA
PDT000644508.1	Singleton	GCA_010820985.1	7	81	1	NA	NA	NA	NA	NA	NA
PDT000645962.1	Singleton	GCA_010867305.1	7	81	1	NA	NA	NA	NA	NA	NA
PDT000648006.1	Singleton	GCA_011426105.1	10	4205	1	NA	NA	NA	NA	NA	NA
PDT000649397.1	Singleton	GCA_010836505.1	10	138	1	NA	NA	NA	NA	NA	NA
PDT000650036.1	Singleton	GCA_010827205.1	3	699	1	NA	NA	NA	NA	NA	NA
PDT000650349.1	Singleton	GCA_010481005.1	7	81	1	NA	NA	NA	NA	NA	NA
PDT000650896.1	Singleton	GCA_010483255.1	10	138	1	NA	NA	NA	NA	NA	NA
PDT000652733.1	Singleton	GCA_010487315.1	7	81	1	NA	NA	NA	NA	NA	NA
PDT000653276.1	Singleton	GCA_010743845.1	7	81	1	NA	NA	NA	NA	NA	NA
PDT000653425.1	Singleton	GCA_011404855.1	7	81	1	NA	NA	NA	NA	NA	NA
PDT000653520.1	Singleton	GCA_010534635.1	7	81	1	NA	NA	NA	NA	NA	NA
PDT000653536.1	Singleton	GCA_010863565.1	10	138	1	NA	NA	NA	NA	NA	NA
PDT000654587.1	Singleton	GCA_011195515.1	7	81	1	NA	NA	NA	NA	NA	NA
PDT000655236.1	Singleton	GCA_010445275.1	7	81	1	NA	NA	NA	NA	NA	NA
PDT000655239.1	Singleton	GCA_010494995.1	7	81	1	NA	NA	NA	NA	NA	NA
PDT000655376.1	Singleton	GCA_010403835.1	7	81	1	NA	NA	NA	NA	NA	NA
PDT000655476.1	Singleton	GCA_010740775.1	7	81	1	NA	NA	NA	NA	NA	NA
PDT000655769.1	Singleton	GCA_011328305.1	10	138	1	NA	NA	NA	NA	NA	NA
PDT000655831.1	Singleton	GCA_010467145.1	11	305	1	NA	NA	NA	NA	NA	NA
PDT000656754.1	Singleton	GCA_010800345.1	7	81	1	NA	NA	NA	NA	NA	NA
PDT000656761.1	Singleton	GCA_010490615.1	7	81	1	NA	NA	NA	NA	NA	NA
PDT000656762.1	Singleton	GCA_010729815.1	7	81	1	NA	NA	NA	NA	NA	NA
PDT000656763.1	Singleton	GCA_011432455.1	7	81	1	NA	NA	NA	NA	NA	NA
PDT000656782.1	Singleton	GCA_010730135.1	7	81	1	NA	NA	NA	NA	NA	NA
PDT000656789.1	Singleton	GCA_010805225.1	7	81	1	NA	NA	NA	NA	NA	NA
PDT000658810.1	Singleton	GCA_010421045.1	7	81	1	NA	NA	NA	NA	NA	NA
PDT000659230.1	Singleton	GCA_011406195.1	7	81	1	NA	NA	NA	NA	NA	NA
PDT000659302.1	Singleton	GCA_010493575.1	7	81	1	NA	NA	NA	NA	NA	NA
PDT000659634.1	Singleton	GCA_011432695.1	10	138	1	NA	NA	NA	NA	NA	NA
PDT000660013.1	Singleton	GCA_010444835.1	7	81	1	NA	NA	NA	NA	NA	NA
PDT000660463.1	Singleton	GCA_010809725.1	7	81	1	NA	NA	NA	NA	NA	NA
PDT000660464.1	Singleton	GCA_010417865.1	7	81	1	NA	NA	NA	NA	NA	NA
PDT000660767.1	Singleton	GCA_010809925.1	7	81	1	NA	NA	NA	NA	NA	NA
PDT000660900.1	Singleton	GCA_009852865.1	10	138	1	NA	NA	NA	NA	NA	NA
PDT000661006.1	Singleton	GCA_009854985.1	10	138	1	NA	NA	NA	NA	NA	NA
PDT000662245.1	Singleton	GCA_010013485.1	7	81	1	NA	NA	NA	NA	NA	NA
PDT000663429.1	Singleton	GCA_010841965.1	7	81	1	NA	NA	NA	NA	NA	NA
PDT000663435.1	Singleton	GCA_010841665.1	7	81	1	NA	NA	NA	NA	NA	NA
PDT000664308.1	Singleton	GCA_011370845.1	7	Undetermined	1	NA	NA	NA	NA	NA	NA
PDT000664336.1	Singleton	GCA_011211365.1	6	4	1	NA	NA	NA	NA	NA	NA
PDT000668544.2	Singleton	GCA_011218985.1	7	81	1	NA	NA	NA	NA	NA	NA
PDT000668547.2	Singleton	GCA_011204195.1	7	81	1	NA	NA	NA	NA	NA	NA
PDT000668554.2	Singleton	GCA_011214765.1	7	81	1	NA	NA	NA	NA	NA	NA
PDT000668557.2	Singleton	GCA_011201735.1	7	81	1	NA	NA	NA	NA	NA	NA
PDT000668560.2	Singleton	GCA_011354545.1	7	81	1	NA	NA	NA	NA	NA	NA
PDT000668566.2	Singleton	GCA_011545105.1	7	81	1	NA	NA	NA	NA	NA	NA
PDT000668567.2	Singleton	GCA_011288185.1	7	81	1	NA	NA	NA	NA	NA	NA
PDT000668595.3	Singleton	GCA_011205815.1	7	81	1	NA	NA	NA	NA	NA	NA
PDT000668848.1	Singleton	GCA_011269685.1	5	3667	1	NA	NA	NA	NA	NA	NA
PDT000669048.1	Singleton	GCA_011215585.1	7	81	1	NA	NA	NA	NA	NA	NA
PDT000669226.1	Singleton	GCA_011197855.1	7	81	1	NA	NA	NA	NA	NA	NA
PDT000669234.1	Singleton	GCA_011711315.1	7	81	1	NA	NA	NA	NA	NA	NA
PDT000671351.1	Singleton	GCA_011357565.1	7	81	1	NA	NA	NA	NA	NA	NA
PDT000671356.1	Singleton	GCA_011336145.1	7	81	1	NA	NA	NA	NA	NA	NA
PDT000671402.1	Singleton	GCA_011204815.1	7	81	1	NA	NA	NA	NA	NA	NA
PDT000672112.1	Singleton	GCA_011243455.1	7	81	1	NA	NA	NA	NA	NA	NA
PDT000672473.1	Singleton	GCA_011337345.1	10	138	1	NA	NA	NA	NA	NA	NA
PDT000672477.1	Singleton	GCA_011337305.1	10	138	1	NA	NA	NA	NA	NA	NA
PDT000672554.1	Singleton	GCA_011275065.1	7	81	1	NA	NA	NA	NA	NA	NA
PDT000672983.1	Singleton	GCA_011497405.1	7	81	1	NA	NA	NA	NA	NA	NA
PDT000673810.1	Singleton	GCA_011232425.1	10	138	1	NA	NA	NA	NA	NA	NA
PDT000674257.1	Singleton	GCA_011285115.1	7	81	1	NA	NA	NA	NA	NA	NA
PDT000674455.1	Singleton	GCA_011229195.1	10	1518	1	NA	NA	NA	NA	NA	NA
PDT000677076.1	Singleton	GCA_011345525.1	10	138	1	NA	NA	NA	NA	NA	NA
PDT000677179.1	Singleton	GCA_011345385.1	7	81	1	NA	NA	NA	NA	NA	NA
PDT000677865.1	Singleton	GCA_011236495.1	7	81	1	NA	NA	NA	NA	NA	NA
PDT000678175.1	Singleton	GCA_011299675.1	7	81	1	NA	NA	NA	NA	NA	NA
PDT000678258.1	Singleton	GCA_011346605.1	7	81	1	NA	NA	NA	NA	NA	NA
PDT000678565.1	Singleton	GCA_011301595.1	7	81	1	NA	NA	NA	NA	NA	NA
PDT000679089.1	Singleton	GCA_011304875.1	1	316	1	NA	NA	NA	NA	NA	NA
PDT000679112.1	Singleton	GCA_011242595.1	1	316	1	NA	NA	NA	NA	NA	NA
PDT000679641.1	Singleton	GCA_011306255.1	7	81	1	NA	NA	NA	NA	NA	NA
PDT000682113.1	Singleton	GCA_011494405.1	7	81	1	NA	NA	NA	NA	NA	NA
PDT000682115.1	Singleton	GCA_011488615.1	7	81	1	NA	NA	NA	NA	NA	NA
PDT000682242.1	Singleton	GCA_011487885.1	6	4	1	NA	NA	NA	NA	NA	NA
PDT000682309.1	Singleton	GCA_011487725.1	11	305	1	NA	NA	NA	NA	NA	NA
PDT000682313.1	Singleton	GCA_011487965.1	11	305	1	NA	NA	NA	NA	NA	NA
PDT000682330.1	Singleton	GCA_011486465.1	11	305	1	NA	NA	NA	NA	NA	NA
PDT000682334.1	Singleton	GCA_011279345.1	11	305	1	NA	NA	NA	NA	NA	NA
PDT000682338.1	Singleton	GCA_011496985.1	5	3667	1	NA	NA	NA	NA	NA	NA
PDT000682357.1	Singleton	GCA_011486225.1	10	138	1	NA	NA	NA	NA	NA	NA
PDT000682596.1	Singleton	GCA_011492745.1	7	81	1	NA	NA	NA	NA	NA	NA
PDT000682600.1	Singleton	GCA_011493865.1	7	81	1	NA	NA	NA	NA	NA	NA
PDT000683011.1	Singleton	GCA_011494885.1	7	81	1	NA	NA	NA	NA	NA	NA
PDT000683087.1	Singleton	GCA_010986215.1	7	81	1	NA	NA	NA	NA	NA	NA
PDT000683356.1	Singleton	GCA_010990695.1	7	81	1	NA	NA	NA	NA	NA	NA
PDT000683578.1	Singleton	GCA_011006115.1	7	81	1	NA	NA	NA	NA	NA	NA
PDT000683583.1	Singleton	GCA_011004945.1	7	81	1	NA	NA	NA	NA	NA	NA
PDT000684045.1	Singleton	GCA_011778745.1	6	195	1	NA	NA	NA	NA	NA	NA
PDT000684178.1	Singleton	GCA_011586065.1	1	316	1	NA	NA	NA	NA	NA	NA
PDT000689999.1	Singleton	GCA_011676215.1	4	Undetermined	1	NA	NA	NA	NA	NA	NA
PDT000690195.1	Singleton	GCA_011654455.1	7	Undetermined	1	NA	NA	NA	NA	NA	NA
PDT000692290.1	Singleton	GCA_011251275.1	7	81	1	NA	NA	NA	NA	NA	NA
PDT000702942.1	Singleton	GCA_011314975.1	7	81	1	NA	NA	NA	NA	NA	NA
PDT000702949.1	Singleton	GCA_011251775.1	7	81	1	NA	NA	NA	NA	NA	NA
PDT000703342.1	Singleton	GCA_011253965.1	10	138	1	NA	NA	NA	NA	NA	NA
PDT000705824.1	Singleton	GCA_011323085.1	7	81	1	NA	NA	NA	NA	NA	NA
PDT000707890.1	Singleton	GCA_011465295.1	10	138	1	NA	NA	NA	NA	NA	NA
PDT000707896.1	Singleton	GCA_011464555.1	10	138	1	NA	NA	NA	NA	NA	NA
PDT000708160.1	Singleton	GCA_011491685.1	10	138	1	NA	NA	NA	NA	NA	NA
PDT000708172.1	Singleton	GCA_011489025.1	7	81	1	NA	NA	NA	NA	NA	NA
PDT000708632.1	Singleton	GCA_011512925.1	7	81	1	NA	NA	NA	NA	NA	NA
PDT000710143.1	Singleton	GCA_011732995.1	7	81	1	NA	NA	NA	NA	NA	NA
PDT000710474.1	Singleton	GCA_011735195.1	10	Undetermined	1	NA	NA	NA	NA	NA	NA
PDT000710551.1	Singleton	GCA_011720235.1	7	81	1	NA	NA	NA	NA	NA	NA
PDT000710955.1	Singleton	GCA_011730095.1	11	305	1	NA	NA	NA	NA	NA	NA
PDT000712454.1	Singleton	GCA_011741795.1	7	81	1	NA	NA	NA	NA	NA	NA
PDT000712644.1	Singleton	GCA_011739455.1	7	81	1	NA	NA	NA	NA	NA	NA
PDT000712815.1	Singleton	SRR11404321	7	81	1	NA	NA	NA	NA	NA	NA
PDT000714616.1	Singleton	GCA_011760465.1	1	316	1	NA	NA	NA	NA	NA	NA
PDT000714844.1	Singleton	GCA_011768045.1	3	699	1	NA	NA	NA	NA	NA	NA
PDT000718040.1	Singleton	GCA_011988445.1	6	4	1	NA	NA	NA	NA	NA	NA
PDT000718117.1	Singleton	GCA_011988105.1	7	81	1	NA	NA	NA	NA	NA	NA
PDT000718204.1	Singleton	GCA_011986845.1	7	Undetermined	1	NA	NA	NA	NA	NA	NA
PDT000718729.1	Singleton	GCA_012040455.1	3	699	1	NA	NA	NA	NA	NA	NA
PDT000719922.1	Singleton	GCA_012106655.1	10	138	1	NA	NA	NA	NA	NA	NA
PDT000724422.1	Singleton	GCA_012822175.1	10	138	1	NA	NA	NA	NA	NA	NA
PDT000724469.1	Singleton	GCA_014588335.1	7	81	1	NA	NA	NA	NA	NA	NA
PDT000724947.1	Singleton	GCA_014586595.1	10	138	1	NA	NA	NA	NA	NA	NA
PDT000727924.1	Singleton	GCA_014569615.1	7	81	1	NA	NA	NA	NA	NA	NA
PDT000729191.1	Singleton	GCA_014565615.1	7	81	1	NA	NA	NA	NA	NA	NA
PDT000734441.1	Singleton	GCA_013099635.1	7	81	1	NA	NA	NA	NA	NA	NA
PDT000735179.1	Singleton	GCA_013091235.1	6	4	1	NA	NA	NA	NA	NA	NA
PDT000743416.1	Singleton	GCA_013145105.1	7	81	1	NA	NA	NA	NA	NA	NA
PDT000748093.1	Singleton	GCA_013801915.1	10	138	1	NA	NA	NA	NA	NA	NA
PDT000748831.1	Singleton	GCA_013800925.1	7	81	1	NA	NA	NA	NA	NA	NA
PDT000751053.1	Singleton	GCA_013783665.1	7	81	1	NA	NA	NA	NA	NA	NA
PDT000755780.1	Singleton	GCA_013769505.1	7	81	1	NA	NA	NA	NA	NA	NA
PDT000762204.1	Singleton	GCA_013742845.1	7	81	1	NA	NA	NA	NA	NA	NA
PDT000762860.1	Singleton	GCA_013732475.1	6	4	1	NA	NA	NA	NA	NA	NA
PDT000762996.1	Singleton	GCA_013729715.1	10	138	1	NA	NA	NA	NA	NA	NA
PDT000764424.1	Singleton	SRR12003269	7	81	1	NA	NA	NA	NA	NA	NA
PDT000766574.1	Singleton	GCA_013714985.1	7	81	1	NA	NA	NA	NA	NA	NA
PDT000766706.1	Singleton	GCA_013711835.1	7	81	1	NA	NA	NA	NA	NA	NA
PDT000767137.1	Singleton	GCA_013700045.1	7	81	1	NA	NA	NA	NA	NA	NA
PDT000767295.1	Singleton	GCA_013691555.1	7	81	1	NA	NA	NA	NA	NA	NA
PDT000767361.1	Singleton	GCA_013690435.1	6	2327	1	NA	NA	NA	NA	NA	NA
PDT000770429.1	Singleton	GCA_013671835.1	7	81	1	NA	NA	NA	NA	NA	NA
PDT000771236.1	Singleton	GCA_013660475.1	7	81	1	NA	NA	NA	NA	NA	NA
PDT000773721.1	Singleton	GCA_013632115.1	7	81	1	NA	NA	NA	NA	NA	NA
PDT000773760.1	Singleton	GCA_013631595.1	7	81	1	NA	NA	NA	NA	NA	NA
PDT000783928.1	Singleton	GCA_013519175.1	7	81	1	NA	NA	NA	NA	NA	NA
PDT000785362.1	Singleton	GCA_013499155.1	7	81	1	NA	NA	NA	NA	NA	NA
PDT000785715.1	Singleton	GCA_013502995.1	7	81	1	NA	NA	NA	NA	NA	NA
PDT000787194.1	Singleton	GCA_013525115.1	7	81	1	NA	NA	NA	NA	NA	NA
PDT000787243.1	Singleton	GCA_013525255.1	7	81	1	NA	NA	NA	NA	NA	NA
PDT000787479.1	Singleton	GCA_013549875.1	7	81	1	NA	NA	NA	NA	NA	NA
PDT000788237.1	Singleton	GCA_013580715.1	7	81	1	NA	NA	NA	NA	NA	NA
PDT000789941.1	Singleton	GCA_013547675.1	7	81	1	NA	NA	NA	NA	NA	NA
PDT000792680.1	Singleton	GCA_013446615.1	7	Undetermined	1	NA	NA	NA	NA	NA	NA
PDT000792754.1	Singleton	GCA_013448655.1	7	81	1	NA	NA	NA	NA	NA	NA
PDT000794690.1	Singleton	GCA_013556635.1	7	81	1	NA	NA	NA	NA	NA	NA
PDT000795552.1	Singleton	GCA_013611995.1	7	81	1	NA	NA	NA	NA	NA	NA
PDT000795978.1	Singleton	GCA_013709005.1	7	81	1	NA	NA	NA	NA	NA	NA
PDT000797521.1	Singleton	GCA_013788365.1	7	3949	1	NA	NA	NA	NA	NA	NA
PDT000798014.1	Singleton	GCA_013876935.1	7	81	1	NA	NA	NA	NA	NA	NA
PDT000802044.1	Singleton	GCA_014066815.1	7	81	1	NA	NA	NA	NA	NA	NA
PDT000802290.1	Singleton	GCA_014063585.1	7	81	1	NA	NA	NA	NA	NA	NA
PDT000802873.1	Singleton	GCA_014089755.1	7	81	1	NA	NA	NA	NA	NA	NA
PDT000803660.1	Singleton	GCA_014097515.1	7	81	1	NA	NA	NA	NA	NA	NA
PDT000803672.1	Singleton	GCA_014097195.1	7	81	1	NA	NA	NA	NA	NA	NA
PDT000804284.1	Singleton	GCA_014114125.1	7	81	1	NA	NA	NA	NA	NA	NA
PDT000804418.1	Singleton	GCA_014126985.1	7	81	1	NA	NA	NA	NA	NA	NA
PDT000806475.1	Singleton	GCA_014139705.1	7	81	1	NA	NA	NA	NA	NA	NA
PDT000806611.1	Singleton	GCA_014152205.1	7	81	1	NA	NA	NA	NA	NA	NA
PDT000807359.1	Singleton	GCA_014162695.1	10	138	1	NA	NA	NA	NA	NA	NA
PDT000807377.1	Singleton	GCA_014168125.1	7	81	1	NA	NA	NA	NA	NA	NA
PDT000807527.1	Singleton	GCA_014167135.1	7	81	1	NA	NA	NA	NA	NA	NA
PDT000810251.1	Singleton	GCA_014214135.1	7	81	1	NA	NA	NA	NA	NA	NA
PDT000814332.1	Singleton	GCA_014232525.1	7	81	1	NA	NA	NA	NA	NA	NA
PDT000814663.1	Singleton	SRR12467554	7	81	1	NA	NA	NA	NA	NA	NA
PDT000816308.1	Singleton	GCA_014255385.1	7	81	1	NA	NA	NA	NA	NA	NA
PDT000816328.1	Singleton	GCA_014255045.1	7	81	1	NA	NA	NA	NA	NA	NA
PDT000816332.1	Singleton	GCA_014254055.1	7	81	1	NA	NA	NA	NA	NA	NA
PDT000817166.1	Singleton	GCA_014259525.1	7	81	1	NA	NA	NA	NA	NA	NA
PDT000817406.1	Singleton	GCA_014270225.1	7	81	1	NA	NA	NA	NA	NA	NA
PDT000819800.1	Singleton	SRR12506621	7	81	1	NA	NA	NA	NA	NA	NA
PDT000819803.1	Singleton	GCA_014280835.1	7	81	1	NA	NA	NA	NA	NA	NA
PDT000819848.1	Singleton	GCA_014281395.1	7	81	1	NA	NA	NA	NA	NA	NA
PDT000819861.1	Singleton	GCA_014281755.1	7	81	1	NA	NA	NA	NA	NA	NA
PDT000820389.1	Singleton	GCA_014296035.1	7	4647	1	NA	NA	NA	NA	NA	NA
PDT000821768.1	Singleton	GCA_014314175.1	7	81	1	NA	NA	NA	NA	NA	NA
PDT000822896.1	Singleton	GCA_014385805.1	7	81	1	NA	NA	NA	NA	NA	NA
PDT000828102.1	Singleton	GCA_014459215.1	7	81	1	NA	NA	NA	NA	NA	NA
PDT000829717.1	Singleton	GCA_014474735.1	7	81	1	NA	NA	NA	NA	NA	NA
PDT000829845.1	Singleton	GCA_014486735.1	7	81	1	NA	NA	NA	NA	NA	NA
PDT000829926.1	Singleton	GCA_014513845.1	7	81	1	NA	NA	NA	NA	NA	NA
PDT000830065.1	Singleton	GCA_014510685.1	6	4	1	NA	NA	NA	NA	NA	NA
PDT000833408.1	Singleton	GCA_014516745.1	7	81	1	NA	NA	NA	NA	NA	NA
PDT000836132.1	Singleton	GCA_014535125.1	7	81	1	NA	NA	NA	NA	NA	NA
PDT000836576.1	Singleton	GCA_014605045.1	6	4	1	NA	NA	NA	NA	NA	NA
PDT000836629.1	Singleton	GCA_014595235.1	6	195	1	NA	NA	NA	NA	NA	NA
PDT000836672.1	Singleton	GCA_014604495.1	7	81	1	NA	NA	NA	NA	NA	NA
PDT000837728.1	Singleton	GCA_014615055.1	7	81	1	NA	NA	NA	NA	NA	NA
PDT000837755.1	Singleton	GCA_014613875.1	7	81	1	NA	NA	NA	NA	NA	NA
PDT000838346.1	Singleton	GCA_014626055.1	7	81	1	NA	NA	NA	NA	NA	NA
PDT000838436.1	Singleton	GCA_014632395.1	10	138	1	NA	NA	NA	NA	NA	NA
PDT000839068.1	Singleton	GCA_014671335.1	7	81	1	NA	NA	NA	NA	NA	NA
PDT000839076.1	Singleton	GCA_014670915.1	7	81	1	NA	NA	NA	NA	NA	NA
PDT000839279.1	Singleton	GCA_014667715.1	7	81	1	NA	NA	NA	NA	NA	NA
PDT000839421.1	Singleton	SRR12677088	7	81	1	NA	NA	NA	NA	NA	NA
PDT000840530.1	Singleton	GCA_014659875.1	7	81	1	NA	NA	NA	NA	NA	NA
PDT000841686.1	Singleton	GCA_014703005.1	3	699	1	NA	NA	NA	NA	NA	NA
PDT000842341.1	Singleton	GCA_017276535.1	7	81	1	NA	NA	NA	NA	NA	NA
PDT000843004.1	Singleton	GCA_014708275.1	7	81	1	NA	NA	NA	NA	NA	NA
PDT000847561.1	Singleton	GCA_014769005.1	7	81	1	NA	NA	NA	NA	NA	NA
PDT000847601.1	Singleton	SRR12713708	10	138	1	NA	NA	NA	NA	NA	NA
PDT000847612.1	Singleton	GCA_014769235.1	10	138	1	NA	NA	NA	NA	NA	NA
PDT000848711.1	Singleton	GCA_014777375.1	7	81	1	NA	NA	NA	NA	NA	NA
PDT000848717.1	Singleton	GCA_014776555.1	7	81	1	NA	NA	NA	NA	NA	NA
PDT000849009.1	Singleton	GCA_014789845.1	7	Undetermined	1	NA	NA	NA	NA	NA	NA
PDT000849629.1	Singleton	GCA_014781435.1	7	81	1	NA	NA	NA	NA	NA	NA
PDT000849941.1	Singleton	GCA_014820665.1	7	81	1	NA	NA	NA	NA	NA	NA
PDT000850332.1	Singleton	GCA_014814565.1	7	81	1	NA	NA	NA	NA	NA	NA
PDT000850721.1	Singleton	GCA_014806325.1	7	81	1	NA	NA	NA	NA	NA	NA
PDT000850739.1	Singleton	GCA_014810125.1	7	81	1	NA	NA	NA	NA	NA	NA
PDT000852246.1	Singleton	GCA_015191925.1	10	138	1	NA	NA	NA	NA	NA	NA
PDT000853519.1	Singleton	GCA_015183805.1	7	81	1	NA	NA	NA	NA	NA	NA
PDT000853641.1	Singleton	GCA_015296485.1	10	138	1	NA	NA	NA	NA	NA	NA
PDT000855068.1	Singleton	GCA_015131475.1	6	195	1	NA	NA	NA	NA	NA	NA
PDT000857637.1	Singleton	GCA_015047705.1	7	81	1	NA	NA	NA	NA	NA	NA
PDT000861324.1	Singleton	GCA_014909765.1	7	81	1	NA	NA	NA	NA	NA	NA
PDT000861364.1	Singleton	GCA_014908925.1	10	138	1	NA	NA	NA	NA	NA	NA
PDT000862397.1	Singleton	GCA_014955145.1	7	81	1	NA	NA	NA	NA	NA	NA
PDT000862671.1	Singleton	GCA_014945345.1	7	81	1	NA	NA	NA	NA	NA	NA
PDT000862873.1	Singleton	GCA_014968925.1	7	81	1	NA	NA	NA	NA	NA	NA
PDT000863042.1	Singleton	GCA_014937505.1	7	81	1	NA	NA	NA	NA	NA	NA
PDT000863099.1	Singleton	GCA_014993225.1	7	81	1	NA	NA	NA	NA	NA	NA
PDT000863186.1	Singleton	GCA_014987165.1	10	138	1	NA	NA	NA	NA	NA	NA
PDT000863188.1	Singleton	GCA_014985745.1	10	138	1	NA	NA	NA	NA	NA	NA
PDT000863534.1	Singleton	GCA_014943605.1	7	81	1	NA	NA	NA	NA	NA	NA
PDT000863988.1	Singleton	GCA_014996065.1	7	81	1	NA	NA	NA	NA	NA	NA
PDT000864136.1	Singleton	SRR12857114	7	81	1	NA	NA	NA	NA	NA	NA
PDT000865274.1	Singleton	GCA_014928325.1	7	81	1	NA	NA	NA	NA	NA	NA
PDT000865516.1	Singleton	GCA_014929565.1	7	81	1	NA	NA	NA	NA	NA	NA
PDT000869022.1	Singleton	SRR12905886	7	81	1	NA	NA	NA	NA	NA	NA
PDT000869163.1	Singleton	GCA_015035515.1	7	81	1	NA	NA	NA	NA	NA	NA
PDT000869812.1	Singleton	GCA_015029875.1	7	81	1	NA	NA	NA	NA	NA	NA
PDT000869917.1	Singleton	GCA_015027935.1	10	138	1	NA	NA	NA	NA	NA	NA
PDT000871812.1	Singleton	GCA_015125115.1	6	4	1	NA	NA	NA	NA	NA	NA
PDT000871904.1	Singleton	GCA_015125535.1	7	81	1	NA	NA	NA	NA	NA	NA
PDT000872545.1	Singleton	GCA_015167475.1	7	81	1	NA	NA	NA	NA	NA	NA
PDT000873529.1	Singleton	GCA_015180765.1	7	81	1	NA	NA	NA	NA	NA	NA
PDT000873541.1	Singleton	GCA_015180105.1	7	81	1	NA	NA	NA	NA	NA	NA
PDT000873741.1	Singleton	GCA_015175845.1	7	81	1	NA	NA	NA	NA	NA	NA
PDT000877170.1	Singleton	GCA_015213045.1	7	81	1	NA	NA	NA	NA	NA	NA
PDT000877190.1	Singleton	GCA_015212405.1	10	138	1	NA	NA	NA	NA	NA	NA
PDT000878767.1	Singleton	SRR12982533	7	81	1	NA	NA	NA	NA	NA	NA
PDT000878769.1	Singleton	SRR12982535	7	81	1	NA	NA	NA	NA	NA	NA
PDT000878797.1	Singleton	SRR12982563	7	81	1	NA	NA	NA	NA	NA	NA
PDT000878799.1	Singleton	SRR12982565	6	4	1	NA	NA	NA	NA	NA	NA
PDT000879850.1	Singleton	GCA_015253615.1	7	81	1	NA	NA	NA	NA	NA	NA
PDT000880428.1	Singleton	GCA_015250315.1	7	81	1	NA	NA	NA	NA	NA	NA
PDT000880531.1	Singleton	SRR12993401	7	81	1	NA	NA	NA	NA	NA	NA
PDT000880533.1	Singleton	SRR12993403	10	138	1	NA	NA	NA	NA	NA	NA
PDT000881560.1	Singleton	GCA_015289445.1	10	138	1	NA	NA	NA	NA	NA	NA
PDT000883454.1	Singleton	GCA_015300645.1	7	81	1	NA	NA	NA	NA	NA	NA
PDT000884028.1	Singleton	GCA_015324565.1	7	81	1	NA	NA	NA	NA	NA	NA
PDT000885186.1	Singleton	GCA_015363375.1	7	81	1	NA	NA	NA	NA	NA	NA
PDT000885245.1	Singleton	GCA_015375845.1	7	81	1	NA	NA	NA	NA	NA	NA
PDT000889741.1	Singleton	GCA_015480345.1	10	138	1	NA	NA	NA	NA	NA	NA
PDT000892051.1	Singleton	GCA_015541985.1	7	81	1	NA	NA	NA	NA	NA	NA
PDT000892341.1	Singleton	GCA_015562545.1	7	81	1	NA	NA	NA	NA	NA	NA
PDT000892931.1	Singleton	SRR13082375	7	81	1	NA	NA	NA	NA	NA	NA
PDT000894597.1	Singleton	GCA_015955345.1	7	Undetermined	1	NA	NA	NA	NA	NA	NA
PDT000897226.1	Singleton	GCA_015645525.1	10	Undetermined	1	NA	NA	NA	NA	NA	NA
PDT000897465.1	Singleton	SRR13115750	7	81	1	NA	NA	NA	NA	NA	NA
PDT000898327.1	Singleton	GCA_015916315.1	7	81	1	NA	NA	NA	NA	NA	NA
PDT000898425.1	Singleton	GCA_015914415.1	7	81	1	NA	NA	NA	NA	NA	NA
PDT000901022.1	Singleton	GCA_015878165.1	7	81	1	NA	NA	NA	NA	NA	NA
PDT000901203.1	Singleton	GCA_015874405.1	7	81	1	NA	NA	NA	NA	NA	NA
PDT000901463.1	Singleton	GCA_015873265.1	10	138	1	NA	NA	NA	NA	NA	NA
PDT000902956.1	Singleton	GCA_015822285.1	7	81	1	NA	NA	NA	NA	NA	NA
PDT000905247.1	Singleton	GCA_015843215.1	7	81	1	NA	NA	NA	NA	NA	NA
PDT000905414.1	Singleton	GCA_015839835.1	7	81	1	NA	NA	NA	NA	NA	NA
PDT000905529.1	Singleton	GCA_015837915.1	7	81	1	NA	NA	NA	NA	NA	NA
PDT000905683.1	Singleton	GCA_015834375.1	7	81	1	NA	NA	NA	NA	NA	NA
PDT000905997.1	Singleton	GCA_015859605.1	6	4	1	NA	NA	NA	NA	NA	NA
PDT000906010.1	Singleton	GCA_015859705.1	7	81	1	NA	NA	NA	NA	NA	NA
PDT000906054.1	Singleton	GCA_015859485.1	6	4	1	NA	NA	NA	NA	NA	NA
PDT000906200.1	Singleton	SRR13220651	7	81	1	NA	NA	NA	NA	NA	NA
PDT000909521.1	Singleton	ERR4399817	10	138	1	NA	NA	NA	NA	NA	NA
PDT000909971.1	Singleton	ERR4400267	6	4	1	NA	NA	NA	NA	NA	NA
PDT000910572.1	Singleton	ERR4400869	Montevideo C	713	1	NA	NA	NA	NA	NA	NA
PDT000910999.1	Singleton	ERR4401296	10	138	1	NA	NA	NA	NA	NA	NA
PDT000913555.1	Singleton	GCA_016096575.1	1	316	1	NA	NA	NA	NA	NA	NA
PDT000916919.1	Singleton	SRR13246794	7	81	1	NA	NA	NA	NA	NA	NA
PDT000917077.1	Singleton	SRR13246895	7	81	1	NA	NA	NA	NA	NA	NA
PDT000917149.1	Singleton	SRR13246967	7	81	1	NA	NA	NA	NA	NA	NA
PDT000917766.1	Singleton	GCA_016143675.1	1	316	1	NA	NA	NA	NA	NA	NA
PDT000917895.1	Singleton	GCA_016140715.1	7	81	1	NA	NA	NA	NA	NA	NA
PDT000918085.1	Singleton	SRR13260473	7	81	1	NA	NA	NA	NA	NA	NA
PDT000918800.1	Singleton	GCA_016131845.1	3	699	1	NA	NA	NA	NA	NA	NA
PDT000919156.1	Singleton	SRR13274308	7	81	1	NA	NA	NA	NA	NA	NA
PDT000919165.1	Singleton	SRR13274317	7	81	1	NA	NA	NA	NA	NA	NA
PDT000919364.1	Singleton	SRR13277019	7	81	1	NA	NA	NA	NA	NA	NA
PDT000919386.1	Singleton	SRR13277062	7	81	1	NA	NA	NA	NA	NA	NA
PDT000920093.1	Singleton	GCA_016242795.1	7	81	1	NA	NA	NA	NA	NA	NA
PDT000920269.1	Singleton	GCA_016240405.1	7	81	1	NA	NA	NA	NA	NA	NA
PDT000920952.1	Singleton	GCA_016279265.1	7	81	1	NA	NA	NA	NA	NA	NA
PDT000920969.1	Singleton	GCA_016279065.1	7	81	1	NA	NA	NA	NA	NA	NA
PDT000921160.1	Singleton	SRR13284606	7	81	1	NA	NA	NA	NA	NA	NA
PDT000921414.1	Singleton	SRR13286900	7	81	1	NA	NA	NA	NA	NA	NA
PDT000921552.1	Singleton	SRR13287019	7	81	1	NA	NA	NA	NA	NA	NA
PDT000921567.1	Singleton	SRR13287034	7	81	1	NA	NA	NA	NA	NA	NA
PDT000921569.1	Singleton	SRR13287036	7	81	1	NA	NA	NA	NA	NA	NA
PDT000921618.1	Singleton	SRR13287086	7	81	1	NA	NA	NA	NA	NA	NA
PDT000921622.1	Singleton	SRR13287090	7	81	1	NA	NA	NA	NA	NA	NA
PDT000921712.1	Singleton	SRR13287183	7	81	1	NA	NA	NA	NA	NA	NA
PDT000921759.1	Singleton	SRR13287230	7	81	1	NA	NA	NA	NA	NA	NA
PDT000921762.1	Singleton	SRR13287233	7	81	1	NA	NA	NA	NA	NA	NA
PDT000921909.1	Singleton	GCA_016310505.1	7	81	1	NA	NA	NA	NA	NA	NA
PDT000921985.1	Singleton	GCA_016309605.1	1	316	1	NA	NA	NA	NA	NA	NA
PDT000922452.1	Singleton	SRR13293021	7	81	1	NA	NA	NA	NA	NA	NA
PDT000922865.1	Singleton	GCA_016344885.1	1	316	1	NA	NA	NA	NA	NA	NA
PDT000922883.1	Singleton	GCA_016356745.1	6	4	1	NA	NA	NA	NA	NA	NA
PDT000922987.1	Singleton	SRR13302954	7	81	1	NA	NA	NA	NA	NA	NA
PDT000922991.1	Singleton	SRR13302958	7	81	1	NA	NA	NA	NA	NA	NA
PDT000925291.1	Singleton	SRR13313684	7	81	1	NA	NA	NA	NA	NA	NA
PDT000925969.1	Singleton	SRR13327839	7	81	1	NA	NA	NA	NA	NA	NA
PDT000925974.1	Singleton	SRR13327844	7	81	1	NA	NA	NA	NA	NA	NA
PDT000927287.1	Singleton	GCA_016427425.1	6	4	1	NA	NA	NA	NA	NA	NA
PDT000930047.1	Singleton	SRR13388571	1	316	1	NA	NA	NA	NA	NA	NA
PDT000930271.1	Singleton	GCA_016603025.1	6	4	1	NA	NA	NA	NA	NA	NA
PDT000930285.1	Singleton	SRR13394381	7	81	1	NA	NA	NA	NA	NA	NA
PDT000931043.1	Singleton	GCA_016741655.1	10	138	1	NA	NA	NA	NA	NA	NA
PDT000931740.1	Singleton	GCA_016623305.1	4	3855	1	NA	NA	NA	NA	NA	NA
PDT000932160.1	Singleton	SRR13428257	7	81	1	NA	NA	NA	NA	NA	NA
PDT000932287.1	Singleton	GCA_016637365.1	7	81	1	NA	NA	NA	NA	NA	NA
PDT000933197.1	Singleton	SRR13443254	10	138	1	NA	NA	NA	NA	NA	NA
PDT000935891.1	Singleton	GCA_016658265.1	7	81	1	NA	NA	NA	NA	NA	NA
PDT000938278.1	Singleton	GCA_016702055.1	7	81	1	NA	NA	NA	NA	NA	NA
PDT000938585.1	Singleton	GCA_016731645.1	7	81	1	NA	NA	NA	NA	NA	NA
PDT000938672.1	Singleton	GCA_016731405.1	7	81	1	NA	NA	NA	NA	NA	NA
PDT000938680.1	Singleton	GCA_016733285.1	7	81	1	NA	NA	NA	NA	NA	NA
PDT000939065.1	Singleton	SRR13496958	7	81	1	NA	NA	NA	NA	NA	NA
PDT000940456.1	Singleton	GCA_017231275.1	7	81	1	NA	NA	NA	NA	NA	NA
PDT000940578.1	Singleton	GCA_017229335.1	7	81	1	NA	NA	NA	NA	NA	NA
PDT000943751.1	Singleton	GCA_017184595.1	10	138	1	NA	NA	NA	NA	NA	NA
PDT000950023.1	Singleton	SRR13643313	10	138	1	NA	NA	NA	NA	NA	NA
PDT000950932.1	Singleton	GCA_017077635.1	7	81	1	NA	NA	NA	NA	NA	NA
PDT000951356.1	Singleton	GCA_017070015.1	10	138	1	NA	NA	NA	NA	NA	NA
PDT000954270.1	Singleton	GCA_017037135.1	10	138	1	NA	NA	NA	NA	NA	NA
PDT000954645.1	Singleton	GCA_017033995.1	6	4	1	NA	NA	NA	NA	NA	NA
PDT000966037.1	Singleton	GCA_017007715.1	10	138	1	NA	NA	NA	NA	NA	NA
PDT000966146.1	Singleton	GCA_017005655.1	7	81	1	NA	NA	NA	NA	NA	NA
PDT000967839.1	Singleton	GCA_016986095.1	6	4	1	NA	NA	NA	NA	NA	NA
PDT000968677.1	Singleton	GCA_016974855.1	10	138	1	NA	NA	NA	NA	NA	NA
PDT000968816.1	Singleton	GCA_016972515.1	6	4	1	NA	NA	NA	NA	NA	NA
PDT000970457.1	Singleton	GCA_016962155.1	10	138	1	NA	NA	NA	NA	NA	NA
PDT000973621.1	Singleton	GCA_017110065.1	10	138	1	NA	NA	NA	NA	NA	NA
PDT000973834.1	Singleton	GCA_017107185.1	8	81	1	NA	NA	NA	NA	NA	NA
PDT000976916.1	Singleton	SRR12966734	10	138	1	NA	NA	NA	NA	NA	NA
PDT000977443.1	Singleton	GCA_017285795.1	7	81	1	NA	NA	NA	NA	NA	NA
PDT000978415.1	Singleton	GCA_017297455.1	10	138	1	NA	NA	NA	NA	NA	NA
PDT000980689.1	Singleton	ERR4229426	6	4	1	NA	NA	NA	NA	NA	NA
PDT000983030.1	Singleton	GCA_017343475.1	1	316	1	NA	NA	NA	NA	NA	NA
PDT000983033.1	Singleton	GCA_017343455.1	6	4	1	NA	NA	NA	NA	NA	NA
PDT000983211.1	Singleton	GCA_017340635.1	7	81	1	NA	NA	NA	NA	NA	NA
PDT000983767.1	Singleton	GCA_017332665.1	6	4	1	NA	NA	NA	NA	NA	NA
PDT000983773.1	Singleton	GCA_017332525.1	10	138	1	NA	NA	NA	NA	NA	NA
PDT000984027.1	Singleton	GCA_017375755.1	11	305	1	NA	NA	NA	NA	NA	NA
PDT000986283.1	Singleton	GCA_017495705.1	3	699	1	NA	NA	NA	NA	NA	NA
PDT000986291.1	Singleton	GCA_017491895.1	7	81	1	NA	NA	NA	NA	NA	NA
PDT000988911.1	Singleton	GCA_017562925.1	7	81	1	NA	NA	NA	NA	NA	NA
PDT000989023.1	Singleton	GCA_017563605.1	7	81	1	NA	NA	NA	NA	NA	NA
PDT000989986.1	Singleton	GCA_017575305.1	10	138	1	NA	NA	NA	NA	NA	NA
PDT000991012.1	Singleton	SRR14069642	7	81	1	NA	NA	NA	NA	NA	NA
PDT000991622.1	Singleton	GCA_017602525.1	6	Undetermined	1	NA	NA	NA	NA	NA	NA
PDT000992973.1	Singleton	GCA_017658895.1	7	81	1	NA	NA	NA	NA	NA	NA
PDT000993353.1	Singleton	GCA_017659635.1	10	138	1	NA	NA	NA	NA	NA	NA
PDT000996094.1	Singleton	GCA_017677465.1	7	81	1	NA	NA	NA	NA	NA	NA
PDT000997254.1	Singleton	GCA_017688155.1	1	316	1	NA	NA	NA	NA	NA	NA
PDT000997484.1	Singleton	GCA_017753365.1	7	81	1	NA	NA	NA	NA	NA	NA
PDT000998752.1	Singleton	GCA_017800855.1	10	138	1	NA	NA	NA	NA	NA	NA
PDT001000294.1	Singleton	GCA_017809795.1	6	4	1	NA	NA	NA	NA	NA	NA
PDT001001140.1	Singleton	GCA_017816755.1	7	81	1	NA	NA	NA	NA	NA	NA
PDT001002637.1	Singleton	GCA_017898715.1	7	81	1	NA	NA	NA	NA	NA	NA
PDT001002650.1	Singleton	GCA_017895425.1	7	81	1	NA	NA	NA	NA	NA	NA
PDT001002657.1	Singleton	GCA_017894925.1	7	81	1	NA	NA	NA	NA	NA	NA
PDT001002813.1	Singleton	SRR14197807	7	81	1	NA	NA	NA	NA	NA	NA
PDT001002817.1	Singleton	SRR14197811	7	81	1	NA	NA	NA	NA	NA	NA
PDT001007240.1	Singleton	GCA_018048445.1	7	81	1	NA	NA	NA	NA	NA	NA
PDT001007398.1	Singleton	SRR14253907	7	81	1	NA	NA	NA	NA	NA	NA
PDT001009875.1	Singleton	GCA_018112245.1	1	316	1	NA	NA	NA	NA	NA	NA
PDT001010494.1	Singleton	SRR14293405	7	81	1	NA	NA	NA	NA	NA	NA
PDT001011122.1	Singleton	GCA_018135385.1	7	81	1	NA	NA	NA	NA	NA	NA
PDT001015705.1	Singleton	SRR14341028	7	81	1	NA	NA	NA	NA	NA	NA
PDT001016181.1	Singleton	SRR14355090	7	81	1	NA	NA	NA	NA	NA	NA
PDT001018247.1	Singleton	GCA_018259545.1	7	81	1	NA	NA	NA	NA	NA	NA
PDT001018449.1	Singleton	GCA_018281265.1	6	4	1	NA	NA	NA	NA	NA	NA
PDT001023602.1	Singleton	GCA_018478985.1	7	81	1	NA	NA	NA	NA	NA	NA
PDT001025747.1	Singleton	SRR14521846	7	81	1	NA	NA	NA	NA	NA	NA
PDT001029101.1	Singleton	GCA_018387205.1	6	4	1	NA	NA	NA	NA	NA	NA
PDT001040630.1	Singleton	GCA_018391275.1	7	81	1	NA	NA	NA	NA	NA	NA
PDT001043005.1	Singleton	SRR14595571	10	138	1	NA	NA	NA	NA	NA	NA
PDT001043731.1	Singleton	GCA_018466485.1	10	138	1	NA	NA	NA	NA	NA	NA
PDT001043745.1	Singleton	GCA_018466325.1	10	138	1	NA	NA	NA	NA	NA	NA
PDT001045827.1	Singleton	GCA_018518805.1	7	81	1	NA	NA	NA	NA	NA	NA
PDT001047299.1	Singleton	GCA_018505125.1	7	81	1	NA	NA	NA	NA	NA	NA
PDT001048686.1	Singleton	GCA_018576565.1	7	81	1	NA	NA	NA	NA	NA	NA
PDT001049540.1	Singleton	GCA_018604885.1	7	81	1	NA	NA	NA	NA	NA	NA
PDT001050765.1	Singleton	GCA_018776865.1	10	138	1	NA	NA	NA	NA	NA	NA
PDT001058158.1	Singleton	GCA_018707465.1	7	81	1	NA	NA	NA	NA	NA	NA
PDT001058323.1	Singleton	GCA_018724165.1	7	81	1	NA	NA	NA	NA	NA	NA
PDT001058642.1	Singleton	SRR14723980	7	81	1	NA	NA	NA	NA	NA	NA
PDT001058822.1	Singleton	GCA_018752835.1	10	138	1	NA	NA	NA	NA	NA	NA
PDT001059005.1	Singleton	GCA_018750715.1	10	138	1	NA	NA	NA	NA	NA	NA
PDT001062991.1	Singleton	GCA_018774165.1	10	138	1	NA	NA	NA	NA	NA	NA
PDT001063226.1	Singleton	GCA_018771145.1	7	81	1	NA	NA	NA	NA	NA	NA
PDT001066576.1	Singleton	SRR14780285	10	138	1	NA	NA	NA	NA	NA	NA
PDT001066584.1	Singleton	SRR14780293	10	138	1	NA	NA	NA	NA	NA	NA
PDT001067597.1	Singleton	GCA_018870265.1	10	138	1	NA	NA	NA	NA	NA	NA
PDT001074800.1	Singleton	GCA_018989045.1	3	699	1	NA	NA	NA	NA	NA	NA
PDT001076245.1	Singleton	SRR14891644	7	81	1	NA	NA	NA	NA	NA	NA
PDT001077288.1	Singleton	GCA_019025245.1	6	4	1	NA	NA	NA	NA	NA	NA
PDT001079594.1	Singleton	SRR14995039	7	81	1	NA	NA	NA	NA	NA	NA
PDT001080351.1	Singleton	SRR15001618	7	81	1	NA	NA	NA	NA	NA	NA
PDT001080370.1	Singleton	SRR15001648	7	81	1	NA	NA	NA	NA	NA	NA
PDT001080387.1	Singleton	GCA_019095105.1	7	81	1	NA	NA	NA	NA	NA	NA
PDT001080388.1	Singleton	GCA_019095085.1	7	81	1	NA	NA	NA	NA	NA	NA
PDT001080389.1	Singleton	GCA_019095065.1	7	81	1	NA	NA	NA	NA	NA	NA
PDT001080794.1	Singleton	GCA_019097195.1	3	699	1	NA	NA	NA	NA	NA	NA
PDT001080955.1	Singleton	GCA_019109885.1	10	138	1	NA	NA	NA	NA	NA	NA
PDT001081021.1	Singleton	GCA_019108665.1	7	81	1	NA	NA	NA	NA	NA	NA
PDT001082910.1	Singleton	GCA_019145615.1	7	81	1	NA	NA	NA	NA	NA	NA
PDT001082935.1	Singleton	SRR15050792	7	81	1	NA	NA	NA	NA	NA	NA
PDT001083331.1	Singleton	GCA_019154905.1	7	81	1	NA	NA	NA	NA	NA	NA
PDT001083918.1	Singleton	GCA_019163255.1	6	4	1	NA	NA	NA	NA	NA	NA
PDT001084466.1	Singleton	GCA_019176675.1	10	138	1	NA	NA	NA	NA	NA	NA
PDT001085733.1	Singleton	SRR15074075	7	3742	1	NA	NA	NA	NA	NA	NA
PDT001086268.1	Singleton	SRR15089594	7	81	1	NA	NA	NA	NA	NA	NA
PDT001088281.1	Singleton	GCA_019254205.1	7	81	1	NA	NA	NA	NA	NA	NA
PDT001088976.1	Singleton	GCA_019231345.1	7	81	1	NA	NA	NA	NA	NA	NA
PDT001089655.1	Singleton	SRR15130513	7	81	1	NA	NA	NA	NA	NA	NA
PDT001089736.1	Singleton	GCA_019225545.1	6	4	1	NA	NA	NA	NA	NA	NA
PDT001089872.1	Singleton	GCA_019222855.1	10	138	1	NA	NA	NA	NA	NA	NA
PDT001090135.1	Singleton	SRR15146540	10	138	1	NA	NA	NA	NA	NA	NA
PDT001090136.1	Singleton	SRR15146541	10	138	1	NA	NA	NA	NA	NA	NA
PDT001090142.1	Singleton	SRR15146547	7	81	1	NA	NA	NA	NA	NA	NA
PDT001090464.1	Singleton	SRR15167534	7	81	1	NA	NA	NA	NA	NA	NA
PDT001092689.1	Singleton	GCA_019289135.1	1	316	1	NA	NA	NA	NA	NA	NA
PDT001092755.1	Singleton	GCA_019288175.1	7	81	1	NA	NA	NA	NA	NA	NA
PDT001092795.1	Singleton	GCA_019287515.1	5	3667	1	NA	NA	NA	NA	NA	NA
PDT001095087.1	Singleton	GCA_019330065.1	10	Undetermined	1	NA	NA	NA	NA	NA	NA
PDT001095459.1	Singleton	GCA_019342825.1	7	81	1	NA	NA	NA	NA	NA	NA
PDT001096236.1	Singleton	GCA_019345195.1	7	81	1	NA	NA	NA	NA	NA	NA
PDT001096812.1	Singleton	GCA_019385195.1	10	138	1	NA	NA	NA	NA	NA	NA
PDT001098872.1	Singleton	GCA_019405625.1	7	81	1	NA	NA	NA	NA	NA	NA
PDT001101839.1	Singleton	GCA_019559275.1	7	81	1	NA	NA	NA	NA	NA	NA
PDT001101981.1	Singleton	GCA_019556535.1	7	81	1	NA	NA	NA	NA	NA	NA
PDT001102119.1	Singleton	GCA_019546075.1	10	138	1	NA	NA	NA	NA	NA	NA
PDT001102623.1	Singleton	GCA_019539135.1	6	4	1	NA	NA	NA	NA	NA	NA
PDT001103367.1	Singleton	GCA_019490605.1	6	4	1	NA	NA	NA	NA	NA	NA
PDT001103407.1	Singleton	SRR15346190	7	81	1	NA	NA	NA	NA	NA	NA
PDT001104288.1	Singleton	GCA_019473745.1	7	81	1	NA	NA	NA	NA	NA	NA
PDT001104693.1	Singleton	GCA_019466275.1	8	81	1	NA	NA	NA	NA	NA	NA
PDT001104831.1	Singleton	SRR15357331	10	138	1	NA	NA	NA	NA	NA	NA
PDT001105176.1	Singleton	GCA_019461035.1	3	699	1	NA	NA	NA	NA	NA	NA
PDT001106029.1	Singleton	GCA_019500605.1	7	81	1	NA	NA	NA	NA	NA	NA
PDT001106141.1	Singleton	SRR15376969	7	81	1	NA	NA	NA	NA	NA	NA
PDT001106205.1	Singleton	GCA_019499365.1	7	81	1	NA	NA	NA	NA	NA	NA
PDT001106683.1	Singleton	GCA_019534375.1	7	81	1	NA	NA	NA	NA	NA	NA
PDT001106880.1	Singleton	GCA_019541795.1	7	81	1	NA	NA	NA	NA	NA	NA
PDT001107685.1	Singleton	SRR15413239	7	81	1	NA	NA	NA	NA	NA	NA
PDT001109717.1	Singleton	GCA_019641215.1	7	81	1	NA	NA	NA	NA	NA	NA
PDT001109862.1	Singleton	GCA_019645655.1	7	81	1	NA	NA	NA	NA	NA	NA
PDT001109953.1	Singleton	GCA_019648615.1	10	138	1	NA	NA	NA	NA	NA	NA
PDT001111004.1	Singleton	GCA_019682675.1	7	81	1	NA	NA	NA	NA	NA	NA
PDT001112918.1	Singleton	GCA_019696245.1	7	81	1	NA	NA	NA	NA	NA	NA
PDT001113082.1	Singleton	GCA_019699425.1	7	81	1	NA	NA	NA	NA	NA	NA
PDT001113103.1	Singleton	GCA_019699905.1	7	81	1	NA	NA	NA	NA	NA	NA
PDT001113539.1	Singleton	SRR15539032	7	81	1	NA	NA	NA	NA	NA	NA
PDT001114795.1	Singleton	GCA_019722165.1	7	81	1	NA	NA	NA	NA	NA	NA
PDT001114796.1	Singleton	GCA_019722185.1	7	81	1	NA	NA	NA	NA	NA	NA
PDT001114800.1	Singleton	GCA_019722885.1	7	81	1	NA	NA	NA	NA	NA	NA
PDT001115195.1	Singleton	GCA_019728535.1	7	81	1	NA	NA	NA	NA	NA	NA
PDT001115256.1	Singleton	GCA_019725835.1	10	138	1	NA	NA	NA	NA	NA	NA
PDT001115296.1	Singleton	SRR15567599	7	81	1	NA	NA	NA	NA	NA	NA
PDT001115923.1	Singleton	GCA_019739535.1	7	81	1	NA	NA	NA	NA	NA	NA
PDT001116251.1	Singleton	GCA_019747175.1	7	81	1	NA	NA	NA	NA	NA	NA

## Sheet: Enteritidis A
Unique IDa	SNP Cluster/Singleton	Representative Isolateb	Clade	Sequence Typec	Number of Isolates	US Isolates			UK Isolates
						Total	Human	Non-human	Total	Human	Non-human
PDS000001817.8	SNP Cluster	GCA_006931385.1	10	77	3	0	0	0	3	3	0
PDS000002769.14	SNP Cluster	GCA_011454895.1	7	11	16	16	14	2	0	0	0
PDS000002770.369	SNP Cluster	GCA_008938675.1	7	11	788	632	566	66	78	78	0
PDS000002778.61	SNP Cluster	GCA_005905325.1	7	11	72	68	64	4	0	0	0
PDS000002780.87	SNP Cluster	GCA_001713515.2	7	11	118	82	67	15	21	20	1
PDS000002784.6	SNP Cluster	GCA_018339815.1	1	11	5	5	3	2	0	0	0
PDS000002791.11	SNP Cluster	GCA_007682945.1	7	11	8	0	0	0	8	8	0
PDS000002800.132	SNP Cluster	GCA_009332095.1	7	1974	236	234	232	2	0	0	0
PDS000004686.10	SNP Cluster	GCA_009165965.1	7	1974	3	3	3	0	0	0	0
PDS000004691.24	SNP Cluster	GCA_003031995.1	7	11	27	23	13	10	0	0	0
PDS000004693.27	SNP Cluster	GCA_001972545.2	7	11	20	17	4	13	0	0	0
PDS000004694.13	SNP Cluster	GCA_018338875.1	7	11	5	5	0	5	0	0	0
PDS000004699.8	SNP Cluster	GCA_016154855.1	7	11	9	9	1	8	0	0	0
PDS000004720.177	SNP Cluster	GCA_006501235.1	7	11	350	333	310	23	1	1	0
PDS000004723.560	SNP Cluster	GCA_008865785.1	7	11	1621	1247	1247	0	243	243	0
PDS000004725.27	SNP Cluster	ERR4399686	7	11	64	0	0	0	56	56	0
PDS000004728.16	SNP Cluster	GCA_009327635.1	7	11	32	17	17	0	8	8	0
PDS000004729.24	SNP Cluster	GCA_010861645.1	7	11	34	6	6	0	23	23	0
PDS000004732.23	SNP Cluster	GCA_013785125.1	7	11	65	12	12	0	16	16	0
PDS000004736.18	SNP Cluster	GCA_004281095.1	7	11	43	0	0	0	43	41	2
PDS000004744.10	SNP Cluster	GCA_010211465.1	7	11	21	1	1	0	8	7	1
PDS000004748.46	SNP Cluster	GCA_012050745.1	7	11	143	18	18	0	14	14	0
PDS000004754.42	SNP Cluster	GCA_016385975.1	7	11	44	43	43	0	0	0	0
PDS000004756.7	SNP Cluster	GCA_006812745.1	7	11	11	0	0	0	11	11	0
PDS000004758.16	SNP Cluster	GCA_010173615.1	7	11	17	1	1	0	10	10	0
PDS000004771.21	SNP Cluster	GCA_013544075.1	6	183	30	0	0	0	29	27	2
PDS000004782.35	SNP Cluster	GCA_011439895.1	7	11	43	15	15	0	25	25	0
PDS000004784.4	SNP Cluster	GCA_007200695.1	7	11	4	0	0	0	4	4	0
PDS000004796.12	SNP Cluster	GCA_008831805.1	7	11	19	15	15	0	3	3	0
PDS000005454.29	SNP Cluster	GCA_002056095.1	7	11	6	0	0	0	0	0	0
PDS000005699.19	SNP Cluster	GCA_018113325.1	7	11	21	10	2	8	0	0	0
PDS000006007.7	SNP Cluster	GCA_006699905.1	7	11	8	1	1	0	3	3	0
PDS000006008.11	SNP Cluster	GCA_007219155.1	7	11	34	0	0	0	34	34	0
PDS000006009.6	SNP Cluster	GCA_017375255.1	7	11	7	0	0	0	4	4	0
PDS000006116.11	SNP Cluster	GCA_003910595.1	6	183	11	0	0	0	11	7	4
PDS000006117.10	SNP Cluster	GCA_007379265.1	7	814	11	0	0	0	11	11	0
PDS000006422.8	SNP Cluster	GCA_002528945.1	7	11	7	7	4	3	0	0	0
PDS000006546.13	SNP Cluster	GCA_007564025.1	7	11	13	13	13	0	0	0	0
PDS000006731.4	SNP Cluster	GCA_008872515.1	7	11	3	0	0	0	3	3	0
PDS000008284.19	SNP Cluster	GCA_009628235.1	7	11	50	2	2	0	45	45	0
PDS000009153.8	SNP Cluster	GCA_005607935.1	7	136	7	1	0	1	4	0	4
PDS000009407.37	SNP Cluster	GCA_019569115.1	7	11	43	43	42	1	0	0	0
PDS000009476.15	SNP Cluster	GCA_006717725.1	7	11	15	15	15	0	0	0	0
PDS000010694.3	SNP Cluster	GCA_002041905.1	7	11	3	0	0	0	0	0	0
PDS000010993.26	SNP Cluster	GCA_016226565.1	7	11	52	1	1	0	31	23	8
PDS000011001.13	SNP Cluster	GCA_007233895.1	7	11	28	0	0	0	28	28	0
PDS000011247.16	SNP Cluster	GCA_009618455.1	7	11	75	0	0	0	7	2	5
PDS000011883.1	SNP Cluster	GCA_002033285.1	7	11	2	0	0	0	0	0	0
PDS000013002.5	SNP Cluster	GCA_009243045.1	7	11	3	3	0	3	0	0	0
PDS000013059.6	SNP Cluster	GCA_007286415.1	7	11	8	1	1	0	6	6	0
PDS000013646.6	SNP Cluster	GCA_007324835.1	7	11	6	0	0	0	6	5	1
PDS000015629.2	SNP Cluster	GCA_008436585.1	7	1974	2	2	2	0	0	0	0
PDS000015646.4	SNP Cluster	GCA_002107355.1	1	11	3	3	0	3	0	0	0
PDS000015938.4	SNP Cluster	GCA_008436565.1	7	11	3	1	1	0	1	1	0
PDS000016504.4	SNP Cluster	GCA_008437865.1	7	11	4	0	0	0	1	1	0
PDS000017130.2	SNP Cluster	GCA_002761015.1	7	11	3	3	3	0	0	0	0
PDS000017131.1	SNP Cluster	GCA_002760915.1	7	11	2	2	2	0	0	0	0
PDS000018385.1	SNP Cluster	GCA_002899215.1	7	11	3	0	0	0	0	0	0
PDS000019631.6	SNP Cluster	GCA_009641075.1	7	11	7	0	0	0	5	5	0
PDS000019633.8	SNP Cluster	ERR4229369	6	183	12	0	0	0	10	10	0
PDS000019649.17	SNP Cluster	GCA_010260435.1	7	11	19	4	4	0	14	14	0
PDS000019653.6	SNP Cluster	GCA_006463125.1	7	11	5	0	0	0	5	5	0
PDS000019722.17	SNP Cluster	SRR13287173	7	1974	28	27	27	0	0	0	0
PDS000020355.3	SNP Cluster	GCA_006703425.1	9	1972	3	3	3	0	0	0	0
PDS000020455.5	SNP Cluster	GCA_016275985.1	7	11	5	5	5	0	0	0	0
PDS000020456.2	SNP Cluster	GCA_006930555.1	7	11	2	0	0	0	2	2	0
PDS000020594.4	SNP Cluster	GCA_008439405.1	2	11	4	4	3	1	0	0	0
PDS000020768.4	SNP Cluster	ERR3636341	7	11	19	1	1	0	1	1	0
PDS000023110.3	SNP Cluster	GCA_016356845.1	2	11	3	3	2	1	0	0	0
PDS000023111.3	SNP Cluster	GCA_008445705.1	7	11	3	3	3	0	0	0	0
PDS000023112.9	SNP Cluster	SRR7660894	7	11	22	2	2	0	4	4	0
PDS000023235.4	SNP Cluster	GCA_013223575.1	8	180	5	1	1	0	2	2	0
PDS000023396.3	SNP Cluster	GCA_006579025.1	7	1974	4	4	4	0	0	0	0
PDS000023397.5	SNP Cluster	GCA_008624655.1	7	11	6	1	1	0	5	5	0
PDS000023398.1	SNP Cluster	GCA_016384385.1	7	4858	2	2	2	0	0	0	0
PDS000023399.10	SNP Cluster	GCA_011359785.1	7	11	12	4	4	0	0	0	0
PDS000023400.2	SNP Cluster	GCA_006707425.1	7	11	2	2	2	0	0	0	0
PDS000023731.4	SNP Cluster	ERR4401016	7	11	10	0	0	0	8	8	0
PDS000023732.2	SNP Cluster	GCA_006766845.1	7	11	3	3	3	0	0	0	0
PDS000023931.2	SNP Cluster	GCA_006713225.1	4	1975	2	0	0	0	0	0	0
PDS000024039.3	SNP Cluster	GCA_006996905.1	7	11	3	0	0	0	2	2	0
PDS000024040.6	SNP Cluster	GCA_016025215.1	7	4787	12	0	0	0	3	2	1
PDS000024041.4	SNP Cluster	GCA_016623105.1	7	11	5	4	4	0	0	0	0
PDS000024043.1	SNP Cluster	GCA_007005145.1	7	11	2	0	0	0	2	2	0
PDS000024044.2	SNP Cluster	GCA_016381005.1	7	11	2	2	2	0	0	0	0
PDS000025888.3	SNP Cluster	GCA_007273195.1	4	1975	3	0	0	0	3	2	1
PDS000026045.4	SNP Cluster	GCA_006994825.1	7	11	7	0	0	0	7	7	0
PDS000026046.4	SNP Cluster	GCA_007286835.1	7	11	6	0	0	0	6	6	0
PDS000026047.1	SNP Cluster	GCA_007272055.1	7	11	2	0	0	0	2	0	2
PDS000026048.9	SNP Cluster	GCA_016380125.1	7	3884	11	11	11	0	0	0	0
PDS000026049.4	SNP Cluster	GCA_016358665.1	7	11	4	4	4	0	0	0	0
PDS000026050.5	SNP Cluster	GCA_016225725.1	7	11	5	5	5	0	0	0	0
PDS000026860.121	SNP Cluster	GCA_007716065.1	7	11	639	36	32	4	550	508	42
PDS000026862.193	SNP Cluster	GCA_018078745.1	7	11	905	87	87	0	410	409	1
PDS000026863.105	SNP Cluster	GCA_013599965.1	7	11	567	9	9	0	550	545	5
PDS000026865.361	SNP Cluster	GCA_011222775.1	7	11	1331	1251	1250	1	8	8	0
PDS000026867.19	SNP Cluster	GCA_006662265.1	7	11	80	4	4	0	1	1	0
PDS000026869.164	SNP Cluster	GCA_006517015.1	7	11	736	179	179	0	98	98	0
PDS000026872.45	SNP Cluster	GCA_006759245.1	7	11	145	19	19	0	28	28	0
PDS000026874.1	SNP Cluster	GCA_002040805.1	7	11	12	0	0	0	0	0	0
PDS000026876.26	SNP Cluster	SRR13287186	7	11	73	1	1	0	66	66	0
PDS000026877.24	SNP Cluster	GCA_011353625.1	7	11	62	32	32	0	14	14	0
PDS000026878.6	SNP Cluster	GCA_000624175.2	7	11	29	0	0	0	0	0	0
PDS000026880.47	SNP Cluster	GCA_016353105.1	7	11	141	28	28	0	66	56	10
PDS000026883.11	SNP Cluster	GCA_007711985.1	7	11	24	3	3	0	19	19	0
PDS000026884.27	SNP Cluster	GCA_018277665.1	7	11	55	4	4	0	46	45	1
PDS000026885.54	SNP Cluster	GCA_005977265.1	7	11	128	110	110	0	7	7	0
PDS000026886.7	SNP Cluster	GCA_011492705.1	7	11	18	3	3	0	13	13	0
PDS000026887.16	SNP Cluster	GCA_019524785.1	7	11	41	4	4	0	36	36	0
PDS000026888.76	SNP Cluster	GCA_008483205.1	7	11	169	25	25	0	96	96	0
PDS000026889.10	SNP Cluster	GCA_017288675.1	7	11	93	0	0	0	92	92	0
PDS000026890.2	SNP Cluster	GCA_011229255.1	7	11	8	0	0	0	7	5	2
PDS000026894.19	SNP Cluster	GCA_011224435.1	7	11	43	0	0	0	40	31	9
PDS000026895.24	SNP Cluster	GCA_005519785.1	7	11	78	4	4	0	50	50	0
PDS000026896.9	SNP Cluster	GCA_015045065.1	7	11	63	1	1	0	58	58	0
PDS000026898.2	SNP Cluster	GCA_007153665.1	7	3347	5	1	1	0	4	4	0
PDS000026901.3	SNP Cluster	GCA_003772705.1	7	11	9	1	1	0	8	8	0
PDS000026902.13	SNP Cluster	GCA_016239515.1	7	11	21	16	16	0	4	4	0
PDS000026907.1	SNP Cluster	GCA_001714185.1	7	3000	2	0	0	0	0	0	0
PDS000026910.5	SNP Cluster	GCA_000625855.2	7	11	7	0	0	0	0	0	0
PDS000026911.3	SNP Cluster	GCA_007907445.1	7	11	7	0	0	0	1	1	0
PDS000026912.3	SNP Cluster	GCA_002313085.1	7	11	11	1	1	0	1	1	0
PDS000026917.10	SNP Cluster	GCA_002813995.1	7	11	35	6	6	0	2	2	0
PDS000026918.7	SNP Cluster	GCA_006755765.1	7	11	18	1	1	0	8	8	0
PDS000026920.1	SNP Cluster	GCA_001713825.1	7	11	10	0	0	0	0	0	0
PDS000026921.17	SNP Cluster	GCA_006478945.1	7	11	52	3	3	0	41	41	0
PDS000026923.1	SNP Cluster	GCA_007202615.1	7	11	2	0	0	0	2	0	2
PDS000026924.8	SNP Cluster	GCA_011665095.1	7	11	10	1	1	0	5	5	0
PDS000026925.1	SNP Cluster	GCA_007215915.1	7	11	2	0	0	0	2	2	0
PDS000026927.4	SNP Cluster	GCA_007819165.1	7	11	3	2	1	1	0	0	0
PDS000026931.20	SNP Cluster	ERR4782289	7	11	35	10	10	0	5	5	0
PDS000026932.3	SNP Cluster	GCA_019250135.1	7	11	6	1	1	0	3	3	0
PDS000026938.2	SNP Cluster	GCA_018510885.1	7	11	9	0	0	0	8	8	0
PDS000026939.13	SNP Cluster	GCA_016916135.1	7	11	33	10	10	0	7	7	0
PDS000026940.4	SNP Cluster	GCA_007409325.1	7	11	12	0	0	0	11	11	0
PDS000026944.3	SNP Cluster	ERR4399241	7	11	23	0	0	0	20	20	0
PDS000026945.14	SNP Cluster	GCA_006188585.1	7	11	37	23	23	0	3	3	0
PDS000026946.39	SNP Cluster	GCA_016216285.1	7	11	85	25	25	0	27	27	0
PDS000026947.13	SNP Cluster	GCA_008790185.1	7	11	61	6	6	0	20	20	0
PDS000027010.5	SNP Cluster	GCA_016353265.1	7	11	6	6	6	0	0	0	0
PDS000027011.4	SNP Cluster	GCA_007688365.1	7	11	14	0	0	0	10	10	0
PDS000027067.44	SNP Cluster	GCA_016243995.1	7	11	110	9	9	0	45	45	0
PDS000027068.4	SNP Cluster	GCA_005415255.1	7	11	10	2	2	0	2	2	0
PDS000027120.1	SNP Cluster	GCA_010123955.1	10	77	2	0	0	0	1	1	0
PDS000027165.2	SNP Cluster	GCA_006690705.1	7	11	5	5	0	5	0	0	0
PDS000027205.2	SNP Cluster	GCA_006754425.1	7	11	5	5	2	3	0	0	0
PDS000027209.5	SNP Cluster	GCA_010818045.1	7	11	6	6	4	2	0	0	0
PDS000027240.2	SNP Cluster	GCA_006474025.1	7	11	4	2	1	1	0	0	0
PDS000027244.1	SNP Cluster	GCA_004222445.1	7	11	2	2	0	2	0	0	0
PDS000027287.1	SNP Cluster	GCA_006838605.1	7	1974	6	6	0	6	0	0	0
PDS000027311.3	SNP Cluster	GCA_005781935.1	7	11	4	3	1	2	0	0	0
PDS000027447.2	SNP Cluster	GCA_014248335.1	1	11	3	3	3	0	0	0	0
PDS000027450.9	SNP Cluster	ERR2396679	7	11	12	1	1	0	7	7	0
PDS000027500.15	SNP Cluster	GCA_010863165.1	7	11	19	19	19	0	0	0	0
PDS000027560.1	SNP Cluster	GCA_006761545.1	7	11	4	4	4	0	0	0	0
PDS000027576.1	SNP Cluster	GCA_007202755.1	7	11	2	0	0	0	2	2	0
PDS000027577.25	SNP Cluster	GCA_007927645.1	7	11	32	0	0	0	32	32	0
PDS000027579.1	SNP Cluster	GCA_007202235.1	7	11	2	0	0	0	2	2	0
PDS000027582.3	SNP Cluster	GCA_006917815.1	7	11	7	0	0	0	4	4	0
PDS000027584.1	SNP Cluster	GCA_007202985.1	7	11	3	0	0	0	3	3	0
PDS000027585.1	SNP Cluster	GCA_007202535.1	7	11	3	0	0	0	3	3	0
PDS000027586.3	SNP Cluster	GCA_014661315.1	6	183	6	0	0	0	6	6	0
PDS000027587.2	SNP Cluster	GCA_010980995.1	7	11	7	0	0	0	6	6	0
PDS000027589.2	SNP Cluster	GCA_011167415.1	7	11	13	0	0	0	13	13	0
PDS000027590.2	SNP Cluster	GCA_007202095.1	7	11	3	0	0	0	3	3	0
PDS000027594.2	SNP Cluster	GCA_010923255.1	6	183	5	0	0	0	5	5	0
PDS000027595.2	SNP Cluster	GCA_007202355.1	6	183	3	0	0	0	3	3	0
PDS000027596.10	SNP Cluster	GCA_014213895.1	7	11	11	1	1	0	7	7	0
PDS000027620.4	SNP Cluster	GCA_006621445.1	7	11	7	1	1	0	4	4	0
PDS000027621.2	SNP Cluster	GCA_004268015.1	6	183	3	0	0	0	3	3	0
PDS000027622.1	SNP Cluster	GCA_007201845.1	7	11	2	0	0	0	2	2	0
PDS000027624.1	SNP Cluster	GCA_007200855.1	7	11	2	0	0	0	2	2	0
PDS000027627.12	SNP Cluster	GCA_010534315.1	7	11	18	0	0	0	15	14	1
PDS000027628.1	SNP Cluster	GCA_006917895.1	7	11	2	0	0	0	2	2	0
PDS000027629.2	SNP Cluster	GCA_006917495.1	7	11	3	0	0	0	3	3	0
PDS000027630.1	SNP Cluster	GCA_007200555.1	7	11	3	0	0	0	3	3	0
PDS000027631.8	SNP Cluster	GCA_014661935.1	6	183	12	0	0	0	12	10	2
PDS000027633.4	SNP Cluster	GCA_015480425.1	6	183	6	0	0	0	6	5	1
PDS000027639.2	SNP Cluster	GCA_003874355.1	7	11	3	0	0	0	3	3	0
PDS000027640.3	SNP Cluster	GCA_007389525.1	6	183	5	0	0	0	5	5	0
PDS000027641.3	SNP Cluster	GCA_019541195.1	6	183	5	0	0	0	5	5	0
PDS000027644.10	SNP Cluster	GCA_014244195.1	6	183	14	0	0	0	14	14	0
PDS000027646.3	SNP Cluster	GCA_008158445.1	7	11	4	1	1	0	2	2	0
PDS000027651.1	SNP Cluster	GCA_007202595.1	6	183	3	0	0	0	3	3	0
PDS000027652.1	SNP Cluster	GCA_006917655.1	6	183	2	0	0	0	2	2	0
PDS000027654.1	SNP Cluster	GCA_007201635.1	2	11	2	0	0	0	2	2	0
PDS000027769.13	SNP Cluster	GCA_000624355.2	7	11	27	24	24	0	0	0	0
PDS000027772.9	SNP Cluster	GCA_011182235.1	7	11	12	4	4	0	4	4	0
PDS000027816.8	SNP Cluster	GCA_008004565.1	7	11	13	3	3	0	0	0	0
PDS000027883.1	SNP Cluster	GCA_007202045.1	4	1975	2	0	0	0	2	2	0
PDS000027955.11	SNP Cluster	GCA_010175615.1	7	11	15	15	15	0	0	0	0
PDS000027961.3	SNP Cluster	GCA_010175375.1	7	11	6	6	6	0	0	0	0
PDS000027977.7	SNP Cluster	GCA_010174995.1	7	11	9	8	8	0	0	0	0
PDS000028088.3	SNP Cluster	GCA_006143015.1	7	11	4	4	2	2	0	0	0
PDS000028112.2	SNP Cluster	GCA_004224275.1	7	11	4	0	0	0	0	0	0
PDS000028186.20	SNP Cluster	ERR4766645	7	11	42	14	14	0	0	0	0
PDS000028402.2	SNP Cluster	GCA_010132695.1	4	1975	3	2	2	0	1	1	0
PDS000028442.9	SNP Cluster	GCA_015888225.1	7	11	46	1	1	0	7	7	0
PDS000028443.24	SNP Cluster	SRR13246875	7	11	40	17	17	0	15	15	0
PDS000028444.1	SNP Cluster	GCA_008438045.1	9	1972	2	0	0	0	0	0	0
PDS000028447.3	SNP Cluster	GCA_017799615.1	7	11	5	0	0	0	0	0	0
PDS000028449.1	SNP Cluster	GCA_008437765.1	7	11	2	0	0	0	0	0	0
PDS000028462.4	SNP Cluster	GCA_006698605.1	7	1974	5	5	5	0	0	0	0
PDS000028580.1	SNP Cluster	GCA_006814785.1	7	11	2	2	2	0	0	0	0
PDS000028637.12	SNP Cluster	GCA_011274385.1	7	11	14	14	14	0	0	0	0
PDS000028661.1	SNP Cluster	GCA_006698345.1	7	1974	2	2	2	0	0	0	0
PDS000028668.16	SNP Cluster	GCA_006694945.1	7	11	23	23	23	0	0	0	0
PDS000028676.1	SNP Cluster	GCA_006696445.1	7	11	3	1	1	0	2	2	0
PDS000028700.4	SNP Cluster	GCA_006637385.1	7	11	16	2	2	0	5	5	0
PDS000028783.1	SNP Cluster	GCA_009165585.1	7	11	2	2	2	0	0	0	0
PDS000028818.1	SNP Cluster	GCA_016362665.1	7	11	5	5	5	0	0	0	0
PDS000028820.1	SNP Cluster	GCA_010691365.1	1	11	3	3	3	0	0	0	0
PDS000028916.2	SNP Cluster	GCA_016320545.1	7	11	21	20	2	18	0	0	0
PDS000028942.14	SNP Cluster	GCA_006759885.1	7	11	27	5	5	0	13	12	1
PDS000028977.1	SNP Cluster	GCA_006815085.1	7	11	2	2	1	1	0	0	0
PDS000029019.1	SNP Cluster	GCA_007199635.1	6	183	2	0	0	0	2	1	1
PDS000029020.4	SNP Cluster	GCA_013453575.1	6	183	5	0	0	0	4	4	0
PDS000029021.3	SNP Cluster	GCA_015123855.1	6	183	27	0	0	0	27	4	23
PDS000029022.4	SNP Cluster	GCA_010811705.1	6	183	6	0	0	0	6	5	1
PDS000029023.4	SNP Cluster	GCA_008309475.1	6	183	6	0	0	0	6	6	0
PDS000029024.1	SNP Cluster	GCA_009029125.1	6	183	2	0	0	0	2	2	0
PDS000029073.1	SNP Cluster	GCA_006697465.1	7	11	2	2	2	0	0	0	0
PDS000029100.1	SNP Cluster	GCA_006570665.1	7	1974	2	2	2	0	0	0	0
PDS000029108.1	SNP Cluster	GCA_008945685.1	7	1974	6	6	6	0	0	0	0
PDS000029123.2	SNP Cluster	GCA_006554345.1	7	11	3	3	3	0	0	0	0
PDS000029136.30	SNP Cluster	GCA_005672535.1	7	11	34	32	32	0	0	0	0
PDS000029197.7	SNP Cluster	GCA_016322085.1	7	11	18	1	1	0	5	5	0
PDS000029232.14	SNP Cluster	GCA_010183195.1	7	11	21	3	3	0	10	10	0
PDS000029246.5	SNP Cluster	GCA_009628335.1	7	11	7	7	3	4	0	0	0
PDS000029247.5	SNP Cluster	GCA_006690925.1	7	11	3	3	1	2	0	0	0
PDS000029249.3	SNP Cluster	GCA_010757995.1	7	11	4	3	1	2	0	0	0
PDS000029251.4	SNP Cluster	GCA_016336425.1	7	11	5	5	1	4	0	0	0
PDS000029253.1	SNP Cluster	GCA_009367315.1	7	11	2	2	2	0	0	0	0
PDS000029455.16	SNP Cluster	GCA_014551875.1	7	11	22	10	10	0	8	8	0
PDS000029497.1	SNP Cluster	GCA_008528255.1	7	11	2	2	2	0	0	0	0
PDS000029508.2	SNP Cluster	GCA_008968635.1	7	11	3	2	2	0	1	1	0
PDS000029543.5	SNP Cluster	GCA_009624215.1	7	11	27	2	2	0	7	7	0
PDS000029575.4	SNP Cluster	GCA_006758925.1	7	11	6	6	6	0	0	0	0
PDS000029593.1	SNP Cluster	GCA_008431685.1	7	11	2	1	1	0	1	1	0
PDS000029619.1	SNP Cluster	GCA_007232735.1	7	11	3	3	0	3	0	0	0
PDS000029646.1	SNP Cluster	GCA_003871835.1	7	11	6	6	0	6	0	0	0
PDS000029658.13	SNP Cluster	GCA_007039145.1	7	11	29	7	7	0	19	19	0
PDS000029661.7	SNP Cluster	GCA_010179955.1	7	11	10	2	2	0	6	6	0
PDS000029662.2	SNP Cluster	GCA_007199375.1	7	11	4	0	0	0	3	3	0
PDS000029663.3	SNP Cluster	GCA_003871795.1	7	11	6	0	0	0	5	5	0
PDS000029664.1	SNP Cluster	GCA_004254345.1	6	183	4	0	0	0	4	4	0
PDS000029665.9	SNP Cluster	GCA_011285015.1	7	11	57	0	0	0	52	50	2
PDS000029666.1	SNP Cluster	GCA_007199255.1	6	183	2	0	0	0	2	0	2
PDS000029667.1	SNP Cluster	GCA_007232555.1	6	183	2	0	0	0	2	2	0
PDS000029671.2	SNP Cluster	GCA_007231655.1	7	11	3	0	0	0	3	3	0
PDS000029672.1	SNP Cluster	GCA_007231935.1	7	11	3	0	0	0	3	3	0
PDS000029686.4	SNP Cluster	GCA_015042775.1	7	11	15	0	0	0	5	5	0
PDS000029687.2	SNP Cluster	GCA_003875735.1	7	11	13	0	0	0	12	12	0
PDS000029688.2	SNP Cluster	GCA_007231755.1	7	11	14	0	0	0	13	13	0
PDS000029689.1	SNP Cluster	GCA_004270135.1	6	183	2	0	0	0	2	2	0
PDS000029690.3	SNP Cluster	GCA_010182375.1	7	11	4	0	0	0	3	3	0
PDS000029697.1	SNP Cluster	GCA_007232135.1	7	11	2	0	0	0	2	2	0
PDS000029698.2	SNP Cluster	GCA_007586995.1	7	11	3	0	0	0	3	3	0
PDS000029701.1	SNP Cluster	GCA_007231455.1	6	183	2	0	0	0	2	2	0
PDS000029702.2	SNP Cluster	GCA_007231975.1	7	11	4	0	0	0	3	3	0
PDS000029704.1	SNP Cluster	GCA_010887555.1	6	183	2	0	0	0	2	2	0
PDS000029730.1	SNP Cluster	GCA_007231175.1	7	11	10	1	1	0	9	9	0
PDS000029732.7	SNP Cluster	GCA_008605955.1	7	11	11	1	1	0	6	6	0
PDS000029733.3	SNP Cluster	GCA_007231695.1	6	183	5	0	0	0	3	3	0
PDS000029734.2	SNP Cluster	GCA_004267265.1	7	11	28	0	0	0	2	2	0
PDS000029735.3	SNP Cluster	GCA_004264485.1	7	11	19	1	1	0	18	18	0
PDS000029737.3	SNP Cluster	GCA_006990255.1	2	11	5	0	0	0	5	5	0
PDS000029738.6	SNP Cluster	GCA_009133505.1	6	183	17	0	0	0	17	16	1
PDS000029739.1	SNP Cluster	GCA_007230735.1	6	183	3	0	0	0	3	3	0
PDS000029741.2	SNP Cluster	GCA_008342485.1	7	11	7	0	0	0	7	7	0
PDS000029742.1	SNP Cluster	GCA_003875495.1	6	183	4	0	0	0	4	2	2
PDS000029744.1	SNP Cluster	GCA_009038665.1	7	11	2	0	0	0	2	2	0
PDS000029745.2	SNP Cluster	GCA_007231275.1	7	11	8	0	0	0	4	4	0
PDS000029746.3	SNP Cluster	ERR304828	6	183	5	0	0	0	4	4	0
PDS000029749.11	SNP Cluster	GCA_014598395.1	6	183	19	0	0	0	19	12	7
PDS000029752.2	SNP Cluster	GCA_016371625.1	7	11	17	17	17	0	0	0	0
PDS000029765.2	SNP Cluster	GCA_016372585.1	7	11	3	3	3	0	0	0	0
PDS000029766.12	SNP Cluster	GCA_011471915.1	7	11	18	5	5	0	13	13	0
PDS000029780.2	SNP Cluster	GCA_003875695.1	7	11	3	3	0	3	0	0	0
PDS000029782.5	SNP Cluster	GCA_015238675.1	7	11	8	8	5	3	0	0	0
PDS000029790.2	SNP Cluster	GCA_010128745.1	7	11	5	5	5	0	0	0	0
PDS000029795.1	SNP Cluster	GCA_007232215.1	7	11	2	2	2	0	0	0	0
PDS000029810.2	SNP Cluster	GCA_008526915.1	7	11	4	1	1	0	2	2	0
PDS000029862.3	SNP Cluster	GCA_019556235.1	7	11	4	4	4	0	0	0	0
PDS000029921.1	SNP Cluster	GCA_016373275.1	7	11	3	3	3	0	0	0	0
PDS000030085.7	SNP Cluster	GCA_008481325.1	7	11	14	14	12	2	0	0	0
PDS000030131.7	SNP Cluster	GCA_008428685.1	7	11	16	1	1	0	14	7	7
PDS000030169.5	SNP Cluster	GCA_016374365.1	7	1974	11	11	11	0	0	0	0
PDS000030175.8	SNP Cluster	GCA_006695265.1	7	11	42	2	2	0	3	3	0
PDS000030214.1	SNP Cluster	GCA_016373565.1	7	745	2	2	2	0	0	0	0
PDS000030237.809	SNP Cluster	GCA_000623375.1	7	Undetermined	10822	9798	7491	2307	73	71	2
PDS000030243.3	SNP Cluster	GCA_004223045.1	7	11	5	3	2	1	0	0	0
PDS000030259.30	SNP Cluster	GCA_000280315.2	7	11	244	237	42	195	0	0	0
PDS000030270.1	SNP Cluster	GCA_001972725.1	7	11	11	11	0	11	0	0	0
PDS000030285.1	SNP Cluster	GCA_005607295.1	7	11	7	7	0	7	0	0	0
PDS000030289.1	SNP Cluster	GCA_008520665.1	8	180	7	7	7	0	0	0	0
PDS000030292.10	SNP Cluster	GCA_016216465.1	7	11	35	33	25	8	0	0	0
PDS000030303.1	SNP Cluster	GCA_016328625.1	7	11	9	9	0	9	0	0	0
PDS000030321.5	SNP Cluster	GCA_007763155.1	7	11	6	5	5	0	0	0	0
PDS000030330.6	SNP Cluster	GCA_010524335.1	6	183	8	0	0	0	8	8	0
PDS000030370.12	SNP Cluster	GCA_003756945.1	7	11	29	4	4	0	24	24	0
PDS000030379.2	SNP Cluster	GCA_007217895.1	9	1972	4	1	1	0	2	2	0
PDS000030383.5	SNP Cluster	GCA_011339085.1	7	11	7	0	0	0	4	0	4
PDS000030390.2	SNP Cluster	GCA_013485445.1	6	183	4	0	0	0	2	2	0
PDS000030392.1	SNP Cluster	GCA_003906095.1	7	11	2	0	0	0	2	2	0
PDS000030485.1	SNP Cluster	GCA_008436885.1	7	1974	2	2	2	0	0	0	0
PDS000030502.1	SNP Cluster	GCA_004275415.1	7	11	4	0	0	0	4	4	0
PDS000030513.1	SNP Cluster	GCA_008736455.1	7	11	3	0	0	0	3	3	0
PDS000030527.1	SNP Cluster	GCA_004266605.1	6	183	2	0	0	0	2	2	0
PDS000030534.1	SNP Cluster	GCA_008060295.1	6	183	2	0	0	0	2	2	0
PDS000030542.1	SNP Cluster	GCA_007188245.1	7	11	2	0	0	0	2	2	0
PDS000030543.1	SNP Cluster	GCA_007188235.1	7	11	2	0	0	0	2	2	0
PDS000030573.3	SNP Cluster	GCA_007767285.1	7	11	3	3	1	2	0	0	0
PDS000030624.5	SNP Cluster	GCA_018510825.1	7	11	16	1	1	0	8	8	0
PDS000030638.2	SNP Cluster	GCA_016326865.1	7	1974	8	8	8	0	0	0	0
PDS000030684.2	SNP Cluster	GCA_007816315.1	7	11	2	2	2	0	0	0	0
PDS000030731.4	SNP Cluster	GCA_004227885.1	7	11	6	6	3	3	0	0	0
PDS000030787.1	SNP Cluster	GCA_008513875.1	7	11	2	2	0	2	0	0	0
PDS000030826.1	SNP Cluster	GCA_016377025.1	1	11	2	2	2	0	0	0	0
PDS000030829.1	SNP Cluster	GCA_009093025.1	7	11	4	4	2	2	0	0	0
PDS000030859.7	SNP Cluster	GCA_018340055.1	7	11	10	3	3	0	3	2	1
PDS000030868.1	SNP Cluster	GCA_005899345.1	7	11	19	0	0	0	0	0	0
PDS000030883.5	SNP Cluster	GCA_010922895.1	7	11	11	4	3	1	1	1	0
PDS000030907.8	SNP Cluster	GCA_017563285.1	7	11	7	1	1	0	1	1	0
PDS000030918.14	SNP Cluster	GCA_010832325.1	7	11	18	7	7	0	9	9	0
PDS000030927.5	SNP Cluster	GCA_006693645.1	7	11	13	0	0	0	13	13	0
PDS000030931.2	SNP Cluster	GCA_008103685.1	7	11	2	0	0	0	2	2	0
PDS000030953.3	SNP Cluster	GCA_013660255.1	7	11	3	0	0	0	2	1	1
PDS000030957.2	SNP Cluster	GCA_006632845.1	7	11	2	0	0	0	2	2	0
PDS000030964.2	SNP Cluster	GCA_006813385.1	6	183	4	0	0	0	4	4	0
PDS000030977.1	SNP Cluster	GCA_003872855.1	7	11	2	0	0	0	2	2	0
PDS000031005.1	SNP Cluster	GCA_003873175.1	7	11	2	0	0	0	2	2	0
PDS000031023.1	SNP Cluster	GCA_004345105.1	6	183	2	0	0	0	2	2	0
PDS000031029.4	SNP Cluster	ERR4399454	7	11	10	1	1	0	9	9	0
PDS000031066.2	SNP Cluster	GCA_006692705.1	7	11	2	0	0	0	2	2	0
PDS000031078.2	SNP Cluster	GCA_006812925.1	7	11	2	0	0	0	2	2	0
PDS000031130.4	SNP Cluster	GCA_011225155.1	7	11	13	1	1	0	4	4	0
PDS000031162.2	SNP Cluster	GCA_006692645.1	7	11	4	0	0	0	4	4	0
PDS000031169.9	SNP Cluster	ERR4400028	6	183	14	0	0	0	13	12	1
PDS000031202.3	SNP Cluster	GCA_008365715.1	7	11	8	0	0	0	5	5	0
PDS000031209.5	SNP Cluster	GCA_013528855.1	7	11	12	0	0	0	4	3	1
PDS000031217.2	SNP Cluster	GCA_006812965.1	7	11	18	0	0	0	18	18	0
PDS000031229.2	SNP Cluster	GCA_006632585.1	7	11	2	0	0	0	2	2	0
PDS000031249.2	SNP Cluster	GCA_006692305.1	7	11	2	0	0	0	2	2	0
PDS000031250.2	SNP Cluster	GCA_006756245.1	7	11	2	0	0	0	2	2	0
PDS000031271.1	SNP Cluster	GCA_003872275.1	6	183	3	0	0	0	3	3	0
PDS000031274.2	SNP Cluster	GCA_006632225.1	7	11	2	0	0	0	2	2	0
PDS000031300.7	SNP Cluster	GCA_011738595.1	7	11	11	8	8	0	0	0	0
PDS000031324.2	SNP Cluster	GCA_007908025.1	7	11	3	0	0	0	2	2	0
PDS000031368.9	SNP Cluster	GCA_005889955.1	7	11	11	11	10	1	0	0	0
PDS000031420.10	SNP Cluster	GCA_008025115.1	7	11	39	37	37	0	2	2	0
PDS000031432.9	SNP Cluster	GCA_008403645.1	7	11	14	13	13	0	1	1	0
PDS000031433.1	SNP Cluster	GCA_008514555.1	7	11	3	3	0	3	0	0	0
PDS000031451.11	SNP Cluster	GCA_008212505.1	7	11	11	11	11	0	0	0	0
PDS000031462.4	SNP Cluster	ERR4401281	7	11	9	0	0	0	9	9	0
PDS000031488.2	SNP Cluster	GCA_006573845.1	7	11	4	2	2	0	2	2	0
PDS000031524.2	SNP Cluster	GCA_006387715.1	7	11	2	0	0	0	2	2	0
PDS000031527.6	SNP Cluster	GCA_006136095.1	7	11	7	7	7	0	0	0	0
PDS000031554.48	SNP Cluster	GCA_009109505.1	7	11	59	56	56	0	2	2	0
PDS000031563.4	SNP Cluster	GCA_006689365.1	9	1972	4	4	4	0	0	0	0
PDS000031589.2	SNP Cluster	GCA_006480385.1	7	11	12	12	12	0	0	0	0
PDS000031596.1	SNP Cluster	GCA_005524215.1	7	11	2	2	2	0	0	0	0
PDS000031597.2	SNP Cluster	GCA_005513915.1	7	11	7	7	7	0	0	0	0
PDS000031641.3	SNP Cluster	GCA_009130825.1	7	11	2	2	0	2	0	0	0
PDS000031645.3	SNP Cluster	GCA_011412915.1	7	11	2	2	0	2	0	0	0
PDS000031740.1	SNP Cluster	GCA_005533095.1	7	11	4	4	0	4	0	0	0
PDS000031774.1	SNP Cluster	GCA_004220365.1	7	1974	2	0	0	0	0	0	0
PDS000031784.1	SNP Cluster	GCA_016335455.1	7	11	2	2	0	2	0	0	0
PDS000031788.2	SNP Cluster	GCA_006753865.1	7	11	2	0	0	0	0	0	0
PDS000031838.3	SNP Cluster	GCA_007763555.1	7	1974	3	0	0	0	0	0	0
PDS000031845.3	SNP Cluster	GCA_007765715.1	7	11	3	3	0	3	0	0	0
PDS000031854.1	SNP Cluster	GCA_004224785.1	7	11	8	8	0	8	0	0	0
PDS000031901.2	SNP Cluster	GCA_003878275.1	7	11	3	0	0	0	0	0	0
PDS000031950.1	SNP Cluster	GCA_007231915.1	7	11	2	0	0	0	2	2	0
PDS000031955.10	SNP Cluster	GCA_010184505.1	7	11	39	1	1	0	15	15	0
PDS000031964.2	SNP Cluster	GCA_008615345.1	7	11	10	10	0	10	0	0	0
PDS000032116.3	SNP Cluster	GCA_009628775.1	7	11	3	3	3	0	0	0	0
PDS000032146.2	SNP Cluster	GCA_007742455.1	7	11	2	2	0	2	0	0	0
PDS000032201.2	SNP Cluster	GCA_004227425.1	7	11	3	3	1	2	0	0	0
PDS000032221.2	SNP Cluster	GCA_006753925.1	7	11	2	2	0	2	0	0	0
PDS000032222.5	SNP Cluster	GCA_007907125.1	7	11	13	11	3	8	1	1	0
PDS000032284.3	SNP Cluster	GCA_006632105.1	7	11	4	1	1	0	2	2	0
PDS000032286.2	SNP Cluster	GCA_006812325.1	7	11	14	14	14	0	0	0	0
PDS000032288.4	SNP Cluster	ERR4400337	7	11	5	2	2	0	0	0	0
PDS000032304.3	SNP Cluster	GCA_007743475.1	7	11	4	0	0	0	4	4	0
PDS000032329.1	SNP Cluster	GCA_004226465.1	7	11	2	2	0	2	0	0	0
PDS000032668.651	SNP Cluster	GCA_000623315.1	7	11	4830	4348	3600	748	16	16	0
PDS000032669.307	SNP Cluster	GCA_006133135.1	7	11	974	894	758	136	3	3	0
PDS000032673.5	SNP Cluster	GCA_005781735.1	7	11	7	6	6	0	0	0	0
PDS000032674.20	SNP Cluster	GCA_018112165.1	7	11	27	27	27	0	0	0	0
PDS000032675.13	SNP Cluster	GCA_008727915.1	7	Undetermined	29	17	6	11	0	0	0
PDS000032676.4	SNP Cluster	GCA_007657075.1	7	814	7	0	0	0	7	5	2
PDS000032677.2	SNP Cluster	GCA_001973785.2	7	3632	5	5	0	5	0	0	0
PDS000032678.39	SNP Cluster	GCA_006312985.1	7	11	70	69	66	3	0	0	0
PDS000032684.1	SNP Cluster	GCA_002041455.1	7	11	8	0	0	0	0	0	0
PDS000032686.1	SNP Cluster	GCA_000750395.2	7	11	3	0	0	0	0	0	0
PDS000032687.1	SNP Cluster	GCA_011461515.1	7	11	8	5	0	5	0	0	0
PDS000032688.9	SNP Cluster	GCA_008436165.1	7	11	33	23	20	3	6	6	0
PDS000032689.1	SNP Cluster	GCA_002760995.1	7	11	2	2	2	0	0	0	0
PDS000032690.5	SNP Cluster	GCA_011303415.1	7	11	8	0	0	0	7	1	6
PDS000032691.15	SNP Cluster	GCA_000754375.1	7	3175	36	10	3	7	3	1	2
PDS000032692.25	SNP Cluster	GCA_010817985.1	7	11	54	54	54	0	0	0	0
PDS000032695.19	SNP Cluster	GCA_005724935.1	7	11	23	23	22	1	0	0	0
PDS000032696.3	SNP Cluster	GCA_005782065.1	7	11	26	25	11	14	0	0	0
PDS000032697.3	SNP Cluster	GCA_008451665.1	7	11	6	6	0	6	0	0	0
PDS000032698.84	SNP Cluster	GCA_008483145.1	7	1925	446	38	38	0	169	167	2
PDS000032699.13	SNP Cluster	GCA_013561375.1	7	11	23	3	3	0	10	10	0
PDS000032700.21	SNP Cluster	GCA_010490115.1	7	11	43	6	6	0	21	21	0
PDS000032701.5	SNP Cluster	GCA_006815765.1	7	11	8	3	3	0	1	1	0
PDS000032702.5	SNP Cluster	GCA_007202415.1	7	11	19	0	0	0	5	4	1
PDS000032703.112	SNP Cluster	GCA_005514375.1	7	11	173	154	154	0	8	8	0
PDS000032704.9	SNP Cluster	GCA_007023125.1	7	11	19	16	16	0	1	1	0
PDS000032706.42	SNP Cluster	GCA_006264675.1	7	11	79	72	72	0	1	1	0
PDS000032708.19	SNP Cluster	GCA_011405615.1	7	11	60	6	6	0	43	43	0
PDS000032709.18	SNP Cluster	GCA_017214775.1	7	11	29	5	5	0	19	19	0
PDS000032710.33	SNP Cluster	GCA_018339155.1	7	11	60	4	2	2	44	43	1
PDS000032711.8	SNP Cluster	GCA_006257675.1	7	11	41	24	24	0	16	15	1
PDS000032713.30	SNP Cluster	GCA_014234525.1	6	183	61	0	0	0	61	55	6
PDS000032714.15	SNP Cluster	GCA_015481485.1	6	183	51	0	0	0	51	37	14
PDS000032715.15	SNP Cluster	GCA_013453155.1	6	183	35	0	0	0	34	32	2
PDS000032717.7	SNP Cluster	ERR4399411	6	183	17	0	0	0	16	16	0
PDS000032718.34	SNP Cluster	ERR4402030	6	183	77	0	0	0	76	73	3
PDS000032720.4	SNP Cluster	SRR5989450	7	11	18	0	0	0	2	2	0
PDS000032722.2	SNP Cluster	GCA_009643535.1	7	11	12	0	0	0	10	10	0
PDS000032723.30	SNP Cluster	GCA_014520165.1	7	11	99	7	7	0	71	69	2
PDS000032724.3	SNP Cluster	GCA_004258005.1	7	11	18	0	0	0	18	18	0
PDS000032725.10	SNP Cluster	GCA_016223525.1	7	11	17	1	1	0	14	14	0
PDS000032729.2	SNP Cluster	GCA_010980095.1	7	11	10	0	0	0	9	9	0
PDS000032730.2	SNP Cluster	GCA_006662305.1	7	11	5	1	1	0	2	2	0
PDS000033086.3	SNP Cluster	GCA_010182255.1	7	11	7	0	0	0	0	0	0
PDS000033094.2	SNP Cluster	GCA_006399995.1	7	11	3	0	0	0	1	1	0
PDS000033101.3	SNP Cluster	GCA_010183075.1	7	11	14	0	0	0	0	0	0
PDS000033103.1	SNP Cluster	GCA_010180495.1	7	11	2	0	0	0	0	0	0
PDS000033104.1	SNP Cluster	GCA_010182045.1	7	11	3	0	0	0	0	0	0
PDS000035992.2	SNP Cluster	GCA_005707125.1	7	11	4	4	4	0	0	0	0
PDS000036007.8	SNP Cluster	GCA_011210205.1	7	11	10	10	8	2	0	0	0
PDS000036018.1	SNP Cluster	GCA_008849045.1	7	11	2	0	0	0	2	2	0
PDS000036115.6	SNP Cluster	GCA_014992585.1	9	1972	7	6	6	0	0	0	0
PDS000036340.1	SNP Cluster	GCA_016328385.1	7	11	2	2	2	0	0	0	0
PDS000036343.1	SNP Cluster	GCA_006670485.1	7	11	2	2	2	0	0	0	0
PDS000036742.1	SNP Cluster	GCA_016366125.1	7	11	2	2	2	0	0	0	0
PDS000036911.1	SNP Cluster	GCA_016370185.1	1	11	2	2	2	0	0	0	0
PDS000036921.2	SNP Cluster	GCA_014739215.1	6	183	3	0	0	0	3	3	0
PDS000036998.3	SNP Cluster	GCA_006637785.1	10	77	4	1	1	0	1	1	0
PDS000036999.5	SNP Cluster	GCA_011478275.1	7	11	7	7	7	0	0	0	0
PDS000037020.1	SNP Cluster	GCA_009143485.1	6	183	2	0	0	0	2	2	0
PDS000037041.3	SNP Cluster	GCA_014739155.1	6	183	5	0	0	0	5	4	1
PDS000037143.1	SNP Cluster	GCA_006988965.1	7	11	2	1	1	0	1	1	0
PDS000037320.4	SNP Cluster	GCA_005695355.1	7	11	5	5	5	0	0	0	0
PDS000037456.85	SNP Cluster	GCA_014662075.1	7	11	135	1	1	0	134	115	19
PDS000037549.3	SNP Cluster	GCA_007329175.1	4	1975	4	1	1	0	3	3	0
PDS000037693.2	SNP Cluster	GCA_005461315.1	7	11	4	4	4	0	0	0	0
PDS000037704.7	SNP Cluster	GCA_018196075.1	7	11	11	8	5	3	0	0	0
PDS000037757.2	SNP Cluster	GCA_005518595.1	7	11	7	0	0	0	2	2	0
PDS000037759.2	SNP Cluster	GCA_007335295.1	7	11	3	0	0	0	3	3	0
PDS000037761.7	SNP Cluster	GCA_009113625.1	6	183	9	0	0	0	9	6	3
PDS000037804.9	SNP Cluster	GCA_006500395.1	7	4309	10	10	10	0	0	0	0
PDS000038182.2	SNP Cluster	GCA_007232695.1	7	11	3	0	0	0	2	2	0
PDS000038188.2	SNP Cluster	GCA_004253645.1	6	183	3	0	0	0	3	3	0
PDS000038298.2	SNP Cluster	GCA_001484025.1	7	11	9	0	0	0	0	0	0
PDS000038415.8	SNP Cluster	GCA_016217265.1	7	11	11	7	7	0	1	1	0
PDS000038549.1	SNP Cluster	GCA_006549255.1	7	11	2	2	2	0	0	0	0
PDS000038634.2	SNP Cluster	GCA_007350685.1	7	11	3	0	0	0	3	3	0
PDS000038669.28	SNP Cluster	GCA_016230925.1	7	11	31	30	30	0	0	0	0
PDS000038677.1	SNP Cluster	GCA_005557195.1	8	180	2	2	2	0	0	0	0
PDS000038702.1	SNP Cluster	GCA_006045235.1	8	180	2	1	1	0	0	0	0
PDS000038713.16	SNP Cluster	ERR4400178	6	183	38	0	0	0	35	33	2
PDS000038730.1	SNP Cluster	GCA_008439765.1	7	11	2	2	2	0	0	0	0
PDS000038954.2	SNP Cluster	GCA_007406865.1	7	4641	3	0	0	0	3	3	0
PDS000039106.6	SNP Cluster	GCA_018189095.1	7	11	7	0	0	0	3	3	0
PDS000039199.2	SNP Cluster	GCA_005409325.1	7	11	3	3	3	0	0	0	0
PDS000039269.1	SNP Cluster	GCA_007374225.1	6	183	2	0	0	0	2	2	0
PDS000039278.1	SNP Cluster	GCA_007373825.1	6	183	2	0	0	0	2	1	1
PDS000039813.2	SNP Cluster	ERR4782306	7	11	3	0	0	0	0	0	0
PDS000040239.3	SNP Cluster	GCA_005402365.1	7	11	4	4	4	0	0	0	0
PDS000040804.2	SNP Cluster	ERR304852	6	183	2	0	0	0	1	0	1
PDS000040862.1	SNP Cluster	GCA_007839395.1	7	11	3	0	0	0	1	1	0
PDS000040863.1	SNP Cluster	GCA_008491945.1	7	11	2	1	1	0	0	0	0
PDS000040867.1	SNP Cluster	ERR1755204	7	11	3	0	0	0	0	0	0
PDS000040869.1	SNP Cluster	ERR1759046	7	11	2	0	0	0	0	0	0
PDS000040872.1	SNP Cluster	ERR1755206	7	11	3	0	0	0	0	0	0
PDS000040874.1	SNP Cluster	ERR1759232	6	183	2	0	0	0	0	0	0
PDS000040875.3	SNP Cluster	GCA_009632435.1	7	11	3	0	0	0	0	0	0
PDS000040876.2	SNP Cluster	GCA_019579085.1	7	11	3	1	1	0	0	0	0
PDS000040887.1	SNP Cluster	ERR1759227	7	11	2	0	0	0	0	0	0
PDS000040889.4	SNP Cluster	GCA_011304435.1	7	11	8	0	0	0	0	0	0
PDS000040891.1	SNP Cluster	ERR1755157	7	11	2	0	0	0	0	0	0
PDS000040892.2	SNP Cluster	GCA_011302115.1	7	11	4	0	0	0	0	0	0
PDS000040893.14	SNP Cluster	GCA_008315605.1	7	11	57	12	12	0	38	37	1
PDS000040894.1	SNP Cluster	ERR1755733	7	11	2	0	0	0	0	0	0
PDS000040903.4	SNP Cluster	GCA_009634815.1	6	183	16	0	0	0	2	1	1
PDS000040906.1	SNP Cluster	ERR1757894	7	11	2	0	0	0	0	0	0
PDS000040908.1	SNP Cluster	ERR1755156	7	11	2	0	0	0	0	0	0
PDS000040910.2	SNP Cluster	GCA_008899465.1	7	11	4	0	0	0	2	2	0
PDS000040911.1	SNP Cluster	GCA_007839285.1	7	11	2	0	0	0	1	1	0
PDS000040912.4	SNP Cluster	ERR4399357	7	11	9	0	0	0	3	3	0
PDS000040914.1	SNP Cluster	ERR1755137	7	11	14	0	0	0	0	0	0
PDS000040918.1	SNP Cluster	ERR1755179	7	11	2	0	0	0	0	0	0
PDS000040919.1	SNP Cluster	ERR1759030	7	11	3	0	0	0	0	0	0
PDS000040921.1	SNP Cluster	ERR1767816	7	11	2	0	0	0	0	0	0
PDS000041111.1	SNP Cluster	GCA_008433625.1	3	11	2	1	1	0	1	1	0
PDS000041636.1	SNP Cluster	GCA_010211405.1	7	11	2	0	0	0	0	0	0
PDS000041648.1	SNP Cluster	GCA_010228635.1	7	11	2	0	0	0	0	0	0
PDS000041673.1	SNP Cluster	GCA_010210935.1	6	2107	2	0	0	0	0	0	0
PDS000041674.1	SNP Cluster	ERR984919	6	183	2	0	0	0	0	0	0
PDS000041684.2	SNP Cluster	ERR2396634	7	11	8	0	0	0	0	0	0
PDS000042140.2	SNP Cluster	ERR2908555	7	11	3	0	0	0	0	0	0
PDS000042163.4	SNP Cluster	GCA_005576855.1	1	11	5	5	5	0	0	0	0
PDS000042166.1	SNP Cluster	GCA_010249095.1	7	11	2	0	0	0	0	0	0
PDS000042252.5	SNP Cluster	GCA_010659985.1	7	1983	5	0	0	0	0	0	0
PDS000042276.2	SNP Cluster	GCA_009632075.1	7	11	2	0	0	0	1	1	0
PDS000042297.1	SNP Cluster	GCA_010262675.1	5	366	2	0	0	0	0	0	0
PDS000042312.1	SNP Cluster	GCA_010262995.1	7	11	2	0	0	0	0	0	0
PDS000042330.2	SNP Cluster	GCA_009621335.1	7	1983	2	0	0	0	0	0	0
PDS000042333.2	SNP Cluster	GCA_009629135.1	7	11	2	1	1	0	0	0	0
PDS000042394.1	SNP Cluster	GCA_007405785.1	6	183	2	0	0	0	2	2	0
PDS000042435.175	SNP Cluster	GCA_000329365.2	7	11	960	34	17	17	901	875	26
PDS000042455.4	SNP Cluster	ERR4400271	7	11	19	0	0	0	0	0	0
PDS000042458.1	SNP Cluster	GCA_010121505.1	7	11	2	2	2	0	0	0	0
PDS000042460.2	SNP Cluster	GCA_010284985.1	7	11	4	0	0	0	0	0	0
PDS000042470.1	SNP Cluster	GCA_007373565.1	7	11	2	0	0	0	2	2	0
PDS000042476.1	SNP Cluster	GCA_007839415.1	6	183	2	0	0	0	2	2	0
PDS000042490.2	SNP Cluster	GCA_009628545.1	7	11	2	1	1	0	0	0	0
PDS000042491.3	SNP Cluster	ERR317071	7	11	3	0	0	0	0	0	0
PDS000042495.2	SNP Cluster	GCA_009632535.1	7	11	2	0	0	0	1	1	0
PDS000042634.1	SNP Cluster	GCA_006092715.1	7	814	2	2	0	2	0	0	0
PDS000042650.1	SNP Cluster	GCA_007584765.1	7	11	2	0	0	0	2	2	0
PDS000042653.4	SNP Cluster	GCA_013541355.1	6	183	7	0	0	0	3	3	0
PDS000042710.2	SNP Cluster	GCA_011228635.1	7	11	3	0	0	0	2	0	2
PDS000042822.2	SNP Cluster	ERR317047	7	Undetermined	2	0	0	0	1	0	1
PDS000042872.1	SNP Cluster	GCA_007416905.1	7	11	2	0	0	0	2	0	2
PDS000042884.1	SNP Cluster	ERR369357	9	1972	3	0	0	0	0	0	0
PDS000042885.1	SNP Cluster	GCA_009632515.1	7	11	3	0	0	0	0	0	0
PDS000042886.2	SNP Cluster	ERR4400965	7	745	3	0	0	0	0	0	0
PDS000042887.4	SNP Cluster	ERR4399347	7	11	5	0	0	0	2	2	0
PDS000042888.5	SNP Cluster	ERR4400287	7	11	9	0	0	0	0	0	0
PDS000042889.2	SNP Cluster	GCA_009629795.1	5	366	4	0	0	0	0	0	0
PDS000042891.2	SNP Cluster	ERR338298	9	1972	4	0	0	0	0	0	0
PDS000042892.4	SNP Cluster	GCA_009630755.1	7	11	5	0	0	0	0	0	0
PDS000042893.4	SNP Cluster	ERR311275	8	180	9	0	0	0	0	0	0
PDS000042894.2	SNP Cluster	GCA_016306485.1	7	136	7	0	0	0	1	0	1
PDS000042983.1	SNP Cluster	GCA_009630075.1	7	11	2	0	0	0	0	0	0
PDS000043097.1	SNP Cluster	GCA_006002245.1	7	11	3	0	0	0	0	0	0
PDS000043118.1	SNP Cluster	GCA_005658615.1	7	11	2	1	1	0	1	1	0
PDS000043190.3	SNP Cluster	GCA_007598475.1	7	11	4	1	1	0	3	3	0
PDS000043398.1	SNP Cluster	GCA_004299605.1	7	11	2	0	0	0	0	0	0
PDS000043505.1	SNP Cluster	GCA_007596375.1	7	11	2	0	0	0	2	2	0
PDS000043551.1	SNP Cluster	GCA_004309635.1	7	11	2	0	0	0	0	0	0
PDS000043847.1	SNP Cluster	GCA_007683065.1	7	11	2	0	0	0	2	2	0
PDS000043977.22	SNP Cluster	GCA_008857895.1	7	11	24	23	23	0	0	0	0
PDS000043986.1	SNP Cluster	GCA_005662555.1	9	1972	2	2	2	0	0	0	0
PDS000044088.1	SNP Cluster	GCA_005842765.1	7	11	2	2	2	0	0	0	0
PDS000044187.3	SNP Cluster	GCA_005845725.1	3	11	4	3	3	0	1	1	0
PDS000044787.8	SNP Cluster	GCA_005751375.1	7	814	18	18	13	5	0	0	0
PDS000044973.3	SNP Cluster	GCA_012170355.1	7	11	4	3	3	0	0	0	0
PDS000045207.1	SNP Cluster	GCA_007834695.1	2	11	2	2	2	0	0	0	0
PDS000045838.1	SNP Cluster	GCA_010249265.1	7	11	2	0	0	0	0	0	0
PDS000045992.1	SNP Cluster	GCA_005909585.1	7	11	2	0	0	0	0	0	0
PDS000046682.1	SNP Cluster	GCA_006477785.1	7	11	2	2	2	0	0	0	0
PDS000046802.4	SNP Cluster	GCA_011612665.1	6	183	5	0	0	0	5	5	0
PDS000047094.1	SNP Cluster	GCA_003733565.1	7	11	2	2	2	0	0	0	0
PDS000047107.1	SNP Cluster	GCA_007690385.1	7	11	2	2	2	0	0	0	0
PDS000047447.1	SNP Cluster	GCA_011448075.1	7	11	2	2	0	2	0	0	0
PDS000047450.2	SNP Cluster	GCA_009243165.1	7	11	5	5	3	2	0	0	0
PDS000047459.1	SNP Cluster	GCA_007744315.1	7	11	2	0	0	0	0	0	0
PDS000047463.1	SNP Cluster	GCA_007743735.1	7	11	2	0	0	0	2	2	0
PDS000047468.1	SNP Cluster	GCA_007763025.1	7	11	2	2	0	2	0	0	0
PDS000047481.1	SNP Cluster	GCA_007764595.1	7	136	2	2	2	0	0	0	0
PDS000047488.1	SNP Cluster	GCA_007745135.1	7	11	2	2	2	0	0	0	0
PDS000047493.1	SNP Cluster	GCA_007764655.1	7	11	2	2	2	0	0	0	0
PDS000047495.1	SNP Cluster	GCA_009584115.1	7	11	2	0	0	0	0	0	0
PDS000047496.1	SNP Cluster	GCA_007746575.1	7	11	2	0	0	0	2	2	0
PDS000047505.1	SNP Cluster	GCA_007744415.1	7	11	2	0	0	0	0	0	0
PDS000048228.4	SNP Cluster	GCA_007729365.1	8	180	5	4	4	0	0	0	0
PDS000048251.2	SNP Cluster	GCA_007707845.1	7	11	4	0	0	0	4	4	0
PDS000048307.8	SNP Cluster	GCA_019177395.1	7	11	18	18	18	0	0	0	0
PDS000048427.1	SNP Cluster	GCA_007314435.1	7	11	2	0	0	0	2	2	0
PDS000049105.1	SNP Cluster	GCA_007976465.1	7	11	2	0	0	0	1	1	0
PDS000049112.1	SNP Cluster	GCA_007981985.1	6	183	2	0	0	0	2	2	0
PDS000049423.20	SNP Cluster	GCA_008292475.1	7	11	63	1	1	0	62	62	0
PDS000049426.2	SNP Cluster	GCA_011630805.1	7	11	3	2	2	0	0	0	0
PDS000049448.1	SNP Cluster	GCA_011528805.1	4	1975	2	0	0	0	1	1	0
PDS000049747.5	SNP Cluster	GCA_008430405.1	7	11	6	6	6	0	0	0	0
PDS000049848.1	SNP Cluster	GCA_008156605.1	7	11	5	0	0	0	0	0	0
PDS000049919.1	SNP Cluster	GCA_008249025.1	7	11	2	0	0	0	2	2	0
PDS000050124.1	SNP Cluster	GCA_010124105.1	7	11	2	2	0	2	0	0	0
PDS000050183.5	SNP Cluster	GCA_016251555.1	7	11	8	7	7	0	1	1	0
PDS000050341.1	SNP Cluster	GCA_008302545.1	7	11	2	2	2	0	0	0	0
PDS000050503.2	SNP Cluster	ERR4399991	6	183	3	0	0	0	2	2	0
PDS000050568.7	SNP Cluster	GCA_018189755.1	7	11	10	2	2	0	2	2	0
PDS000050821.2	SNP Cluster	GCA_008625055.1	7	11	3	0	0	0	3	3	0
PDS000051242.1	SNP Cluster	GCA_008747235.1	7	11	2	1	1	0	1	1	0
PDS000051456.2	SNP Cluster	GCA_008728015.1	7	814	3	0	0	0	0	0	0
PDS000051538.25	SNP Cluster	GCA_009341145.1	7	11	26	26	26	0	0	0	0
PDS000051587.2	SNP Cluster	GCA_011278525.1	7	11	3	1	1	0	2	2	0
PDS000051785.3	SNP Cluster	GCA_008972405.1	7	11	4	0	0	0	4	4	0
PDS000051867.1	SNP Cluster	GCA_009636095.1	6	183	2	0	0	0	0	0	0
PDS000051885.1	SNP Cluster	GCA_009625455.1	7	11	4	0	0	0	0	0	0
PDS000051889.1	SNP Cluster	GCA_009633595.1	6	183	2	0	0	0	0	0	0
PDS000051893.2	SNP Cluster	GCA_009637915.1	7	11	8	0	0	0	0	0	0
PDS000051894.1	SNP Cluster	GCA_010294365.1	7	11	3	0	0	0	0	0	0
PDS000051901.1	SNP Cluster	GCA_010295385.1	7	11	2	0	0	0	0	0	0
PDS000051903.1	SNP Cluster	GCA_009641875.1	6	183	2	0	0	0	0	0	0
PDS000051909.1	SNP Cluster	GCA_009621895.1	7	11	3	0	0	0	0	0	0
PDS000051910.1	SNP Cluster	GCA_010008185.1	7	11	2	0	0	0	0	0	0
PDS000051914.1	SNP Cluster	GCA_009624395.1	6	183	2	0	0	0	0	0	0
PDS000051923.1	SNP Cluster	GCA_009640875.1	6	183	2	0	0	0	1	1	0
PDS000052921.3	SNP Cluster	GCA_011642215.1	7	11	4	4	4	0	0	0	0
PDS000052924.2	SNP Cluster	GCA_011515205.1	7	11	3	3	3	0	0	0	0
PDS000053124.1	SNP Cluster	GCA_009596195.1	7	1974	2	2	2	0	0	0	0
PDS000053191.1	SNP Cluster	GCA_010301225.1	7	11	2	0	0	0	0	0	0
PDS000053277.4	SNP Cluster	GCA_010419985.1	7	11	8	0	0	0	0	0	0
PDS000053283.5	SNP Cluster	GCA_010798635.1	7	11	14	0	0	0	0	0	0
PDS000053724.1	SNP Cluster	GCA_010902675.1	7	11	2	2	2	0	0	0	0
PDS000053863.1	SNP Cluster	GCA_011613105.1	7	11	2	2	2	0	0	0	0
PDS000054031.1	SNP Cluster	GCA_011475805.1	1	11	2	2	2	0	0	0	0
PDS000054084.4	SNP Cluster	GCA_011171475.1	7	11	6	6	6	0	0	0	0
PDS000054107.2	SNP Cluster	GCA_006618625.1	7	11	4	4	3	1	0	0	0
PDS000054193.5	SNP Cluster	GCA_019595485.1	7	11	7	2	2	0	3	3	0
PDS000054425.2	SNP Cluster	GCA_011287245.1	7	1974	12	12	1	11	0	0	0
PDS000054481.1	SNP Cluster	GCA_010514435.1	7	1974	2	2	2	0	0	0	0
PDS000054576.2	SNP Cluster	GCA_013583515.1	7	11	4	1	1	0	3	3	0
PDS000054621.3	SNP Cluster	GCA_010436955.1	7	11	4	0	0	0	1	1	0
PDS000054712.1	SNP Cluster	GCA_010837705.1	7	11	2	0	0	0	2	2	0
PDS000054751.1	SNP Cluster	GCA_011449215.1	7	11	2	0	0	0	1	1	0
PDS000054753.2	SNP Cluster	GCA_011142255.1	7	11	3	0	0	0	3	0	3
PDS000054779.5	SNP Cluster	GCA_006291115.1	7	11	6	6	6	0	0	0	0
PDS000054837.1	SNP Cluster	GCA_008146785.1	8	180	2	2	2	0	0	0	0
PDS000054840.1	SNP Cluster	GCA_016368285.1	7	1974	2	2	2	0	0	0	0
PDS000055082.2	SNP Cluster	GCA_011205855.1	1	11	3	3	3	0	0	0	0
PDS000055116.2	SNP Cluster	GCA_010802965.1	7	11	10	0	0	0	0	0	0
PDS000055153.1	SNP Cluster	GCA_009399925.1	7	11	2	2	2	0	0	0	0
PDS000055326.1	SNP Cluster	GCA_010422805.1	7	11	2	0	0	0	0	0	0
PDS000055356.2	SNP Cluster	GCA_014261425.1	1	11	3	3	3	0	0	0	0
PDS000055399.1	SNP Cluster	GCA_011548655.1	7	11	2	0	0	0	2	2	0
PDS000055563.2	SNP Cluster	GCA_010368065.1	7	11	3	3	3	0	0	0	0
PDS000055738.4	SNP Cluster	GCA_011183955.1	7	11	5	0	0	0	5	5	0
PDS000056311.2	SNP Cluster	GCA_011224665.1	7	11	5	0	0	0	1	0	1
PDS000056426.4	SNP Cluster	GCA_013543755.1	7	11	5	0	0	0	1	1	0
PDS000056471.1	SNP Cluster	GCA_011346945.1	7	11	9	0	0	0	0	0	0
PDS000056482.2	SNP Cluster	ERR4401431	7	11	27	2	0	2	0	0	0
PDS000056496.1	SNP Cluster	GCA_011244205.1	7	11	4	0	0	0	1	0	1
PDS000056684.1	SNP Cluster	GCA_007687045.1	7	11	2	1	1	0	1	1	0
PDS000057629.8	SNP Cluster	GCA_016160975.1	4	1975	13	7	7	0	0	0	0
PDS000057640.1	SNP Cluster	GCA_008160365.1	7	11	2	1	1	0	1	1	0
PDS000057645.1	SNP Cluster	GCA_008952965.1	7	11	2	2	2	0	0	0	0
PDS000058525.5	SNP Cluster	SRR13284872	7	11	15	1	1	0	4	4	0
PDS000058584.1	SNP Cluster	GCA_011671785.1	7	11	3	0	0	0	0	0	0
PDS000059920.1	SNP Cluster	GCA_011383785.1	7	11	2	1	1	0	1	1	0
PDS000060845.5	SNP Cluster	GCA_013556795.1	7	11	6	6	6	0	0	0	0
PDS000060861.1	SNP Cluster	GCA_008784565.1	3	11	2	2	2	0	0	0	0
PDS000061243.1	SNP Cluster	GCA_010865825.1	7	11	2	2	2	0	0	0	0
PDS000061247.1	SNP Cluster	GCA_008976335.1	7	11	2	2	2	0	0	0	0
PDS000062397.3	SNP Cluster	GCA_014568675.1	7	11	4	4	4	0	0	0	0
PDS000062498.2	SNP Cluster	GCA_013129875.1	7	1974	3	3	3	0	0	0	0
PDS000063106.1	SNP Cluster	GCA_009332195.1	7	1974	2	2	2	0	0	0	0
PDS000063109.1	SNP Cluster	GCA_011598025.1	7	1974	2	2	2	0	0	0	0
PDS000063295.1	SNP Cluster	GCA_016222305.1	7	11	2	2	2	0	0	0	0
PDS000064075.1	SNP Cluster	GCA_013251625.1	9	1972	2	0	0	0	0	0	0
PDS000064101.1	SNP Cluster	GCA_007289315.1	7	11	2	0	0	0	1	1	0
PDS000064119.1	SNP Cluster	GCA_013220695.1	7	11	2	0	0	0	0	0	0
PDS000064126.1	SNP Cluster	GCA_009037825.1	7	1925	2	0	0	0	1	1	0
PDS000064130.1	SNP Cluster	GCA_013219785.1	7	11	2	1	1	0	0	0	0
PDS000064134.4	SNP Cluster	GCA_013221255.1	8	180	24	0	0	0	0	0	0
PDS000064144.1	SNP Cluster	GCA_013765125.1	7	1974	2	2	2	0	0	0	0
PDS000064429.5	SNP Cluster	GCA_014351715.1	8	180	6	6	6	0	0	0	0
PDS000064953.1	SNP Cluster	GCA_013643035.1	7	11	2	0	0	0	0	0	0
PDS000064963.7	SNP Cluster	GCA_018339215.1	7	11	74	1	1	0	27	25	2
PDS000064987.7	SNP Cluster	GCA_002220345.1	7	11	149	8	8	0	2	2	0
PDS000065000.2	SNP Cluster	GCA_013638615.1	7	11	3	0	0	0	1	1	0
PDS000065101.1	SNP Cluster	GCA_009620975.1	7	11	3	0	0	0	0	0	0
PDS000065104.2	SNP Cluster	GCA_006578645.1	7	11	7	1	1	0	0	0	0
PDS000065105.2	SNP Cluster	ERR4400923	7	11	4	0	0	0	2	2	0
PDS000065106.4	SNP Cluster	GCA_007634465.1	7	11	106	11	10	1	3	3	0
PDS000065115.1	SNP Cluster	GCA_008928905.1	7	11	2	1	0	1	0	0	0
PDS000065121.2	SNP Cluster	SRR8224581	7	11	4	0	0	0	1	1	0
PDS000065136.2	SNP Cluster	ERR3633636	7	11	4	0	0	0	0	0	0
PDS000065137.1	SNP Cluster	ERR3634586	7	11	11	0	0	0	0	0	0
PDS000065154.2	SNP Cluster	ERR3633324	7	11	11	0	0	0	0	0	0
PDS000065251.1	SNP Cluster	GCA_013639175.1	7	11	2	0	0	0	0	0	0
PDS000065259.1	SNP Cluster	GCA_013641085.1	7	11	2	0	0	0	0	0	0
PDS000065290.1	SNP Cluster	GCA_013536095.1	7	11	2	0	0	0	0	0	0
PDS000065292.2	SNP Cluster	GCA_013535865.1	7	11	3	0	0	0	0	0	0
PDS000065392.3	SNP Cluster	GCA_019489365.1	7	1974	4	4	4	0	0	0	0
PDS000065445.1	SNP Cluster	GCA_007554055.1	7	11	2	2	2	0	0	0	0
PDS000065450.1	SNP Cluster	GCA_013621495.1	7	11	2	2	2	0	0	0	0
PDS000065451.1	SNP Cluster	GCA_016165745.1	7	11	2	2	2	0	0	0	0
PDS000065758.319	SNP Cluster	GCA_000612325.1	7	11	11155	4457	4044	413	5422	5304	118
PDS000065765.77	SNP Cluster	GCA_008481565.1	7	11	486	468	414	54	6	6	0
PDS000065772.1	SNP Cluster	GCA_013593715.1	7	11	2	0	0	0	0	0	0
PDS000065775.2	SNP Cluster	GCA_013531445.1	7	11	4	0	0	0	1	1	0
PDS000065776.6	SNP Cluster	GCA_005889975.1	7	11	61	48	40	8	0	0	0
PDS000065785.1	SNP Cluster	GCA_013597375.1	7	11	2	0	0	0	0	0	0
PDS000065787.8	SNP Cluster	GCA_002982095.1	7	11	295	7	7	0	4	3	1
PDS000065792.1	SNP Cluster	GCA_013636985.1	7	11	2	0	0	0	0	0	0
PDS000065797.3	SNP Cluster	GCA_011263975.1	7	11	12	5	5	0	5	5	0
PDS000066341.1	SNP Cluster	GCA_903931425.1	7	11	2	0	0	0	0	0	0
PDS000066347.1	SNP Cluster	GCA_903931535.1	7	11	2	0	0	0	0	0	0
PDS000066356.2	SNP Cluster	GCA_903931605.1	7	11	8	0	0	0	0	0	0
PDS000066370.3	SNP Cluster	ERR4399320	7	11	11	0	0	0	0	0	0
PDS000066721.3	SNP Cluster	GCA_011094385.1	7	11	2	0	0	0	1	0	1
PDS000066754.1	SNP Cluster	GCA_007403065.1	7	11	2	0	0	0	2	2	0
PDS000066905.1	SNP Cluster	GCA_007046145.1	7	11	2	2	2	0	0	0	0
PDS000070314.1	SNP Cluster	GCA_014307035.1	6	183	2	0	0	0	1	1	0
PDS000070888.1	SNP Cluster	GCA_014334255.1	7	11	2	0	0	0	0	0	0
PDS000071065.1	SNP Cluster	GCA_014451925.1	6	183	2	0	0	0	2	2	0
PDS000071864.1	SNP Cluster	GCA_014662195.1	6	183	2	0	0	0	2	2	0
PDS000072162.1	SNP Cluster	GCA_002761135.1	7	11	2	2	1	1	0	0	0
PDS000072598.33	SNP Cluster	GCA_016700755.1	7	11	103	56	56	0	0	0	0
PDS000072934.2	SNP Cluster	GCA_014828245.1	7	11	4	0	0	0	0	0	0
PDS000072936.2	SNP Cluster	GCA_006144995.1	7	11	5	0	0	0	0	0	0
PDS000072991.2	SNP Cluster	GCA_019205965.1	1	11	3	3	2	1	0	0	0
PDS000073004.1	SNP Cluster	GCA_015127655.1	7	11	2	0	0	0	2	0	2
PDS000073010.1	SNP Cluster	GCA_015132955.1	6	183	2	0	0	0	2	2	0
PDS000073150.1	SNP Cluster	GCA_015099495.1	7	11	2	0	0	0	2	2	0
PDS000073310.1	SNP Cluster	GCA_015053785.1	9	1972	2	2	2	0	0	0	0
PDS000073495.1	SNP Cluster	GCA_014914935.1	7	11	2	2	1	1	0	0	0
PDS000073715.2	SNP Cluster	GCA_016155935.1	7	11	3	3	3	0	0	0	0
PDS000073720.1	SNP Cluster	GCA_009643615.1	7	11	2	0	0	0	0	0	0
PDS000073970.6	SNP Cluster	ERR4400150	7	11	298	15	15	0	15	15	0
PDS000073981.1	SNP Cluster	GCA_009620955.1	7	1977	2	0	0	0	0	0	0
PDS000073987.1	SNP Cluster	ERR3636451	7	11	2	0	0	0	0	0	0
PDS000074004.1	SNP Cluster	ERR3634918	7	Undetermined	3	0	0	0	0	0	0
PDS000074021.1	SNP Cluster	GCA_006119525.1	7	11	2	1	1	0	0	0	0
PDS000074023.1	SNP Cluster	GCA_009631615.1	7	11	2	0	0	0	0	0	0
PDS000074039.1	SNP Cluster	GCA_009631925.1	7	11	2	0	0	0	0	0	0
PDS000074048.1	SNP Cluster	GCA_009631375.1	7	11	3	0	0	0	0	0	0
PDS000074053.1	SNP Cluster	GCA_014830025.1	7	11	2	0	0	0	0	0	0
PDS000074062.8	SNP Cluster	GCA_015240855.1	7	11	344	1	1	0	4	4	0
PDS000074065.1	SNP Cluster	ERR3637323	7	11	2	0	0	0	0	0	0
PDS000074095.7	SNP Cluster	GCA_003032035.1	7	11	317	17	17	0	9	9	0
PDS000074103.1	SNP Cluster	GCA_009142025.1	7	1983	2	0	0	0	1	1	0
PDS000074110.1	SNP Cluster	GCA_014831615.1	7	11	3	0	0	0	0	0	0
PDS000074112.2	SNP Cluster	ERR4400739	7	11	3	0	0	0	0	0	0
PDS000074113.1	SNP Cluster	GCA_903931435.1	7	1925	2	0	0	0	0	0	0
PDS000074126.1	SNP Cluster	GCA_005654955.1	7	1974	2	1	1	0	0	0	0
PDS000074171.1	SNP Cluster	ERR3636239	7	11	2	0	0	0	0	0	0
PDS000074176.1	SNP Cluster	GCA_014831605.1	7	11	2	0	0	0	0	0	0
PDS000074208.2	SNP Cluster	GCA_019363995.1	7	11	3	0	0	0	0	0	0
PDS000074479.1	SNP Cluster	GCA_016274325.1	7	11	84	3	3	0	80	80	0
PDS000074481.1	SNP Cluster	GCA_015028535.1	6	183	2	0	0	0	2	2	0
PDS000074485.1	SNP Cluster	GCA_015022845.1	7	11	2	0	0	0	0	0	0
PDS000074490.1	SNP Cluster	GCA_010263375.1	7	11	5	0	0	0	4	4	0
PDS000074493.1	SNP Cluster	ERR3633345	7	11	34	2	2	0	0	0	0
PDS000074582.1	SNP Cluster	GCA_011454395.1	7	814	3	1	0	1	0	0	0
PDS000075337.3	SNP Cluster	SRR5291609	7	11	6	1	1	0	0	0	0
PDS000075816.1	SNP Cluster	ERR2799222	7	11	2	0	0	0	0	0	0
PDS000075947.1	SNP Cluster	GCA_008309175.1	6	183	2	0	0	0	2	2	0
PDS000076264.1	SNP Cluster	GCA_010438535.1	7	11	2	2	2	0	0	0	0
PDS000076371.1	SNP Cluster	ERR3263865	7	11	2	0	0	0	1	1	0
PDS000076382.1	SNP Cluster	ERR3263860	7	11	2	0	0	0	0	0	0
PDS000076384.1	SNP Cluster	ERR3263886	6	183	2	1	1	0	0	0	0
PDS000076387.1	SNP Cluster	GCA_010294145.1	6	183	2	0	0	0	0	0	0
PDS000076403.3	SNP Cluster	GCA_009664895.1	8	3304	55	0	0	0	0	0	0
PDS000076404.2	SNP Cluster	GCA_016142015.1	8	180	3	1	1	0	0	0	0
PDS000076405.1	SNP Cluster	GCA_009664795.1	9	1972	3	0	0	0	0	0	0
PDS000076406.1	SNP Cluster	GCA_013223405.1	8	180	4	0	0	0	0	0	0
PDS000076407.1	SNP Cluster	GCA_015647645.1	9	1972	2	0	0	0	0	0	0
PDS000076408.1	SNP Cluster	GCA_015657975.1	9	1972	2	0	0	0	0	0	0
PDS000076409.1	SNP Cluster	GCA_010771735.1	8	180	2	0	0	0	0	0	0
PDS000076410.1	SNP Cluster	GCA_015646385.1	8	180	2	0	0	0	0	0	0
PDS000076411.1	SNP Cluster	GCA_015648965.1	9	1972	2	0	0	0	0	0	0
PDS000076412.1	SNP Cluster	GCA_010529755.1	9	1972	2	0	0	0	0	0	0
PDS000076669.1	SNP Cluster	ERR3453463	7	11	2	0	0	0	0	0	0
PDS000076937.3	SNP Cluster	ERR4399263	7	11	44	2	2	0	35	35	0
PDS000077240.1	SNP Cluster	ERR4401041	7	11	2	0	0	0	0	0	0
PDS000077246.2	SNP Cluster	GCA_011243235.1	7	11	3	0	0	0	0	0	0
PDS000077249.1	SNP Cluster	GCA_002760935.1	7	11	3	1	1	0	0	0	0
PDS000077257.1	SNP Cluster	ERR4399568	7	11	2	0	0	0	1	1	0
PDS000077263.1	SNP Cluster	ERR4399117	7	11	2	0	0	0	2	2	0
PDS000077266.1	SNP Cluster	ERR4400609	7	11	2	0	0	0	0	0	0
PDS000077284.1	SNP Cluster	ERR4399315	7	11	2	0	0	0	0	0	0
PDS000077290.1	SNP Cluster	ERR4399423	7	11	2	0	0	0	0	0	0
PDS000077295.1	SNP Cluster	ERR4399532	7	11	2	0	0	0	0	0	0
PDS000077296.1	SNP Cluster	GCA_013589515.1	7	136	2	0	0	0	0	0	0
PDS000077303.2	SNP Cluster	ERR4400718	7	11	3	0	0	0	1	1	0
PDS000077314.1	SNP Cluster	ERR4399100	7	11	2	0	0	0	0	0	0
PDS000077316.1	SNP Cluster	ERR4399300	7	11	2	0	0	0	2	2	0
PDS000077317.1	SNP Cluster	ERR4400544	7	11	2	0	0	0	1	1	0
PDS000077318.1	SNP Cluster	ERR4401786	7	11	2	0	0	0	0	0	0
PDS000077320.1	SNP Cluster	GCA_007630545.1	7	11	74	3	3	0	68	68	0
PDS000077323.1	SNP Cluster	ERR4400325	6	183	2	0	0	0	1	1	0
PDS000077331.1	SNP Cluster	GCA_008553675.1	7	11	63	2	2	0	61	61	0
PDS000077343.3	SNP Cluster	ERR3263771	7	11	45	1	1	0	14	13	1
PDS000077344.1	SNP Cluster	ERR4400917	7	11	3	0	0	0	2	2	0
PDS000077349.1	SNP Cluster	ERR4399097	7	11	2	0	0	0	2	2	0
PDS000077350.2	SNP Cluster	GCA_001972625.2	7	11	5	4	0	4	0	0	0
PDS000077352.1	SNP Cluster	ERR4400517	7	11	2	0	0	0	1	1	0
PDS000077354.2	SNP Cluster	GCA_010984675.1	7	11	39	4	4	0	31	31	0
PDS000077365.1	SNP Cluster	ERR3633312	7	11	18	0	0	0	0	0	0
PDS000077367.1	SNP Cluster	ERR4400525	7	11	2	0	0	0	0	0	0
PDS000077374.1	SNP Cluster	GCA_013545455.1	1	11	2	0	0	0	0	0	0
PDS000077376.1	SNP Cluster	ERR3633316	7	11	18	0	0	0	0	0	0
PDS000077383.1	SNP Cluster	ERR4401938	7	11	3	0	0	0	1	1	0
PDS000077387.1	SNP Cluster	GCA_008062295.1	7	11	13	0	0	0	13	13	0
PDS000077397.1	SNP Cluster	ERR4401336	7	11	4	0	0	0	2	2	0
PDS000077398.13	SNP Cluster	GCA_006044755.1	7	11	678	32	32	0	600	597	3
PDS000077403.1	SNP Cluster	GCA_013529595.1	7	11	2	0	0	0	0	0	0
PDS000077405.1	SNP Cluster	ERR4399309	7	11	2	0	0	0	1	1	0
PDS000077409.2	SNP Cluster	GCA_017255735.1	7	11	3	0	0	0	2	2	0
PDS000077415.1	SNP Cluster	GCA_013529995.1	7	11	2	0	0	0	1	1	0
PDS000077416.1	SNP Cluster	ERR4401704	7	11	2	0	0	0	1	1	0
PDS000077420.1	SNP Cluster	ERR3635073	7	11	2	0	0	0	0	0	0
PDS000077431.1	SNP Cluster	ERR3636308	7	11	2	0	0	0	0	0	0
PDS000077433.1	SNP Cluster	ERR4399738	7	11	5	0	0	0	4	4	0
PDS000077434.1	SNP Cluster	GCA_006849385.1	7	11	7	6	3	3	0	0	0
PDS000077435.1	SNP Cluster	GCA_011339265.1	7	11	18	0	0	0	8	8	0
PDS000077439.2	SNP Cluster	GCA_009060825.1	7	11	29	0	0	0	29	29	0
PDS000077440.15	SNP Cluster	GCA_008482945.1	7	11	227	59	59	0	48	48	0
PDS000077444.6	SNP Cluster	GCA_011340925.1	7	11	993	18	18	0	929	922	7
PDS000077467.2	SNP Cluster	ERR4400375	7	11	4	0	0	0	1	1	0
PDS000077477.1	SNP Cluster	ERR4399095	7	11	2	0	0	0	1	1	0
PDS000077489.1	SNP Cluster	ERR4399422	9	1972	2	0	0	0	1	1	0
PDS000077507.1	SNP Cluster	ERR4399797	7	11	6	0	0	0	0	0	0
PDS000077511.1	SNP Cluster	ERR4401831	7	11	2	0	0	0	0	0	0
PDS000077712.4	SNP Cluster	GCA_016149655.1	7	11	5	5	5	0	0	0	0
PDS000077725.5	SNP Cluster	SRR13443241	7	11	9	9	9	0	0	0	0
PDS000078079.1	SNP Cluster	GCA_016345665.1	8	180	2	2	2	0	0	0	0
PDS000078472.1	SNP Cluster	GCA_016461025.1	6	183	2	0	0	0	0	0	0
PDS000078646.4	SNP Cluster	GCA_017908315.1	7	11	6	0	0	0	0	0	0
PDS000078743.1	SNP Cluster	GCA_016738135.1	7	11	4	0	0	0	0	0	0
PDS000078750.1	SNP Cluster	GCA_001305235.1	7	11	12	0	0	0	0	0	0
PDS000079777.1	SNP Cluster	GCA_010874445.1	7	11	2	0	0	0	1	1	0
PDS000079936.1	SNP Cluster	GCA_006330565.1	7	11	3	2	2	0	0	0	0
PDS000080221.1	SNP Cluster	GCA_017142185.1	7	11	3	0	0	0	0	0	0
PDS000080232.1	SNP Cluster	GCA_017211935.1	7	11	2	0	0	0	2	2	0
PDS000080425.1	SNP Cluster	GCA_000623355.1	7	11	4	0	0	0	0	0	0
PDS000080486.1	SNP Cluster	GCA_017080615.1	3	11	2	2	2	0	0	0	0
PDS000081886.2	SNP Cluster	GCA_017078735.1	5	366	3	3	3	0	0	0	0
PDS000081912.1	SNP Cluster	GCA_014119645.1	7	Undetermined	2	0	0	0	0	0	0
PDS000082473.1	SNP Cluster	GCA_016155895.1	7	1974	2	1	1	0	0	0	0
PDS000082589.1	SNP Cluster	GCA_017289095.1	7	11	2	1	1	0	0	0	0
PDS000083020.4	SNP Cluster	GCA_019210825.1	7	814	5	4	4	0	0	0	0
PDS000083218.2	SNP Cluster	GCA_017370575.1	7	Undetermined	7	0	0	0	0	0	0
PDS000083226.107	SNP Cluster	GCA_000623055.2	7	11	7132	5621	4596	1025	80	80	0
PDS000083230.1	SNP Cluster	GCA_014741395.1	7	11	2	2	2	0	0	0	0
PDS000083314.77	SNP Cluster	GCA_003312565.1	7	11	2215	1601	1599	2	282	279	3
PDS000083323.1	SNP Cluster	ERR3474563	7	11	2	1	0	1	0	0	0
PDS000084000.1	SNP Cluster	GCA_017661155.1	7	11	2	2	2	0	0	0	0
PDS000084310.1	SNP Cluster	GCA_007614055.1	4	1975	2	0	0	0	1	1	0
PDS000084311.1	SNP Cluster	GCA_017870395.1	7	11	2	0	0	0	1	1	0
PDS000084383.1	SNP Cluster	GCA_017810745.1	5	Undetermined	3	0	0	0	0	0	0
PDS000084398.1	SNP Cluster	GCA_017819395.1	7	11	2	0	0	0	1	1	0
PDS000084697.1	SNP Cluster	GCA_008499865.1	7	11	2	1	1	0	0	0	0
PDS000084710.31	SNP Cluster	GCA_000009505.1	7	11	2754	229	216	13	1252	1178	74
PDS000084711.33	SNP Cluster	GCA_015074885.1	7	11	2479	118	116	2	1750	1635	115
PDS000084849.1	SNP Cluster	GCA_018081425.1	7	11	2	0	0	0	1	1	0
PDS000085085.1	SNP Cluster	GCA_018124205.1	7	11	2	1	1	0	1	1	0
PDS000085090.1	SNP Cluster	GCA_018125605.1	1	11	2	2	2	0	0	0	0
PDS000085709.1	SNP Cluster	ERR5751696	7	11	2	0	0	0	0	0	0
PDS000085737.2	SNP Cluster	GCA_018979405.1	7	11	3	0	0	0	0	0	0
PDS000088399.1	SNP Cluster	ERR2559994	7	11	6	0	0	0	4	4	0
PDS000090105.1	SNP Cluster	GCA_011172295.1	7	11	2	2	0	2	0	0	0
PDS000090146.2	SNP Cluster	SRR14577635	8	180	5	5	5	0	0	0	0
PDS000090590.1	SNP Cluster	GCA_008067495.1	7	11	2	1	1	0	0	0	0
PDS000090610.1	SNP Cluster	GCA_018511025.1	7	11	3	0	0	0	0	0	0
PDS000090614.1	SNP Cluster	ERR4399191	7	11	2	0	0	0	0	0	0
PDS000091082.2	SNP Cluster	SRR14716964	6	183	53	1	0	1	0	0	0
PDS000091090.3	SNP Cluster	SRR14917088	7	11	100	0	0	0	0	0	0
PDS000091282.1	SNP Cluster	GCA_018800585.1	7	3347	2	1	1	0	1	1	0
PDS000091473.1	SNP Cluster	GCA_018909145.1	7	11	2	1	1	0	1	1	0
PDS000091516.2	SNP Cluster	GCA_019441215.1	7	11	3	3	3	0	0	0	0
PDS000091583.1	SNP Cluster	GCA_011749805.1	7	11	2	2	2	0	0	0	0
PDS000091868.1	SNP Cluster	ERR5443176	7	11	3	0	0	0	1	1	0
PDS000092233.1	SNP Cluster	GCA_019064165.1	7	11	2	2	2	0	0	0	0
PDS000092277.1	SNP Cluster	GCA_018102135.1	7	11	2	1	1	0	0	0	0
PDS000092306.2	SNP Cluster	ERR6046323	5	366	4	0	0	0	0	0	0
PDS000092360.1	SNP Cluster	ERR6046309	5	366	2	0	0	0	0	0	0
PDS000093139.1	SNP Cluster	GCA_009428895.1	7	11	2	0	0	0	0	0	0
PDS000093140.1	SNP Cluster	GCA_018626015.1	7	11	2	2	2	0	0	0	0
PDS000093144.1	SNP Cluster	GCA_019249495.1	7	11	2	0	0	0	0	0	0
PDS000093458.2	SNP Cluster	GCA_019428465.1	7	11	2	0	0	0	0	0	0
PDS000093736.1	SNP Cluster	GCA_006596265.1	7	11	2	1	1	0	0	0	0
PDS000093753.1	SNP Cluster	GCA_019405925.1	7	11	2	0	0	0	2	2	0
PDS000094199.3	SNP Cluster	GCA_006498535.1	7	11	130	16	16	0	103	101	2
PDS000094397.1	SNP Cluster	GCA_009117045.1	7	11	2	0	0	0	2	1	1
PDS000094402.2	SNP Cluster	GCA_019592385.1	7	11	3	3	3	0	0	0	0
PDS000094417.1	SNP Cluster	GCA_019505325.1	7	1974	2	2	2	0	0	0	0
PDS000094420.3	SNP Cluster	GCA_019507825.1	7	11	4	4	4	0	0	0	0
PDS000094443.1	SNP Cluster	GCA_019083265.1	7	11	2	2	2	0	0	0	0
PDS000094445.1	SNP Cluster	GCA_015136875.1	7	814	2	2	2	0	0	0	0
PDS000094482.1	SNP Cluster	GCA_007255155.1	8	180	2	0	0	0	2	2	0
PDT000001598.3	Singleton	GCA_011459975.1	7	11	1	NA	NA	NA	NA	NA	NA
PDT000001830.3	Singleton	GCA_010934955.1	7	11	1	NA	NA	NA	NA	NA	NA
PDT000002577.3	Singleton	GCA_011458235.1	7	11	1	NA	NA	NA	NA	NA	NA
PDT000002943.3	Singleton	GCA_010738295.1	7	11	1	NA	NA	NA	NA	NA	NA
PDT000003046.3	Singleton	GCA_010714575.1	7	11	1	NA	NA	NA	NA	NA	NA
PDT000003293.3	Singleton	GCA_010531755.1	7	11	1	NA	NA	NA	NA	NA	NA
PDT000003509.3	Singleton	GCA_011548425.1	7	11	1	NA	NA	NA	NA	NA	NA
PDT000003534.3	Singleton	GCA_011085425.1	7	11	1	NA	NA	NA	NA	NA	NA
PDT000003535.3	Singleton	GCA_011084125.1	7	11	1	NA	NA	NA	NA	NA	NA
PDT000003903.3	Singleton	GCA_006863405.1	7	1974	1	NA	NA	NA	NA	NA	NA
PDT000004075.3	Singleton	GCA_011640235.1	7	11	1	NA	NA	NA	NA	NA	NA
PDT000004076.3	Singleton	GCA_010535005.1	7	11	1	NA	NA	NA	NA	NA	NA
PDT000004089.3	Singleton	GCA_010015285.1	7	11	1	NA	NA	NA	NA	NA	NA
PDT000004093.3	Singleton	GCA_011083865.1	7	11	1	NA	NA	NA	NA	NA	NA
PDT000004102.3	Singleton	GCA_011083645.1	7	11	1	NA	NA	NA	NA	NA	NA
PDT000004239.3	Singleton	GCA_008007105.1	7	11	1	NA	NA	NA	NA	NA	NA
PDT000010050.2	Singleton	GCA_000280135.1	7	11	1	NA	NA	NA	NA	NA	NA
PDT000010060.2	Singleton	GCA_000280335.1	7	11	1	NA	NA	NA	NA	NA	NA
PDT000010061.2	Singleton	GCA_000280355.1	7	11	1	NA	NA	NA	NA	NA	NA
PDT000010623.2	Singleton	GCA_000329005.1	7	11	1	NA	NA	NA	NA	NA	NA
PDT000010662.2	Singleton	GCA_000329785.1	7	11	1	NA	NA	NA	NA	NA	NA
PDT000010667.2	Singleton	GCA_000329885.1	7	11	1	NA	NA	NA	NA	NA	NA
PDT000010696.2	Singleton	GCA_000330525.1	7	Undetermined	1	NA	NA	NA	NA	NA	NA
PDT000010699.2	Singleton	GCA_000330565.1	7	11	1	NA	NA	NA	NA	NA	NA
PDT000015576.2	Singleton	GCA_000414785.2	7	11	1	NA	NA	NA	NA	NA	NA
PDT000015581.2	Singleton	GCA_000414885.2	7	11	1	NA	NA	NA	NA	NA	NA
PDT000015583.2	Singleton	GCA_000414925.2	7	11	1	NA	NA	NA	NA	NA	NA
PDT000025153.3	Singleton	GCA_006860925.1	7	11	1	NA	NA	NA	NA	NA	NA
PDT000026047.3	Singleton	GCA_011083545.1	7	814	1	NA	NA	NA	NA	NA	NA
PDT000026083.2	Singleton	GCA_000623155.2	7	11	1	NA	NA	NA	NA	NA	NA
PDT000026086.2	Singleton	GCA_000623215.2	7	11	1	NA	NA	NA	NA	NA	NA
PDT000026087.2	Singleton	GCA_000623235.2	7	11	1	NA	NA	NA	NA	NA	NA
PDT000026088.2	Singleton	GCA_000623255.2	7	11	1	NA	NA	NA	NA	NA	NA
PDT000026092.1	Singleton	GCA_000623335.1	7	11	1	NA	NA	NA	NA	NA	NA
PDT000026095.2	Singleton	GCA_000623395.2	7	11	1	NA	NA	NA	NA	NA	NA
PDT000026096.2	Singleton	GCA_000623415.2	7	11	1	NA	NA	NA	NA	NA	NA
PDT000026097.2	Singleton	GCA_000623435.2	7	11	1	NA	NA	NA	NA	NA	NA
PDT000026098.2	Singleton	GCA_000623455.2	7	11	1	NA	NA	NA	NA	NA	NA
PDT000026099.2	Singleton	GCA_000623495.2	7	11	1	NA	NA	NA	NA	NA	NA
PDT000026100.2	Singleton	GCA_000623515.2	7	11	1	NA	NA	NA	NA	NA	NA
PDT000026101.2	Singleton	GCA_000623535.2	7	11	1	NA	NA	NA	NA	NA	NA
PDT000026102.2	Singleton	GCA_000623555.2	7	11	1	NA	NA	NA	NA	NA	NA
PDT000026103.2	Singleton	GCA_000623575.2	7	11	1	NA	NA	NA	NA	NA	NA
PDT000026104.2	Singleton	GCA_000623595.2	7	11	1	NA	NA	NA	NA	NA	NA
PDT000026105.2	Singleton	GCA_000623615.2	7	11	1	NA	NA	NA	NA	NA	NA
PDT000026106.2	Singleton	GCA_000623635.2	7	11	1	NA	NA	NA	NA	NA	NA
PDT000026107.2	Singleton	GCA_000623655.2	7	11	1	NA	NA	NA	NA	NA	NA
PDT000026108.2	Singleton	GCA_000623675.2	7	11	1	NA	NA	NA	NA	NA	NA
PDT000026109.2	Singleton	GCA_000623695.2	7	11	1	NA	NA	NA	NA	NA	NA
PDT000026110.2	Singleton	GCA_000623715.2	7	11	1	NA	NA	NA	NA	NA	NA
PDT000026111.2	Singleton	GCA_000623735.2	7	11	1	NA	NA	NA	NA	NA	NA
PDT000026115.2	Singleton	GCA_000623815.2	7	11	1	NA	NA	NA	NA	NA	NA
PDT000026116.2	Singleton	GCA_000623835.2	7	11	1	NA	NA	NA	NA	NA	NA
PDT000026117.2	Singleton	GCA_000623855.2	7	11	1	NA	NA	NA	NA	NA	NA
PDT000026118.2	Singleton	GCA_000623875.2	7	11	1	NA	NA	NA	NA	NA	NA
PDT000026119.2	Singleton	GCA_000623895.2	7	11	1	NA	NA	NA	NA	NA	NA
PDT000026120.2	Singleton	GCA_000623915.2	7	11	1	NA	NA	NA	NA	NA	NA
PDT000026121.2	Singleton	GCA_000623935.2	7	11	1	NA	NA	NA	NA	NA	NA
PDT000026122.2	Singleton	GCA_000623955.2	7	11	1	NA	NA	NA	NA	NA	NA
PDT000026123.2	Singleton	GCA_000623975.2	7	11	1	NA	NA	NA	NA	NA	NA
PDT000026124.2	Singleton	GCA_000623995.2	7	11	1	NA	NA	NA	NA	NA	NA
PDT000026125.2	Singleton	GCA_000624015.2	7	11	1	NA	NA	NA	NA	NA	NA
PDT000026126.2	Singleton	GCA_000624035.2	7	11	1	NA	NA	NA	NA	NA	NA
PDT000026127.2	Singleton	GCA_000624055.2	7	11	1	NA	NA	NA	NA	NA	NA
PDT000026128.2	Singleton	GCA_000624075.2	7	11	1	NA	NA	NA	NA	NA	NA
PDT000026129.2	Singleton	GCA_000624095.2	7	11	1	NA	NA	NA	NA	NA	NA
PDT000026130.2	Singleton	GCA_000624115.2	7	11	1	NA	NA	NA	NA	NA	NA
PDT000026131.2	Singleton	GCA_000624135.2	7	11	1	NA	NA	NA	NA	NA	NA
PDT000026132.2	Singleton	GCA_000624155.2	7	11	1	NA	NA	NA	NA	NA	NA
PDT000026134.2	Singleton	GCA_000624195.2	7	11	1	NA	NA	NA	NA	NA	NA
PDT000026135.2	Singleton	GCA_000624215.2	7	11	1	NA	NA	NA	NA	NA	NA
PDT000026136.2	Singleton	GCA_000624235.2	7	11	1	NA	NA	NA	NA	NA	NA
PDT000026137.2	Singleton	GCA_000624275.2	7	11	1	NA	NA	NA	NA	NA	NA
PDT000026138.2	Singleton	GCA_000624295.2	7	11	1	NA	NA	NA	NA	NA	NA
PDT000026139.2	Singleton	GCA_000624315.2	7	11	1	NA	NA	NA	NA	NA	NA
PDT000026140.2	Singleton	GCA_000624335.2	7	11	1	NA	NA	NA	NA	NA	NA
PDT000026142.2	Singleton	GCA_000624375.2	7	11	1	NA	NA	NA	NA	NA	NA
PDT000026146.2	Singleton	GCA_000624455.2	7	11	1	NA	NA	NA	NA	NA	NA
PDT000026147.2	Singleton	GCA_000624475.2	7	11	1	NA	NA	NA	NA	NA	NA
PDT000026148.2	Singleton	GCA_000624495.2	7	11	1	NA	NA	NA	NA	NA	NA
PDT000026149.2	Singleton	GCA_000624515.2	7	11	1	NA	NA	NA	NA	NA	NA
PDT000026150.2	Singleton	GCA_000624535.2	7	11	1	NA	NA	NA	NA	NA	NA
PDT000026151.2	Singleton	GCA_000624555.2	7	11	1	NA	NA	NA	NA	NA	NA
PDT000026152.2	Singleton	GCA_000624575.2	7	11	1	NA	NA	NA	NA	NA	NA
PDT000026153.2	Singleton	GCA_000624595.2	7	11	1	NA	NA	NA	NA	NA	NA
PDT000026154.2	Singleton	GCA_000624615.2	7	11	1	NA	NA	NA	NA	NA	NA
PDT000026155.2	Singleton	GCA_000624635.2	7	11	1	NA	NA	NA	NA	NA	NA
PDT000026156.2	Singleton	GCA_000624655.2	7	11	1	NA	NA	NA	NA	NA	NA
PDT000026157.2	Singleton	GCA_000624735.2	7	11	1	NA	NA	NA	NA	NA	NA
PDT000026158.2	Singleton	GCA_000624755.2	7	11	1	NA	NA	NA	NA	NA	NA
PDT000026159.2	Singleton	GCA_000624775.2	7	11	1	NA	NA	NA	NA	NA	NA
PDT000026160.2	Singleton	GCA_000624795.2	7	11	1	NA	NA	NA	NA	NA	NA
PDT000026161.2	Singleton	GCA_000624815.2	7	11	1	NA	NA	NA	NA	NA	NA
PDT000026162.2	Singleton	GCA_000624835.2	7	11	1	NA	NA	NA	NA	NA	NA
PDT000026163.2	Singleton	GCA_000624855.2	7	11	1	NA	NA	NA	NA	NA	NA
PDT000026164.2	Singleton	GCA_000624875.2	7	11	1	NA	NA	NA	NA	NA	NA
PDT000026165.2	Singleton	GCA_000624895.2	7	11	1	NA	NA	NA	NA	NA	NA
PDT000026166.2	Singleton	GCA_000624915.2	7	11	1	NA	NA	NA	NA	NA	NA
PDT000026168.2	Singleton	GCA_000624955.2	7	11	1	NA	NA	NA	NA	NA	NA
PDT000026169.2	Singleton	GCA_000624975.2	7	11	1	NA	NA	NA	NA	NA	NA
PDT000026170.2	Singleton	GCA_000624995.2	7	11	1	NA	NA	NA	NA	NA	NA
PDT000026171.2	Singleton	GCA_000625015.2	7	11	1	NA	NA	NA	NA	NA	NA
PDT000026172.2	Singleton	GCA_000625035.2	7	11	1	NA	NA	NA	NA	NA	NA
PDT000026173.2	Singleton	GCA_000625055.2	7	11	1	NA	NA	NA	NA	NA	NA
PDT000026174.2	Singleton	GCA_000625075.2	7	11	1	NA	NA	NA	NA	NA	NA
PDT000026175.2	Singleton	GCA_000625095.2	7	11	1	NA	NA	NA	NA	NA	NA
PDT000026176.2	Singleton	GCA_000625115.2	7	11	1	NA	NA	NA	NA	NA	NA
PDT000026177.2	Singleton	GCA_000625135.2	7	11	1	NA	NA	NA	NA	NA	NA
PDT000026178.2	Singleton	GCA_000625155.2	7	11	1	NA	NA	NA	NA	NA	NA
PDT000026179.2	Singleton	GCA_000625175.2	7	11	1	NA	NA	NA	NA	NA	NA
PDT000026180.2	Singleton	GCA_000625195.2	7	11	1	NA	NA	NA	NA	NA	NA
PDT000026181.2	Singleton	GCA_000625215.2	7	11	1	NA	NA	NA	NA	NA	NA
PDT000026182.2	Singleton	GCA_000625235.2	7	11	1	NA	NA	NA	NA	NA	NA
PDT000026183.2	Singleton	GCA_000625255.2	7	11	1	NA	NA	NA	NA	NA	NA
PDT000026184.2	Singleton	GCA_000625275.2	7	11	1	NA	NA	NA	NA	NA	NA
PDT000026185.2	Singleton	GCA_000625295.2	7	11	1	NA	NA	NA	NA	NA	NA
PDT000026186.2	Singleton	GCA_000625315.2	7	11	1	NA	NA	NA	NA	NA	NA
PDT000026187.2	Singleton	GCA_000625335.2	7	11	1	NA	NA	NA	NA	NA	NA
PDT000026189.2	Singleton	GCA_000625395.2	7	11	1	NA	NA	NA	NA	NA	NA
PDT000026190.2	Singleton	GCA_000625415.2	7	11	1	NA	NA	NA	NA	NA	NA
PDT000026191.2	Singleton	GCA_000625435.2	7	11	1	NA	NA	NA	NA	NA	NA
PDT000026192.2	Singleton	GCA_000625455.2	7	11	1	NA	NA	NA	NA	NA	NA
PDT000026193.2	Singleton	GCA_000625475.2	7	11	1	NA	NA	NA	NA	NA	NA
PDT000026194.2	Singleton	GCA_000625495.2	7	11	1	NA	NA	NA	NA	NA	NA
PDT000026195.2	Singleton	GCA_000625515.2	7	11	1	NA	NA	NA	NA	NA	NA
PDT000026196.2	Singleton	GCA_000625555.2	7	11	1	NA	NA	NA	NA	NA	NA
PDT000026197.2	Singleton	GCA_000625575.2	7	11	1	NA	NA	NA	NA	NA	NA
PDT000026198.2	Singleton	GCA_000625615.2	7	11	1	NA	NA	NA	NA	NA	NA
PDT000026199.2	Singleton	GCA_000625635.2	7	11	1	NA	NA	NA	NA	NA	NA
PDT000026200.2	Singleton	GCA_000625675.2	7	11	1	NA	NA	NA	NA	NA	NA
PDT000026201.2	Singleton	GCA_000625695.2	7	11	1	NA	NA	NA	NA	NA	NA
PDT000026202.2	Singleton	GCA_000625715.2	7	11	1	NA	NA	NA	NA	NA	NA
PDT000026203.2	Singleton	GCA_000625775.2	7	11	1	NA	NA	NA	NA	NA	NA
PDT000026204.2	Singleton	GCA_000625795.2	7	11	1	NA	NA	NA	NA	NA	NA
PDT000026205.2	Singleton	GCA_000625815.2	7	11	1	NA	NA	NA	NA	NA	NA
PDT000026206.2	Singleton	GCA_000625835.2	7	11	1	NA	NA	NA	NA	NA	NA
PDT000026207.2	Singleton	GCA_000625875.2	7	11	1	NA	NA	NA	NA	NA	NA
PDT000026208.2	Singleton	GCA_000625895.2	7	11	1	NA	NA	NA	NA	NA	NA
PDT000026209.2	Singleton	GCA_000625915.2	7	11	1	NA	NA	NA	NA	NA	NA
PDT000026210.2	Singleton	GCA_000625935.2	7	11	1	NA	NA	NA	NA	NA	NA
PDT000026213.2	Singleton	GCA_000625995.2	7	11	1	NA	NA	NA	NA	NA	NA
PDT000026214.2	Singleton	GCA_000626015.2	7	11	1	NA	NA	NA	NA	NA	NA
PDT000026215.2	Singleton	GCA_000626035.2	7	11	1	NA	NA	NA	NA	NA	NA
PDT000026216.2	Singleton	GCA_000626075.2	7	11	1	NA	NA	NA	NA	NA	NA
PDT000026217.2	Singleton	GCA_000626095.2	7	11	1	NA	NA	NA	NA	NA	NA
PDT000026233.2	Singleton	GCA_000626415.2	7	11	1	NA	NA	NA	NA	NA	NA
PDT000026234.2	Singleton	GCA_000626435.2	7	11	1	NA	NA	NA	NA	NA	NA
PDT000026235.1	Singleton	GCA_000626455.1	7	11	1	NA	NA	NA	NA	NA	NA
PDT000026238.2	Singleton	GCA_000626515.2	7	11	1	NA	NA	NA	NA	NA	NA
PDT000026240.2	Singleton	GCA_000626555.2	7	11	1	NA	NA	NA	NA	NA	NA
PDT000026241.2	Singleton	GCA_000626695.2	7	11	1	NA	NA	NA	NA	NA	NA
PDT000026245.2	Singleton	GCA_000624255.2	7	11	1	NA	NA	NA	NA	NA	NA
PDT000026246.2	Singleton	GCA_000624675.2	7	11	1	NA	NA	NA	NA	NA	NA
PDT000026247.2	Singleton	GCA_000624695.2	7	11	1	NA	NA	NA	NA	NA	NA
PDT000026248.2	Singleton	GCA_000624715.2	7	11	1	NA	NA	NA	NA	NA	NA
PDT000026250.2	Singleton	GCA_000625535.2	7	11	1	NA	NA	NA	NA	NA	NA
PDT000026251.2	Singleton	GCA_000625595.2	7	11	1	NA	NA	NA	NA	NA	NA
PDT000026253.2	Singleton	GCA_000625735.2	7	11	1	NA	NA	NA	NA	NA	NA
PDT000026254.2	Singleton	GCA_000625755.2	7	11	1	NA	NA	NA	NA	NA	NA
PDT000026256.2	Singleton	GCA_000626055.2	7	11	1	NA	NA	NA	NA	NA	NA
PDT000026441.2	Singleton	GCA_011444355.1	7	11	1	NA	NA	NA	NA	NA	NA
PDT000029735.3	Singleton	GCA_011080925.1	1	11	1	NA	NA	NA	NA	NA	NA
PDT000030523.3	Singleton	GCA_011081585.1	6	183	1	NA	NA	NA	NA	NA	NA
PDT000030720.3	Singleton	ERR048507	7	11	1	NA	NA	NA	NA	NA	NA
PDT000030723.2	Singleton	GCA_010656765.1	7	1982	1	NA	NA	NA	NA	NA	NA
PDT000030726.2	Singleton	GCA_010121425.1	7	1980	1	NA	NA	NA	NA	NA	NA
PDT000030733.2	Singleton	GCA_010121555.1	6	183	1	NA	NA	NA	NA	NA	NA
PDT000030737.2	Singleton	GCA_010121585.1	7	1982	1	NA	NA	NA	NA	NA	NA
PDT000030741.3	Singleton	GCA_010121945.1	7	1981	1	NA	NA	NA	NA	NA	NA
PDT000030845.2	Singleton	GCA_010536555.1	7	136	1	NA	NA	NA	NA	NA	NA
PDT000030846.2	Singleton	GCA_010653485.1	7	11	1	NA	NA	NA	NA	NA	NA
PDT000030848.2	Singleton	GCA_010639515.1	7	814	1	NA	NA	NA	NA	NA	NA
PDT000030854.2	Singleton	ERR304829	6	183	1	NA	NA	NA	NA	NA	NA
PDT000030909.2	Singleton	GCA_016306325.1	7	136	1	NA	NA	NA	NA	NA	NA
PDT000030917.2	Singleton	GCA_009618395.1	1	11	1	NA	NA	NA	NA	NA	NA
PDT000030925.2	Singleton	GCA_009627995.1	6	2107	1	NA	NA	NA	NA	NA	NA
PDT000030989.2	Singleton	GCA_009628275.1	7	11	1	NA	NA	NA	NA	NA	NA
PDT000030993.2	Singleton	GCA_009997385.1	7	11	1	NA	NA	NA	NA	NA	NA
PDT000031001.2	Singleton	GCA_009628425.1	7	136	1	NA	NA	NA	NA	NA	NA
PDT000031016.2	Singleton	GCA_009620175.1	7	11	1	NA	NA	NA	NA	NA	NA
PDT000031026.2	Singleton	GCA_009628695.1	7	11	1	NA	NA	NA	NA	NA	NA
PDT000031027.2	Singleton	GCA_009628755.1	7	11	1	NA	NA	NA	NA	NA	NA
PDT000031028.2	Singleton	GCA_010462645.1	7	11	1	NA	NA	NA	NA	NA	NA
PDT000031032.2	Singleton	GCA_009628795.1	7	1974	1	NA	NA	NA	NA	NA	NA
PDT000031033.2	Singleton	GCA_010452755.1	1	11	1	NA	NA	NA	NA	NA	NA
PDT000031039.2	Singleton	GCA_009628835.1	7	11	1	NA	NA	NA	NA	NA	NA
PDT000031040.2	Singleton	GCA_010698185.1	7	11	1	NA	NA	NA	NA	NA	NA
PDT000031050.3	Singleton	GCA_009620275.1	7	11	1	NA	NA	NA	NA	NA	NA
PDT000031078.2	Singleton	GCA_009628915.1	7	11	1	NA	NA	NA	NA	NA	NA
PDT000031081.2	Singleton	GCA_009628935.1	7	11	1	NA	NA	NA	NA	NA	NA
PDT000031084.2	Singleton	GCA_009629055.1	7	11	1	NA	NA	NA	NA	NA	NA
PDT000031085.2	Singleton	GCA_010657205.1	7	11	1	NA	NA	NA	NA	NA	NA
PDT000031149.2	Singleton	GCA_009629695.1	7	11	1	NA	NA	NA	NA	NA	NA
PDT000031269.2	Singleton	GCA_009631915.1	7	11	1	NA	NA	NA	NA	NA	NA
PDT000031270.3	Singleton	GCA_009619795.1	7	745	1	NA	NA	NA	NA	NA	NA
PDT000031274.2	Singleton	GCA_009631235.1	7	11	1	NA	NA	NA	NA	NA	NA
PDT000031291.2	Singleton	GCA_009632035.1	7	11	1	NA	NA	NA	NA	NA	NA
PDT000031303.2	Singleton	GCA_009621275.1	7	11	1	NA	NA	NA	NA	NA	NA
PDT000031306.2	Singleton	GCA_009621395.1	7	11	1	NA	NA	NA	NA	NA	NA
PDT000031307.2	Singleton	GCA_009632225.1	6	183	1	NA	NA	NA	NA	NA	NA
PDT000031308.2	Singleton	GCA_009632295.1	7	11	1	NA	NA	NA	NA	NA	NA
PDT000031310.2	Singleton	GCA_009632315.1	3	11	1	NA	NA	NA	NA	NA	NA
PDT000031311.2	Singleton	GCA_009632335.1	6	183	1	NA	NA	NA	NA	NA	NA
PDT000031320.2	Singleton	GCA_009619365.1	7	11	1	NA	NA	NA	NA	NA	NA
PDT000031323.2	Singleton	GCA_009632115.1	7	11	1	NA	NA	NA	NA	NA	NA
PDT000031324.2	Singleton	GCA_009631655.1	7	11	1	NA	NA	NA	NA	NA	NA
PDT000031334.2	Singleton	GCA_009632605.1	7	11	1	NA	NA	NA	NA	NA	NA
PDT000031337.2	Singleton	GCA_009632595.1	7	11	1	NA	NA	NA	NA	NA	NA
PDT000031340.2	Singleton	GCA_009632635.1	7	11	1	NA	NA	NA	NA	NA	NA
PDT000031424.3	Singleton	GCA_011081605.1	1	11	1	NA	NA	NA	NA	NA	NA
PDT000031475.3	Singleton	GCA_010676805.1	7	1974	1	NA	NA	NA	NA	NA	NA
PDT000031722.3	Singleton	GCA_011562665.1	7	814	1	NA	NA	NA	NA	NA	NA
PDT000033184.3	Singleton	GCA_014448635.1	1	11	1	NA	NA	NA	NA	NA	NA
PDT000033610.3	Singleton	GCA_011447855.1	7	11	1	NA	NA	NA	NA	NA	NA
PDT000034355.3	Singleton	GCA_011450615.1	7	11	1	NA	NA	NA	NA	NA	NA
PDT000037961.3	Singleton	GCA_008045055.1	7	11	1	NA	NA	NA	NA	NA	NA
PDT000038163.2	Singleton	GCA_006847965.1	7	11	1	NA	NA	NA	NA	NA	NA
PDT000038755.3	Singleton	GCA_008069675.1	1	11	1	NA	NA	NA	NA	NA	NA
PDT000038791.1	Singleton	GCA_000750295.1	7	11	1	NA	NA	NA	NA	NA	NA
PDT000039261.3	Singleton	GCA_010697885.1	7	814	1	NA	NA	NA	NA	NA	NA
PDT000041454.3	Singleton	GCA_008030835.1	7	11	1	NA	NA	NA	NA	NA	NA
PDT000041991.3	Singleton	GCA_008023355.1	7	11	1	NA	NA	NA	NA	NA	NA
PDT000042897.4	Singleton	GCA_011076585.1	7	11	1	NA	NA	NA	NA	NA	NA
PDT000043217.5	Singleton	GCA_008044155.1	6	183	1	NA	NA	NA	NA	NA	NA
PDT000043386.5	Singleton	GCA_008018775.1	7	11	1	NA	NA	NA	NA	NA	NA
PDT000043489.5	Singleton	GCA_008019435.1	7	11	1	NA	NA	NA	NA	NA	NA
PDT000044067.2	Singleton	GCA_011445855.1	7	11	1	NA	NA	NA	NA	NA	NA
PDT000044068.2	Singleton	GCA_010640725.1	7	11	1	NA	NA	NA	NA	NA	NA
PDT000044739.6	Singleton	GCA_008918745.1	7	2144	1	NA	NA	NA	NA	NA	NA
PDT000044778.3	Singleton	GCA_008025595.1	7	11	1	NA	NA	NA	NA	NA	NA
PDT000044936.3	Singleton	GCA_008026315.1	1	11	1	NA	NA	NA	NA	NA	NA
PDT000044948.3	Singleton	GCA_008026095.1	7	11	1	NA	NA	NA	NA	NA	NA
PDT000046896.3	Singleton	GCA_008002645.1	7	11	1	NA	NA	NA	NA	NA	NA
PDT000047158.4	Singleton	GCA_007866105.1	7	11	1	NA	NA	NA	NA	NA	NA
PDT000047554.3	Singleton	GCA_008028315.1	1	11	1	NA	NA	NA	NA	NA	NA
PDT000047566.3	Singleton	GCA_008028495.1	7	11	1	NA	NA	NA	NA	NA	NA
PDT000047569.3	Singleton	GCA_008028435.1	1	11	1	NA	NA	NA	NA	NA	NA
PDT000047990.3	Singleton	GCA_008005965.1	6	183	1	NA	NA	NA	NA	NA	NA
PDT000048006.3	Singleton	GCA_008006105.1	7	11	1	NA	NA	NA	NA	NA	NA
PDT000048008.3	Singleton	GCA_008006065.1	7	11	1	NA	NA	NA	NA	NA	NA
PDT000048122.3	Singleton	GCA_011111455.1	7	11	1	NA	NA	NA	NA	NA	NA
PDT000049133.2	Singleton	GCA_008001685.1	7	11	1	NA	NA	NA	NA	NA	NA
PDT000049534.3	Singleton	GCA_008910325.1	7	11	1	NA	NA	NA	NA	NA	NA
PDT000049774.2	Singleton	GCA_005944735.1	7	11	1	NA	NA	NA	NA	NA	NA
PDT000051562.2	Singleton	GCA_010870455.1	7	11	1	NA	NA	NA	NA	NA	NA
PDT000052298.2	Singleton	GCA_011090985.1	7	11	1	NA	NA	NA	NA	NA	NA
PDT000052581.2	Singleton	GCA_000968775.2	7	11	1	NA	NA	NA	NA	NA	NA
PDT000053455.2	Singleton	GCA_011087505.1	6	183	1	NA	NA	NA	NA	NA	NA
PDT000053461.2	Singleton	GCA_011094545.1	7	11	1	NA	NA	NA	NA	NA	NA
PDT000053672.2	Singleton	GCA_011633505.1	7	11	1	NA	NA	NA	NA	NA	NA
PDT000053725.2	Singleton	GCA_011096905.1	7	11	1	NA	NA	NA	NA	NA	NA
PDT000053892.2	Singleton	GCA_011096565.1	7	11	1	NA	NA	NA	NA	NA	NA
PDT000053910.2	Singleton	GCA_011108975.1	7	11	1	NA	NA	NA	NA	NA	NA
PDT000054116.2	Singleton	GCA_011625485.1	6	2098	1	NA	NA	NA	NA	NA	NA
PDT000054119.2	Singleton	GCA_011626885.1	7	11	1	NA	NA	NA	NA	NA	NA
PDT000054254.2	Singleton	GCA_010391705.1	7	11	1	NA	NA	NA	NA	NA	NA
PDT000054328.2	Singleton	GCA_008034925.1	7	11	1	NA	NA	NA	NA	NA	NA
PDT000054618.2	Singleton	GCA_010452435.1	7	11	1	NA	NA	NA	NA	NA	NA
PDT000054698.2	Singleton	GCA_008049385.1	10	2104	1	NA	NA	NA	NA	NA	NA
PDT000055227.2	Singleton	GCA_008055115.1	7	11	1	NA	NA	NA	NA	NA	NA
PDT000055564.2	Singleton	GCA_008058745.1	7	11	1	NA	NA	NA	NA	NA	NA
PDT000055589.2	Singleton	GCA_008059515.1	7	11	1	NA	NA	NA	NA	NA	NA
PDT000055841.2	Singleton	GCA_008061315.1	6	183	1	NA	NA	NA	NA	NA	NA
PDT000056358.2	Singleton	GCA_008074235.1	6	183	1	NA	NA	NA	NA	NA	NA
PDT000056505.2	Singleton	GCA_008075345.1	7	11	1	NA	NA	NA	NA	NA	NA
PDT000056711.2	Singleton	GCA_008078415.1	7	11	1	NA	NA	NA	NA	NA	NA
PDT000057102.2	Singleton	GCA_008095285.1	7	11	1	NA	NA	NA	NA	NA	NA
PDT000057288.2	Singleton	GCA_008097425.1	4	1975	1	NA	NA	NA	NA	NA	NA
PDT000057621.2	Singleton	GCA_008101405.1	7	11	1	NA	NA	NA	NA	NA	NA
PDT000057765.2	Singleton	GCA_008101885.1	7	11	1	NA	NA	NA	NA	NA	NA
PDT000057772.2	Singleton	GCA_008102185.1	10	77	1	NA	NA	NA	NA	NA	NA
PDT000059237.2	Singleton	GCA_008574745.1	7	11	1	NA	NA	NA	NA	NA	NA
PDT000059397.2	Singleton	GCA_008576785.1	7	11	1	NA	NA	NA	NA	NA	NA
PDT000059644.2	Singleton	GCA_008580405.1	6	183	1	NA	NA	NA	NA	NA	NA
PDT000059793.2	Singleton	GCA_008582395.1	6	183	1	NA	NA	NA	NA	NA	NA
PDT000060671.2	Singleton	GCA_006869825.1	7	11	1	NA	NA	NA	NA	NA	NA
PDT000062062.2	Singleton	GCA_008584145.1	7	11	1	NA	NA	NA	NA	NA	NA
PDT000062327.2	Singleton	GCA_008114605.1	7	11	1	NA	NA	NA	NA	NA	NA
PDT000062328.2	Singleton	GCA_008114625.1	7	11	1	NA	NA	NA	NA	NA	NA
PDT000062329.2	Singleton	GCA_008114645.1	7	11	1	NA	NA	NA	NA	NA	NA
PDT000068723.4	Singleton	GCA_007752145.1	7	11	1	NA	NA	NA	NA	NA	NA
PDT000069170.3	Singleton	GCA_008117645.1	7	11	1	NA	NA	NA	NA	NA	NA
PDT000069777.3	Singleton	GCA_004226185.1	8	180	1	NA	NA	NA	NA	NA	NA
PDT000069996.2	Singleton	GCA_008117065.1	7	11	1	NA	NA	NA	NA	NA	NA
PDT000076891.1	Singleton	GCA_001185215.1	7	Undetermined	1	NA	NA	NA	NA	NA	NA
PDT000076893.1	Singleton	GCA_001185245.1	7	Undetermined	1	NA	NA	NA	NA	NA	NA
PDT000077399.2	Singleton	GCA_008637445.1	3	2276	1	NA	NA	NA	NA	NA	NA
PDT000081220.2	Singleton	GCA_008615625.1	7	11	1	NA	NA	NA	NA	NA	NA
PDT000081702.5	Singleton	GCA_006822305.1	7	11	1	NA	NA	NA	NA	NA	NA
PDT000081927.1	Singleton	GCA_001271975.1	7	11	1	NA	NA	NA	NA	NA	NA
PDT000082315.2	Singleton	GCA_008639945.1	7	11	1	NA	NA	NA	NA	NA	NA
PDT000082821.1	Singleton	GCA_001280185.1	7	Undetermined	1	NA	NA	NA	NA	NA	NA
PDT000082833.2	Singleton	GCA_008650215.1	8	180	1	NA	NA	NA	NA	NA	NA
PDT000086405.2	Singleton	GCA_016327045.1	7	11	1	NA	NA	NA	NA	NA	NA
PDT000093215.3	Singleton	GCA_006880445.1	7	11	1	NA	NA	NA	NA	NA	NA
PDT000094726.2	Singleton	GCA_008649075.1	7	3094	1	NA	NA	NA	NA	NA	NA
PDT000095847.2	Singleton	GCA_008657915.1	1	11	1	NA	NA	NA	NA	NA	NA
PDT000098096.3	Singleton	GCA_008731585.1	7	1974	1	NA	NA	NA	NA	NA	NA
PDT000098864.2	Singleton	GCA_008732635.1	6	Undetermined	1	NA	NA	NA	NA	NA	NA
PDT000099195.2	Singleton	GCA_008735335.1	10	77	1	NA	NA	NA	NA	NA	NA
PDT000099281.2	Singleton	GCA_008752735.1	7	11	1	NA	NA	NA	NA	NA	NA
PDT000099341.4	Singleton	GCA_008739215.1	7	11	1	NA	NA	NA	NA	NA	NA
PDT000099398.2	Singleton	GCA_008739515.1	7	11	1	NA	NA	NA	NA	NA	NA
PDT000099762.2	Singleton	GCA_008749395.1	6	183	1	NA	NA	NA	NA	NA	NA
PDT000099877.2	Singleton	GCA_008742715.1	6	183	1	NA	NA	NA	NA	NA	NA
PDT000099880.2	Singleton	GCA_008751955.1	7	11	1	NA	NA	NA	NA	NA	NA
PDT000105595.2	Singleton	GCA_006893135.1	7	11	1	NA	NA	NA	NA	NA	NA
PDT000107387.2	Singleton	GCA_006895265.1	7	11	1	NA	NA	NA	NA	NA	NA
PDT000108311.2	Singleton	GCA_006895185.1	7	1974	1	NA	NA	NA	NA	NA	NA
PDT000108312.2	Singleton	GCA_006025655.1	7	1974	1	NA	NA	NA	NA	NA	NA
PDT000110075.3	Singleton	GCA_009255645.1	7	11	1	NA	NA	NA	NA	NA	NA
PDT000110869.2	Singleton	GCA_016334655.1	7	11	1	NA	NA	NA	NA	NA	NA
PDT000111923.1	Singleton	GCA_000968795.2	7	11	1	NA	NA	NA	NA	NA	NA
PDT000120325.2	Singleton	GCA_008871205.1	7	11	1	NA	NA	NA	NA	NA	NA
PDT000120533.2	Singleton	GCA_008872945.1	7	11	1	NA	NA	NA	NA	NA	NA
PDT000120899.2	Singleton	GCA_008850745.1	7	11	1	NA	NA	NA	NA	NA	NA
PDT000122578.5	Singleton	SRR3322263	9	1972	1	NA	NA	NA	NA	NA	NA
PDT000127762.3	Singleton	GCA_008915925.1	7	11	1	NA	NA	NA	NA	NA	NA
PDT000132466.2	Singleton	GCA_008907815.1	7	11	1	NA	NA	NA	NA	NA	NA
PDT000132468.2	Singleton	GCA_008907725.1	7	11	1	NA	NA	NA	NA	NA	NA
PDT000132471.2	Singleton	GCA_008908365.1	7	11	1	NA	NA	NA	NA	NA	NA
PDT000132474.2	Singleton	SRR3585360	7	11	1	NA	NA	NA	NA	NA	NA
PDT000132477.2	Singleton	GCA_008908575.1	7	11	1	NA	NA	NA	NA	NA	NA
PDT000132479.2	Singleton	GCA_008908705.1	7	11	1	NA	NA	NA	NA	NA	NA
PDT000132480.2	Singleton	GCA_008908645.1	7	11	1	NA	NA	NA	NA	NA	NA
PDT000134566.2	Singleton	GCA_006029875.1	7	11	1	NA	NA	NA	NA	NA	NA
PDT000135880.2	Singleton	GCA_008912225.1	7	11	1	NA	NA	NA	NA	NA	NA
PDT000139323.2	Singleton	GCA_008914905.1	7	11	1	NA	NA	NA	NA	NA	NA
PDT000140441.1	Singleton	GCA_001691665.1	7	11	1	NA	NA	NA	NA	NA	NA
PDT000140442.1	Singleton	GCA_001691655.1	7	11	1	NA	NA	NA	NA	NA	NA
PDT000145110.2	Singleton	GCA_008943325.1	7	11	1	NA	NA	NA	NA	NA	NA
PDT000145706.1	Singleton	GCA_001713835.1	7	11	1	NA	NA	NA	NA	NA	NA
PDT000145709.1	Singleton	GCA_001713915.1	7	11	1	NA	NA	NA	NA	NA	NA
PDT000145715.1	Singleton	GCA_001714015.1	7	11	1	NA	NA	NA	NA	NA	NA
PDT000146267.2	Singleton	GCA_008945015.1	7	11	1	NA	NA	NA	NA	NA	NA
PDT000151192.2	Singleton	GCA_008978905.1	7	11	1	NA	NA	NA	NA	NA	NA
PDT000152229.2	Singleton	GCA_006937095.1	7	11	1	NA	NA	NA	NA	NA	NA
PDT000152264.2	Singleton	GCA_008916685.1	2	11	1	NA	NA	NA	NA	NA	NA
PDT000157581.2	Singleton	GCA_014434545.1	7	11	1	NA	NA	NA	NA	NA	NA
PDT000157594.2	Singleton	GCA_008991085.1	7	11	1	NA	NA	NA	NA	NA	NA
PDT000162138.2	Singleton	GCA_006955605.1	7	11	1	NA	NA	NA	NA	NA	NA
PDT000163339.3	Singleton	GCA_008996435.1	7	11	1	NA	NA	NA	NA	NA	NA
PDT000163491.2	Singleton	GCA_016373665.1	7	11	1	NA	NA	NA	NA	NA	NA
PDT000178677.2	Singleton	GCA_009106585.1	7	11	1	NA	NA	NA	NA	NA	NA
PDT000179141.2	Singleton	GCA_016372635.1	7	11	1	NA	NA	NA	NA	NA	NA
PDT000179618.2	Singleton	GCA_009125685.1	7	11	1	NA	NA	NA	NA	NA	NA
PDT000179635.2	Singleton	GCA_009128105.1	7	11	1	NA	NA	NA	NA	NA	NA
PDT000179681.2	Singleton	GCA_009125505.1	7	11	1	NA	NA	NA	NA	NA	NA
PDT000179777.2	Singleton	GCA_009037725.1	7	11	1	NA	NA	NA	NA	NA	NA
PDT000179876.2	Singleton	GCA_009037325.1	7	11	1	NA	NA	NA	NA	NA	NA
PDT000180103.2	Singleton	GCA_009143785.1	7	11	1	NA	NA	NA	NA	NA	NA
PDT000180162.2	Singleton	GCA_009143265.1	7	11	1	NA	NA	NA	NA	NA	NA
PDT000180170.2	Singleton	GCA_009051205.1	7	11	1	NA	NA	NA	NA	NA	NA
PDT000180211.2	Singleton	GCA_009052325.1	6	183	1	NA	NA	NA	NA	NA	NA
PDT000180219.2	Singleton	GCA_009143545.1	7	11	1	NA	NA	NA	NA	NA	NA
PDT000180281.2	Singleton	GCA_009051425.1	7	11	1	NA	NA	NA	NA	NA	NA
PDT000180301.2	Singleton	GCA_009052445.1	7	11	1	NA	NA	NA	NA	NA	NA
PDT000180465.2	Singleton	GCA_009147165.1	7	1479	1	NA	NA	NA	NA	NA	NA
PDT000180542.2	Singleton	GCA_009031525.1	7	11	1	NA	NA	NA	NA	NA	NA
PDT000182138.2	Singleton	GCA_009048125.1	7	11	1	NA	NA	NA	NA	NA	NA
PDT000182155.2	Singleton	GCA_009068905.1	7	11	1	NA	NA	NA	NA	NA	NA
PDT000182175.2	Singleton	GCA_009135335.1	7	11	1	NA	NA	NA	NA	NA	NA
PDT000182186.2	Singleton	GCA_009135125.1	7	11	1	NA	NA	NA	NA	NA	NA
PDT000182191.2	Singleton	GCA_009136425.1	7	11	1	NA	NA	NA	NA	NA	NA
PDT000182246.2	Singleton	GCA_009135445.1	7	11	1	NA	NA	NA	NA	NA	NA
PDT000182254.2	Singleton	GCA_009135145.1	7	11	1	NA	NA	NA	NA	NA	NA
PDT000182314.2	Singleton	GCA_009070325.1	7	11	1	NA	NA	NA	NA	NA	NA
PDT000182422.2	Singleton	GCA_009146845.1	6	183	1	NA	NA	NA	NA	NA	NA
PDT000182428.2	Singleton	GCA_009146145.1	2	11	1	NA	NA	NA	NA	NA	NA
PDT000182535.2	Singleton	GCA_009083045.1	6	183	1	NA	NA	NA	NA	NA	NA
PDT000182598.2	Singleton	GCA_009034605.1	7	11	1	NA	NA	NA	NA	NA	NA
PDT000182745.2	Singleton	GCA_009082945.1	7	11	1	NA	NA	NA	NA	NA	NA
PDT000182777.2	Singleton	GCA_009057985.1	7	11	1	NA	NA	NA	NA	NA	NA
PDT000182794.2	Singleton	GCA_009057815.1	7	11	1	NA	NA	NA	NA	NA	NA
PDT000182853.2	Singleton	GCA_009084405.1	6	183	1	NA	NA	NA	NA	NA	NA
PDT000182872.2	Singleton	GCA_009066045.1	6	183	1	NA	NA	NA	NA	NA	NA
PDT000182881.2	Singleton	GCA_009082685.1	6	183	1	NA	NA	NA	NA	NA	NA
PDT000183085.2	Singleton	GCA_006042995.1	7	11	1	NA	NA	NA	NA	NA	NA
PDT000183138.2	Singleton	GCA_009066905.1	7	11	1	NA	NA	NA	NA	NA	NA
PDT000183301.2	Singleton	GCA_009114275.1	6	183	1	NA	NA	NA	NA	NA	NA
PDT000183307.2	Singleton	GCA_009115485.1	6	183	1	NA	NA	NA	NA	NA	NA
PDT000183319.1	Singleton	GCA_001972575.1	7	11	1	NA	NA	NA	NA	NA	NA
PDT000183327.1	Singleton	GCA_001972735.1	7	11	1	NA	NA	NA	NA	NA	NA
PDT000183329.1	Singleton	GCA_001972785.1	7	11	1	NA	NA	NA	NA	NA	NA
PDT000183331.1	Singleton	GCA_001972835.1	7	11	1	NA	NA	NA	NA	NA	NA
PDT000183332.1	Singleton	GCA_001972865.1	7	11	1	NA	NA	NA	NA	NA	NA
PDT000183333.1	Singleton	GCA_001972875.1	7	11	1	NA	NA	NA	NA	NA	NA
PDT000183334.1	Singleton	GCA_001972905.1	7	11	1	NA	NA	NA	NA	NA	NA
PDT000183338.1	Singleton	GCA_001972985.1	7	11	1	NA	NA	NA	NA	NA	NA
PDT000183339.1	Singleton	GCA_001972995.1	7	11	1	NA	NA	NA	NA	NA	NA
PDT000183340.1	Singleton	GCA_001973025.1	7	11	1	NA	NA	NA	NA	NA	NA
PDT000183341.1	Singleton	GCA_001973035.1	7	11	1	NA	NA	NA	NA	NA	NA
PDT000183344.1	Singleton	GCA_001973115.1	7	Undetermined	1	NA	NA	NA	NA	NA	NA
PDT000183345.1	Singleton	GCA_001973105.1	7	11	1	NA	NA	NA	NA	NA	NA
PDT000183346.1	Singleton	GCA_001973145.1	7	11	1	NA	NA	NA	NA	NA	NA
PDT000183349.1	Singleton	GCA_001973195.1	7	11	1	NA	NA	NA	NA	NA	NA
PDT000183351.1	Singleton	GCA_001973245.1	7	11	1	NA	NA	NA	NA	NA	NA
PDT000183358.1	Singleton	GCA_001973385.1	7	11	1	NA	NA	NA	NA	NA	NA
PDT000183359.1	Singleton	GCA_001973405.1	7	11	1	NA	NA	NA	NA	NA	NA
PDT000183362.1	Singleton	GCA_001973465.1	7	11	1	NA	NA	NA	NA	NA	NA
PDT000183363.1	Singleton	GCA_001973475.1	7	11	1	NA	NA	NA	NA	NA	NA
PDT000183364.1	Singleton	GCA_001973505.1	7	11	1	NA	NA	NA	NA	NA	NA
PDT000183365.1	Singleton	GCA_001973515.1	7	11	1	NA	NA	NA	NA	NA	NA
PDT000183370.1	Singleton	GCA_001973625.1	7	11	1	NA	NA	NA	NA	NA	NA
PDT000183372.1	Singleton	GCA_001973665.1	7	11	1	NA	NA	NA	NA	NA	NA
PDT000183373.1	Singleton	GCA_001973675.1	7	11	1	NA	NA	NA	NA	NA	NA
PDT000183379.1	Singleton	GCA_001973805.1	7	3632	1	NA	NA	NA	NA	NA	NA
PDT000183548.2	Singleton	GCA_009040825.1	7	11	1	NA	NA	NA	NA	NA	NA
PDT000183696.2	Singleton	GCA_009063545.1	7	11	1	NA	NA	NA	NA	NA	NA
PDT000183729.2	Singleton	GCA_009063845.1	7	11	1	NA	NA	NA	NA	NA	NA
PDT000183965.2	Singleton	GCA_009124205.1	7	11	1	NA	NA	NA	NA	NA	NA
PDT000184039.2	Singleton	GCA_009104945.1	6	183	1	NA	NA	NA	NA	NA	NA
PDT000184049.2	Singleton	GCA_009105125.1	7	11	1	NA	NA	NA	NA	NA	NA
PDT000184091.2	Singleton	GCA_009116835.1	7	11	1	NA	NA	NA	NA	NA	NA
PDT000184108.2	Singleton	GCA_009116665.1	7	11	1	NA	NA	NA	NA	NA	NA
PDT000184334.2	Singleton	GCA_009124945.1	7	11	1	NA	NA	NA	NA	NA	NA
PDT000185779.2	Singleton	GCA_006043245.1	7	11	1	NA	NA	NA	NA	NA	NA
PDT000187107.2	Singleton	GCA_016323625.1	7	11	1	NA	NA	NA	NA	NA	NA
PDT000187115.2	Singleton	GCA_009070145.1	7	11	1	NA	NA	NA	NA	NA	NA
PDT000191709.2	Singleton	GCA_009149065.1	6	183	1	NA	NA	NA	NA	NA	NA
PDT000194817.1	Singleton	GCA_002032855.1	7	11	1	NA	NA	NA	NA	NA	NA
PDT000194834.1	Singleton	GCA_002033255.1	7	11	1	NA	NA	NA	NA	NA	NA
PDT000194845.1	Singleton	GCA_002033485.1	7	814	1	NA	NA	NA	NA	NA	NA
PDT000194846.1	Singleton	GCA_002033505.1	7	814	1	NA	NA	NA	NA	NA	NA
PDT000194848.1	Singleton	GCA_002033525.1	7	11	1	NA	NA	NA	NA	NA	NA
PDT000194852.1	Singleton	GCA_002033625.1	7	11	1	NA	NA	NA	NA	NA	NA
PDT000194858.1	Singleton	GCA_002033755.1	7	11	1	NA	NA	NA	NA	NA	NA
PDT000194986.1	Singleton	GCA_002036435.1	7	11	1	NA	NA	NA	NA	NA	NA
PDT000194987.1	Singleton	GCA_002036465.1	7	11	1	NA	NA	NA	NA	NA	NA
PDT000194990.1	Singleton	GCA_002036525.1	7	11	1	NA	NA	NA	NA	NA	NA
PDT000194991.1	Singleton	GCA_002036535.1	7	11	1	NA	NA	NA	NA	NA	NA
PDT000194992.1	Singleton	GCA_002036565.1	7	11	1	NA	NA	NA	NA	NA	NA
PDT000195123.2	Singleton	GCA_006046345.1	7	11	1	NA	NA	NA	NA	NA	NA
PDT000195840.1	Singleton	GCA_002037905.1	7	11	1	NA	NA	NA	NA	NA	NA
PDT000195856.1	Singleton	GCA_002038205.1	7	11	1	NA	NA	NA	NA	NA	NA
PDT000195860.1	Singleton	GCA_002038305.1	7	11	1	NA	NA	NA	NA	NA	NA
PDT000195862.1	Singleton	GCA_002038345.1	7	11	1	NA	NA	NA	NA	NA	NA
PDT000195863.1	Singleton	GCA_002038365.1	7	11	1	NA	NA	NA	NA	NA	NA
PDT000195916.1	Singleton	GCA_002039425.1	7	1633	1	NA	NA	NA	NA	NA	NA
PDT000195934.1	Singleton	GCA_002039785.1	7	11	1	NA	NA	NA	NA	NA	NA
PDT000195936.1	Singleton	GCA_002039815.1	7	11	1	NA	NA	NA	NA	NA	NA
PDT000195938.1	Singleton	GCA_002039845.1	7	11	1	NA	NA	NA	NA	NA	NA
PDT000196018.1	Singleton	GCA_002041465.1	7	11	1	NA	NA	NA	NA	NA	NA
PDT000196081.1	Singleton	GCA_002042745.1	7	11	1	NA	NA	NA	NA	NA	NA
PDT000196083.1	Singleton	GCA_002042795.1	7	11	1	NA	NA	NA	NA	NA	NA
PDT000196906.1	Singleton	GCA_002056005.1	7	11	1	NA	NA	NA	NA	NA	NA
PDT000196907.1	Singleton	GCA_002056015.1	7	11	1	NA	NA	NA	NA	NA	NA
PDT000196908.1	Singleton	GCA_002056055.1	7	11	1	NA	NA	NA	NA	NA	NA
PDT000196911.1	Singleton	GCA_002056135.1	7	11	1	NA	NA	NA	NA	NA	NA
PDT000196912.1	Singleton	GCA_002056155.1	7	11	1	NA	NA	NA	NA	NA	NA
PDT000196916.1	Singleton	GCA_002056235.1	7	11	1	NA	NA	NA	NA	NA	NA
PDT000196917.1	Singleton	GCA_002056265.1	7	11	1	NA	NA	NA	NA	NA	NA
PDT000196919.1	Singleton	GCA_002056335.1	7	11	1	NA	NA	NA	NA	NA	NA
PDT000196922.1	Singleton	GCA_002056395.1	7	11	1	NA	NA	NA	NA	NA	NA
PDT000196968.1	Singleton	GCA_002057555.1	7	11	1	NA	NA	NA	NA	NA	NA
PDT000196972.1	Singleton	GCA_002057645.1	7	11	1	NA	NA	NA	NA	NA	NA
PDT000196974.1	Singleton	GCA_002057665.1	7	11	1	NA	NA	NA	NA	NA	NA
PDT000197203.1	Singleton	GCA_002060695.1	7	11	1	NA	NA	NA	NA	NA	NA
PDT000197451.1	Singleton	GCA_002065735.1	7	745	1	NA	NA	NA	NA	NA	NA
PDT000197452.1	Singleton	GCA_002065775.1	7	11	1	NA	NA	NA	NA	NA	NA
PDT000197481.1	Singleton	GCA_002066345.1	7	Undetermined	1	NA	NA	NA	NA	NA	NA
PDT000197484.1	Singleton	GCA_002066415.1	7	Undetermined	1	NA	NA	NA	NA	NA	NA
PDT000200223.2	Singleton	GCA_016368965.1	7	11	1	NA	NA	NA	NA	NA	NA
PDT000205313.1	Singleton	GCA_002107235.1	1	11	1	NA	NA	NA	NA	NA	NA
PDT000206335.2	Singleton	GCA_006109775.1	7	3890	1	NA	NA	NA	NA	NA	NA
PDT000207182.2	Singleton	GCA_009217225.1	7	11	1	NA	NA	NA	NA	NA	NA
PDT000210926.2	Singleton	GCA_009242525.1	7	11	1	NA	NA	NA	NA	NA	NA
PDT000210927.2	Singleton	GCA_009242565.1	7	11	1	NA	NA	NA	NA	NA	NA
PDT000210930.2	Singleton	GCA_009242305.1	7	11	1	NA	NA	NA	NA	NA	NA
PDT000210932.2	Singleton	GCA_009242365.1	7	11	1	NA	NA	NA	NA	NA	NA
PDT000210934.2	Singleton	GCA_009242085.1	7	11	1	NA	NA	NA	NA	NA	NA
PDT000210936.2	Singleton	GCA_009242945.1	7	11	1	NA	NA	NA	NA	NA	NA
PDT000210943.2	Singleton	GCA_009242685.1	7	11	1	NA	NA	NA	NA	NA	NA
PDT000210944.2	Singleton	GCA_009243085.1	7	11	1	NA	NA	NA	NA	NA	NA
PDT000210970.2	Singleton	GCA_009243145.1	7	11	1	NA	NA	NA	NA	NA	NA
PDT000211217.2	Singleton	GCA_006973245.1	7	11	1	NA	NA	NA	NA	NA	NA
PDT000211567.2	Singleton	GCA_009246425.1	7	11	1	NA	NA	NA	NA	NA	NA
PDT000211612.2	Singleton	GCA_016367665.1	1	11	1	NA	NA	NA	NA	NA	NA
PDT000214275.2	Singleton	GCA_009288905.1	7	11	1	NA	NA	NA	NA	NA	NA
PDT000214401.2	Singleton	GCA_009292865.1	7	11	1	NA	NA	NA	NA	NA	NA
PDT000214418.2	Singleton	GCA_009292705.1	7	11	1	NA	NA	NA	NA	NA	NA
PDT000215558.2	Singleton	GCA_009302355.1	7	11	1	NA	NA	NA	NA	NA	NA
PDT000216506.2	Singleton	GCA_006058415.1	4	1975	1	NA	NA	NA	NA	NA	NA
PDT000218385.2	Singleton	GCA_009321755.1	8	180	1	NA	NA	NA	NA	NA	NA
PDT000219399.2	Singleton	GCA_009325155.1	7	11	1	NA	NA	NA	NA	NA	NA
PDT000220037.2	Singleton	GCA_009327165.1	7	11	1	NA	NA	NA	NA	NA	NA
PDT000220691.2	Singleton	GCA_006060995.1	7	1974	1	NA	NA	NA	NA	NA	NA
PDT000220993.2	Singleton	GCA_009330575.1	6	183	1	NA	NA	NA	NA	NA	NA
PDT000220994.2	Singleton	GCA_009330615.1	6	183	1	NA	NA	NA	NA	NA	NA
PDT000221000.2	Singleton	GCA_009330775.1	6	183	1	NA	NA	NA	NA	NA	NA
PDT000221011.2	Singleton	GCA_009330945.1	6	183	1	NA	NA	NA	NA	NA	NA
PDT000221285.2	Singleton	GCA_016365465.1	7	11	1	NA	NA	NA	NA	NA	NA
PDT000222795.2	Singleton	GCA_007027525.1	8	180	1	NA	NA	NA	NA	NA	NA
PDT000223134.2	Singleton	GCA_009337795.1	7	11	1	NA	NA	NA	NA	NA	NA
PDT000223167.2	Singleton	GCA_016364105.1	7	11	1	NA	NA	NA	NA	NA	NA
PDT000224661.2	Singleton	GCA_009366855.1	7	11	1	NA	NA	NA	NA	NA	NA
PDT000224666.2	Singleton	GCA_009366175.1	7	11	1	NA	NA	NA	NA	NA	NA
PDT000224712.2	Singleton	GCA_009367415.1	7	11	1	NA	NA	NA	NA	NA	NA
PDT000225492.2	Singleton	GCA_007029265.1	1	11	1	NA	NA	NA	NA	NA	NA
PDT000226907.2	Singleton	SRR5864658	1	11	1	NA	NA	NA	NA	NA	NA
PDT000227231.2	Singleton	GCA_009398145.1	7	11	1	NA	NA	NA	NA	NA	NA
PDT000227649.2	Singleton	GCA_009399635.1	1	11	1	NA	NA	NA	NA	NA	NA
PDT000232057.2	Singleton	GCA_009455765.1	6	183	1	NA	NA	NA	NA	NA	NA
PDT000232849.2	Singleton	GCA_009439635.1	7	11	1	NA	NA	NA	NA	NA	NA
PDT000234722.2	Singleton	GCA_016344545.1	1	11	1	NA	NA	NA	NA	NA	NA
PDT000236176.2	Singleton	GCA_006239635.1	7	11	1	NA	NA	NA	NA	NA	NA
PDT000238548.1	Singleton	GCA_002283095.1	7	11	1	NA	NA	NA	NA	NA	NA
PDT000240020.2	Singleton	GCA_006161705.1	1	11	1	NA	NA	NA	NA	NA	NA
PDT000240411.2	Singleton	GCA_016320905.1	7	11	1	NA	NA	NA	NA	NA	NA
PDT000242475.1	Singleton	GCA_002317515.1	7	11	1	NA	NA	NA	NA	NA	NA
PDT000244537.2	Singleton	GCA_009508065.1	7	1974	1	NA	NA	NA	NA	NA	NA
PDT000247079.2	Singleton	GCA_009557505.1	7	11	1	NA	NA	NA	NA	NA	NA
PDT000247447.2	Singleton	SRR6129460	1	11	1	NA	NA	NA	NA	NA	NA
PDT000247661.2	Singleton	GCA_010739075.1	9	1972	1	NA	NA	NA	NA	NA	NA
PDT000247671.2	Singleton	GCA_010771475.1	7	11	1	NA	NA	NA	NA	NA	NA
PDT000247673.2	Singleton	GCA_010516845.1	7	11	1	NA	NA	NA	NA	NA	NA
PDT000247684.2	Singleton	GCA_010562025.1	7	11	1	NA	NA	NA	NA	NA	NA
PDT000247756.2	Singleton	GCA_010770575.1	9	1972	1	NA	NA	NA	NA	NA	NA
PDT000247757.2	Singleton	GCA_010448695.1	7	11	1	NA	NA	NA	NA	NA	NA
PDT000247759.2	Singleton	GCA_010432035.1	7	11	1	NA	NA	NA	NA	NA	NA
PDT000247762.2	Singleton	GCA_010771815.1	8	3304	1	NA	NA	NA	NA	NA	NA
PDT000247769.2	Singleton	GCA_010414085.1	7	11	1	NA	NA	NA	NA	NA	NA
PDT000247771.2	Singleton	GCA_010473065.1	6	4310	1	NA	NA	NA	NA	NA	NA
PDT000247773.2	Singleton	GCA_010650475.1	9	1972	1	NA	NA	NA	NA	NA	NA
PDT000247774.2	Singleton	GCA_010771635.1	7	11	1	NA	NA	NA	NA	NA	NA
PDT000247777.2	Singleton	GCA_010470785.1	8	3304	1	NA	NA	NA	NA	NA	NA
PDT000247781.2	Singleton	GCA_011424325.1	7	11	1	NA	NA	NA	NA	NA	NA
PDT000247801.2	Singleton	GCA_010515435.1	9	1972	1	NA	NA	NA	NA	NA	NA
PDT000247802.2	Singleton	GCA_010592145.1	7	11	1	NA	NA	NA	NA	NA	NA
PDT000247805.2	Singleton	GCA_011393915.1	7	11	1	NA	NA	NA	NA	NA	NA
PDT000247809.2	Singleton	GCA_010432735.1	7	11	1	NA	NA	NA	NA	NA	NA
PDT000249494.2	Singleton	GCA_016366845.1	7	11	1	NA	NA	NA	NA	NA	NA
PDT000253225.2	Singleton	GCA_016366725.1	7	11	1	NA	NA	NA	NA	NA	NA
PDT000253317.2	Singleton	GCA_006301115.1	7	11	1	NA	NA	NA	NA	NA	NA
PDT000257119.2	Singleton	GCA_006249075.1	7	11	1	NA	NA	NA	NA	NA	NA
PDT000258158.2	Singleton	GCA_006303045.1	7	11	1	NA	NA	NA	NA	NA	NA
PDT000258614.2	Singleton	GCA_006172445.1	8	180	1	NA	NA	NA	NA	NA	NA
PDT000259689.2	Singleton	GCA_009569185.1	7	11	1	NA	NA	NA	NA	NA	NA
PDT000259911.2	Singleton	GCA_006250655.1	1	11	1	NA	NA	NA	NA	NA	NA
PDT000260084.2	Singleton	GCA_016360025.1	2	11	1	NA	NA	NA	NA	NA	NA
PDT000260367.2	Singleton	GCA_007089825.1	1	11	1	NA	NA	NA	NA	NA	NA
PDT000262707.1	Singleton	GCA_002760955.1	7	11	1	NA	NA	NA	NA	NA	NA
PDT000262708.1	Singleton	GCA_002760975.1	7	11	1	NA	NA	NA	NA	NA	NA
PDT000262715.1	Singleton	GCA_002761115.1	7	136	1	NA	NA	NA	NA	NA	NA
PDT000264053.2	Singleton	GCA_006173665.1	1	11	1	NA	NA	NA	NA	NA	NA
PDT000264071.2	Singleton	GCA_010127265.1	7	814	1	NA	NA	NA	NA	NA	NA
PDT000267697.2	Singleton	GCA_009601985.1	6	183	1	NA	NA	NA	NA	NA	NA
PDT000269575.2	Singleton	GCA_009585745.1	7	11	1	NA	NA	NA	NA	NA	NA
PDT000273085.2	Singleton	GCA_007105465.1	7	11	1	NA	NA	NA	NA	NA	NA
PDT000273902.2	Singleton	GCA_007107935.1	7	11	1	NA	NA	NA	NA	NA	NA
PDT000277266.3	Singleton	GCA_011168535.1	7	11	1	NA	NA	NA	NA	NA	NA
PDT000277269.3	Singleton	GCA_010531155.1	7	11	1	NA	NA	NA	NA	NA	NA
PDT000280559.2	Singleton	GCA_006311505.1	7	11	1	NA	NA	NA	NA	NA	NA
PDT000280614.2	Singleton	GCA_006263645.1	7	11	1	NA	NA	NA	NA	NA	NA
PDT000281797.1	Singleton	GCA_002899055.1	7	11	1	NA	NA	NA	NA	NA	NA
PDT000282082.2	Singleton	GCA_011591585.1	1	11	1	NA	NA	NA	NA	NA	NA
PDT000282112.2	Singleton	GCA_011137205.1	7	11	1	NA	NA	NA	NA	NA	NA
PDT000282692.2	Singleton	GCA_007555535.1	1	11	1	NA	NA	NA	NA	NA	NA
PDT000283278.2	Singleton	GCA_006313585.1	1	11	1	NA	NA	NA	NA	NA	NA
PDT000283576.1	Singleton	GCA_002908955.1	7	11	1	NA	NA	NA	NA	NA	NA
PDT000283578.1	Singleton	GCA_002908995.1	7	11	1	NA	NA	NA	NA	NA	NA
PDT000283625.2	Singleton	GCA_016319125.1	7	11	1	NA	NA	NA	NA	NA	NA
PDT000287011.2	Singleton	GCA_006260725.1	7	11	1	NA	NA	NA	NA	NA	NA
PDT000293806.2	Singleton	GCA_007636675.1	7	11	1	NA	NA	NA	NA	NA	NA
PDT000294592.2	Singleton	GCA_010896235.1	7	11	1	NA	NA	NA	NA	NA	NA
PDT000298794.2	Singleton	GCA_011582025.1	2	11	1	NA	NA	NA	NA	NA	NA
PDT000298826.2	Singleton	GCA_010899795.1	7	11	1	NA	NA	NA	NA	NA	NA
PDT000298854.2	Singleton	GCA_011131415.1	6	183	1	NA	NA	NA	NA	NA	NA
PDT000298918.2	Singleton	GCA_010874185.1	7	11	1	NA	NA	NA	NA	NA	NA
PDT000299006.2	Singleton	GCA_010991615.1	7	11	1	NA	NA	NA	NA	NA	NA
PDT000299069.2	Singleton	GCA_010883955.1	7	11	1	NA	NA	NA	NA	NA	NA
PDT000299534.2	Singleton	GCA_011556975.1	7	11	1	NA	NA	NA	NA	NA	NA
PDT000299666.2	Singleton	GCA_011134225.1	7	11	1	NA	NA	NA	NA	NA	NA
PDT000299701.2	Singleton	GCA_010977815.1	7	11	1	NA	NA	NA	NA	NA	NA
PDT000300287.2	Singleton	GCA_010982855.1	7	11	1	NA	NA	NA	NA	NA	NA
PDT000300289.2	Singleton	GCA_010946875.1	6	183	1	NA	NA	NA	NA	NA	NA
PDT000301064.2	Singleton	GCA_011161735.1	6	183	1	NA	NA	NA	NA	NA	NA
PDT000301078.2	Singleton	GCA_010943555.1	7	11	1	NA	NA	NA	NA	NA	NA
PDT000301137.2	Singleton	GCA_011143015.1	7	Undetermined	1	NA	NA	NA	NA	NA	NA
PDT000301295.2	Singleton	GCA_010991375.1	7	11	1	NA	NA	NA	NA	NA	NA
PDT000301456.2	Singleton	GCA_010898935.1	7	11	1	NA	NA	NA	NA	NA	NA
PDT000301459.2	Singleton	GCA_010871565.1	7	11	1	NA	NA	NA	NA	NA	NA
PDT000301499.2	Singleton	GCA_011152915.1	7	11	1	NA	NA	NA	NA	NA	NA
PDT000301546.2	Singleton	GCA_010979935.1	7	11	1	NA	NA	NA	NA	NA	NA
PDT000301652.2	Singleton	GCA_011143095.1	6	183	1	NA	NA	NA	NA	NA	NA
PDT000301715.2	Singleton	GCA_010961125.1	7	11	1	NA	NA	NA	NA	NA	NA
PDT000301730.2	Singleton	GCA_010930395.1	7	11	1	NA	NA	NA	NA	NA	NA
PDT000301747.2	Singleton	GCA_011568325.1	7	11	1	NA	NA	NA	NA	NA	NA
PDT000301951.2	Singleton	GCA_010990425.1	7	11	1	NA	NA	NA	NA	NA	NA
PDT000301986.2	Singleton	GCA_011573205.1	7	11	1	NA	NA	NA	NA	NA	NA
PDT000301996.2	Singleton	GCA_011612785.1	7	11	1	NA	NA	NA	NA	NA	NA
PDT000302022.2	Singleton	GCA_010919455.1	7	11	1	NA	NA	NA	NA	NA	NA
PDT000302023.2	Singleton	GCA_011615925.1	5	366	1	NA	NA	NA	NA	NA	NA
PDT000302156.2	Singleton	GCA_010900955.1	7	11	1	NA	NA	NA	NA	NA	NA
PDT000302174.2	Singleton	GCA_010892995.1	7	11	1	NA	NA	NA	NA	NA	NA
PDT000302478.2	Singleton	GCA_010957655.1	7	11	1	NA	NA	NA	NA	NA	NA
PDT000302499.2	Singleton	GCA_011154235.1	7	11	1	NA	NA	NA	NA	NA	NA
PDT000303297.2	Singleton	GCA_011584005.1	7	11	1	NA	NA	NA	NA	NA	NA
PDT000305325.2	Singleton	GCA_006274915.1	1	11	1	NA	NA	NA	NA	NA	NA
PDT000305636.2	Singleton	GCA_016354505.1	7	11	1	NA	NA	NA	NA	NA	NA
PDT000307019.2	Singleton	GCA_007491885.1	1	11	1	NA	NA	NA	NA	NA	NA
PDT000307591.2	Singleton	GCA_006323925.1	7	11	1	NA	NA	NA	NA	NA	NA
PDT000309149.2	Singleton	GCA_006282155.1	7	4712	1	NA	NA	NA	NA	NA	NA
PDT000311400.2	Singleton	GCA_007643995.1	1	11	1	NA	NA	NA	NA	NA	NA
PDT000311645.2	Singleton	GCA_006286395.1	7	11	1	NA	NA	NA	NA	NA	NA
PDT000311703.2	Singleton	GCA_010181915.1	7	11	1	NA	NA	NA	NA	NA	NA
PDT000313530.2	Singleton	GCA_010992715.1	7	11	1	NA	NA	NA	NA	NA	NA
PDT000314384.2	Singleton	GCA_016351985.1	1	11	1	NA	NA	NA	NA	NA	NA
PDT000315118.2	Singleton	GCA_006289975.1	7	1974	1	NA	NA	NA	NA	NA	NA
PDT000317840.1	Singleton	GCA_007142165.1	7	11	1	NA	NA	NA	NA	NA	NA
PDT000321235.1	Singleton	GCA_008443785.1	7	11	1	NA	NA	NA	NA	NA	NA
PDT000321503.1	Singleton	GCA_006578425.1	4	1975	1	NA	NA	NA	NA	NA	NA
PDT000321506.1	Singleton	GCA_006555685.1	7	11	1	NA	NA	NA	NA	NA	NA
PDT000322261.1	Singleton	GCA_016385185.1	7	1974	1	NA	NA	NA	NA	NA	NA
PDT000326294.1	Singleton	GCA_007157405.1	7	11	1	NA	NA	NA	NA	NA	NA
PDT000328546.1	Singleton	GCA_006819925.1	1	11	1	NA	NA	NA	NA	NA	NA
PDT000328809.1	Singleton	GCA_007166665.1	7	11	1	NA	NA	NA	NA	NA	NA
PDT000328877.1	Singleton	GCA_007167585.1	7	11	1	NA	NA	NA	NA	NA	NA
PDT000329082.1	Singleton	GCA_006789685.1	7	11	1	NA	NA	NA	NA	NA	NA
PDT000332466.1	Singleton	GCA_006587305.1	7	11	1	NA	NA	NA	NA	NA	NA
PDT000332540.1	Singleton	GCA_008497565.1	7	11	1	NA	NA	NA	NA	NA	NA
PDT000333990.1	Singleton	GCA_007216895.1	7	11	1	NA	NA	NA	NA	NA	NA
PDT000334023.1	Singleton	GCA_007219055.1	8	180	1	NA	NA	NA	NA	NA	NA
PDT000334061.1	Singleton	GCA_004184155.1	6	183	1	NA	NA	NA	NA	NA	NA
PDT000334427.1	Singleton	GCA_006822625.1	7	11	1	NA	NA	NA	NA	NA	NA
PDT000338261.1	Singleton	GCA_006652565.1	7	11	1	NA	NA	NA	NA	NA	NA
PDT000338507.1	Singleton	GCA_007011425.1	7	11	1	NA	NA	NA	NA	NA	NA
PDT000341342.1	Singleton	GCA_006997545.1	7	11	1	NA	NA	NA	NA	NA	NA
PDT000341655.1	Singleton	GCA_006797405.1	7	11	1	NA	NA	NA	NA	NA	NA
PDT000341691.1	Singleton	GCA_006823325.1	7	11	1	NA	NA	NA	NA	NA	NA
PDT000342299.1	Singleton	GCA_016380035.1	7	1974	1	NA	NA	NA	NA	NA	NA
PDT000344279.1	Singleton	GCA_006985925.1	7	11	1	NA	NA	NA	NA	NA	NA
PDT000345045.1	Singleton	GCA_007269345.1	7	11	1	NA	NA	NA	NA	NA	NA
PDT000347120.1	Singleton	GCA_006798705.1	10	2104	1	NA	NA	NA	NA	NA	NA
PDT000347444.1	Singleton	GCA_016379425.1	7	5095	1	NA	NA	NA	NA	NA	NA
PDT000349935.1	Singleton	GCA_007013765.1	7	136	1	NA	NA	NA	NA	NA	NA
PDT000350015.1	Singleton	GCA_007013725.1	6	183	1	NA	NA	NA	NA	NA	NA
PDT000350870.1	Singleton	GCA_006825445.1	7	11	1	NA	NA	NA	NA	NA	NA
PDT000351460.1	Singleton	GCA_016378485.1	1	11	1	NA	NA	NA	NA	NA	NA
PDT000351532.1	Singleton	GCA_006659585.1	7	11	1	NA	NA	NA	NA	NA	NA
PDT000353383.1	Singleton	GCA_016378305.1	7	11	1	NA	NA	NA	NA	NA	NA
PDT000353462.1	Singleton	GCA_006722185.1	1	11	1	NA	NA	NA	NA	NA	NA
PDT000353848.1	Singleton	GCA_016376475.1	6	183	1	NA	NA	NA	NA	NA	NA
PDT000356401.1	Singleton	GCA_016374665.1	7	11	1	NA	NA	NA	NA	NA	NA
PDT000360509.1	Singleton	GCA_006729825.1	7	11	1	NA	NA	NA	NA	NA	NA
PDT000360677.1	Singleton	GCA_006610785.1	1	11	1	NA	NA	NA	NA	NA	NA
PDT000360679.1	Singleton	GCA_016316585.1	1	11	1	NA	NA	NA	NA	NA	NA
PDT000360729.1	Singleton	GCA_006610125.1	1	11	1	NA	NA	NA	NA	NA	NA
PDT000361321.1	Singleton	GCA_003357105.1	7	11	1	NA	NA	NA	NA	NA	NA
PDT000362653.1	Singleton	GCA_006613815.1	7	11	1	NA	NA	NA	NA	NA	NA
PDT000363142.1	Singleton	GCA_006564965.1	8	180	1	NA	NA	NA	NA	NA	NA
PDT000363758.1	Singleton	GCA_010181715.1	7	11	1	NA	NA	NA	NA	NA	NA
PDT000363785.1	Singleton	GCA_010180015.1	7	11	1	NA	NA	NA	NA	NA	NA
PDT000363825.1	Singleton	GCA_010181295.1	7	11	1	NA	NA	NA	NA	NA	NA
PDT000363833.1	Singleton	GCA_010180755.1	7	11	1	NA	NA	NA	NA	NA	NA
PDT000364005.1	Singleton	GCA_016315785.1	1	11	1	NA	NA	NA	NA	NA	NA
PDT000364077.1	Singleton	GCA_006733245.1	1	11	1	NA	NA	NA	NA	NA	NA
PDT000364267.1	Singleton	GCA_006831145.1	7	11	1	NA	NA	NA	NA	NA	NA
PDT000367701.2	Singleton	GCA_006738165.1	7	11	1	NA	NA	NA	NA	NA	NA
PDT000368272.1	Singleton	GCA_006675925.1	1	11	1	NA	NA	NA	NA	NA	NA
PDT000368316.1	Singleton	GCA_016314865.1	7	11	1	NA	NA	NA	NA	NA	NA
PDT000368320.1	Singleton	GCA_006794085.1	9	1972	1	NA	NA	NA	NA	NA	NA
PDT000368689.1	Singleton	GCA_003418895.1	7	11	1	NA	NA	NA	NA	NA	NA
PDT000372841.1	Singleton	GCA_016305805.1	7	11	1	NA	NA	NA	NA	NA	NA
PDT000381618.1	Singleton	GCA_006988575.1	7	11	1	NA	NA	NA	NA	NA	NA
PDT000383316.1	Singleton	GCA_007311335.1	2	11	1	NA	NA	NA	NA	NA	NA
PDT000385452.1	Singleton	GCA_005688255.1	7	11	1	NA	NA	NA	NA	NA	NA
PDT000388028.1	Singleton	GCA_005771065.1	7	11	1	NA	NA	NA	NA	NA	NA
PDT000388110.1	Singleton	GCA_007320525.1	7	11	1	NA	NA	NA	NA	NA	NA
PDT000388219.1	Singleton	GCA_007325415.1	7	11	1	NA	NA	NA	NA	NA	NA
PDT000388287.1	Singleton	GCA_007325935.1	7	11	1	NA	NA	NA	NA	NA	NA
PDT000388741.1	Singleton	GCA_016299805.1	7	11	1	NA	NA	NA	NA	NA	NA
PDT000390512.1	Singleton	GCA_005547975.1	7	11	1	NA	NA	NA	NA	NA	NA
PDT000392885.1	Singleton	GCA_005623875.1	7	11	1	NA	NA	NA	NA	NA	NA
PDT000392905.1	Singleton	GCA_005551165.1	7	11	1	NA	NA	NA	NA	NA	NA
PDT000393216.1	Singleton	GCA_004218785.1	7	11	1	NA	NA	NA	NA	NA	NA
PDT000393218.1	Singleton	GCA_006074635.1	7	11	1	NA	NA	NA	NA	NA	NA
PDT000394208.1	Singleton	GCA_007334575.1	7	1702	1	NA	NA	NA	NA	NA	NA
PDT000394299.1	Singleton	GCA_007334935.1	7	11	1	NA	NA	NA	NA	NA	NA
PDT000396037.1	Singleton	GCA_003781345.1	1	11	1	NA	NA	NA	NA	NA	NA
PDT000398112.1	Singleton	GCA_007338275.1	4	1975	1	NA	NA	NA	NA	NA	NA
PDT000398890.1	Singleton	GCA_007343275.1	7	11	1	NA	NA	NA	NA	NA	NA
PDT000398936.1	Singleton	GCA_007343415.1	7	11	1	NA	NA	NA	NA	NA	NA
PDT000400215.1	Singleton	GCA_003922835.1	6	183	1	NA	NA	NA	NA	NA	NA
PDT000402944.1	Singleton	GCA_003770745.1	1	11	1	NA	NA	NA	NA	NA	NA
PDT000403650.1	Singleton	GCA_005699335.1	7	11	1	NA	NA	NA	NA	NA	NA
PDT000407901.1	Singleton	GCA_016280235.1	7	11	1	NA	NA	NA	NA	NA	NA
PDT000408750.1	Singleton	GCA_004258105.1	7	11	1	NA	NA	NA	NA	NA	NA
PDT000408926.1	Singleton	GCA_007356355.1	2	11	1	NA	NA	NA	NA	NA	NA
PDT000409725.1	Singleton	GCA_005705475.1	7	11	1	NA	NA	NA	NA	NA	NA
PDT000411212.1	Singleton	GCA_007360555.1	7	11	1	NA	NA	NA	NA	NA	NA
PDT000414422.1	Singleton	GCA_005640495.1	7	11	1	NA	NA	NA	NA	NA	NA
PDT000414447.1	Singleton	GCA_005562055.1	1	11	1	NA	NA	NA	NA	NA	NA
PDT000415972.1	Singleton	GCA_005717335.1	7	11	1	NA	NA	NA	NA	NA	NA
PDT000416323.1	Singleton	GCA_005642735.1	7	11	1	NA	NA	NA	NA	NA	NA
PDT000422049.1	Singleton	GCA_016276905.1	7	11	1	NA	NA	NA	NA	NA	NA
PDT000429095.1	Singleton	GCA_016276565.1	7	11	1	NA	NA	NA	NA	NA	NA
PDT000439624.1	Singleton	GCA_007398455.1	7	11	1	NA	NA	NA	NA	NA	NA
PDT000439647.1	Singleton	ERR1755131	7	11	1	NA	NA	NA	NA	NA	NA
PDT000439650.1	Singleton	ERR1755134	7	11	1	NA	NA	NA	NA	NA	NA
PDT000439651.1	Singleton	ERR1755135	7	11	1	NA	NA	NA	NA	NA	NA
PDT000439659.1	Singleton	ERR1755143	6	183	1	NA	NA	NA	NA	NA	NA
PDT000439669.1	Singleton	ERR1755153	7	11	1	NA	NA	NA	NA	NA	NA
PDT000439676.1	Singleton	ERR1755160	7	11	1	NA	NA	NA	NA	NA	NA
PDT000439680.1	Singleton	ERR1755164	7	11	1	NA	NA	NA	NA	NA	NA
PDT000439696.1	Singleton	ERR1755185	7	11	1	NA	NA	NA	NA	NA	NA
PDT000439725.1	Singleton	ERR1755691	7	11	1	NA	NA	NA	NA	NA	NA
PDT000439733.1	Singleton	ERR1755699	7	11	1	NA	NA	NA	NA	NA	NA
PDT000439742.1	Singleton	ERR1755708	7	11	1	NA	NA	NA	NA	NA	NA
PDT000439745.1	Singleton	ERR1755711	7	11	1	NA	NA	NA	NA	NA	NA
PDT000439771.1	Singleton	ERR1755738	7	11	1	NA	NA	NA	NA	NA	NA
PDT000439772.1	Singleton	ERR1755739	6	183	1	NA	NA	NA	NA	NA	NA
PDT000439784.1	Singleton	ERR1755791	7	11	1	NA	NA	NA	NA	NA	NA
PDT000439786.1	Singleton	ERR1755793	7	11	1	NA	NA	NA	NA	NA	NA
PDT000439797.1	Singleton	ERR1755806	7	11	1	NA	NA	NA	NA	NA	NA
PDT000439800.1	Singleton	ERR1755809	7	11	1	NA	NA	NA	NA	NA	NA
PDT000439802.1	Singleton	ERR1755811	6	183	1	NA	NA	NA	NA	NA	NA
PDT000439817.1	Singleton	ERR1755872	7	11	1	NA	NA	NA	NA	NA	NA
PDT000439823.1	Singleton	ERR1756371	7	11	1	NA	NA	NA	NA	NA	NA
PDT000439845.1	Singleton	ERR1756500	7	11	1	NA	NA	NA	NA	NA	NA
PDT000439846.1	Singleton	ERR1756501	7	11	1	NA	NA	NA	NA	NA	NA
PDT000439858.1	Singleton	ERR1757898	6	183	1	NA	NA	NA	NA	NA	NA
PDT000439859.1	Singleton	ERR1757899	7	11	1	NA	NA	NA	NA	NA	NA
PDT000439862.1	Singleton	ERR1757902	7	11	1	NA	NA	NA	NA	NA	NA
PDT000439870.1	Singleton	ERR1758366	7	11	1	NA	NA	NA	NA	NA	NA
PDT000439917.1	Singleton	ERR1759026	7	11	1	NA	NA	NA	NA	NA	NA
PDT000439918.1	Singleton	ERR1759027	7	11	1	NA	NA	NA	NA	NA	NA
PDT000439924.1	Singleton	ERR1759033	7	11	1	NA	NA	NA	NA	NA	NA
PDT000439925.1	Singleton	ERR1759034	7	11	1	NA	NA	NA	NA	NA	NA
PDT000439936.1	Singleton	ERR1759045	7	11	1	NA	NA	NA	NA	NA	NA
PDT000439942.1	Singleton	ERR1759051	7	11	1	NA	NA	NA	NA	NA	NA
PDT000439947.1	Singleton	ERR1759223	7	11	1	NA	NA	NA	NA	NA	NA
PDT000439950.1	Singleton	ERR1759226	6	183	1	NA	NA	NA	NA	NA	NA
PDT000439969.1	Singleton	ERR1759245	7	11	1	NA	NA	NA	NA	NA	NA
PDT000439974.1	Singleton	ERR1759250	7	11	1	NA	NA	NA	NA	NA	NA
PDT000439979.1	Singleton	ERR1759411	7	11	1	NA	NA	NA	NA	NA	NA
PDT000439980.1	Singleton	ERR1759412	7	11	1	NA	NA	NA	NA	NA	NA
PDT000439984.1	Singleton	ERR1759416	7	11	1	NA	NA	NA	NA	NA	NA
PDT000439986.1	Singleton	ERR1759418	7	11	1	NA	NA	NA	NA	NA	NA
PDT000440016.1	Singleton	ERR1767824	6	183	1	NA	NA	NA	NA	NA	NA
PDT000442853.1	Singleton	GCA_005481495.1	7	11	1	NA	NA	NA	NA	NA	NA
PDT000442894.1	Singleton	GCA_016274945.1	7	11	1	NA	NA	NA	NA	NA	NA
PDT000443470.1	Singleton	GCA_005826275.1	7	11	1	NA	NA	NA	NA	NA	NA
PDT000447809.1	Singleton	GCA_010255045.1	7	11	1	NA	NA	NA	NA	NA	NA
PDT000447830.1	Singleton	GCA_010254995.1	7	11	1	NA	NA	NA	NA	NA	NA
PDT000448916.1	Singleton	GCA_005654505.1	7	11	1	NA	NA	NA	NA	NA	NA
PDT000452280.1	Singleton	GCA_010261755.1	7	11	1	NA	NA	NA	NA	NA	NA
PDT000452332.1	Singleton	GCA_010261275.1	7	11	1	NA	NA	NA	NA	NA	NA
PDT000452508.1	Singleton	GCA_010285185.1	7	1983	1	NA	NA	NA	NA	NA	NA
PDT000452527.1	Singleton	GCA_010263475.1	5	366	1	NA	NA	NA	NA	NA	NA
PDT000452551.1	Singleton	GCA_010283705.1	7	11	1	NA	NA	NA	NA	NA	NA
PDT000452577.1	Singleton	GCA_010264755.1	5	11	1	NA	NA	NA	NA	NA	NA
PDT000452586.1	Singleton	GCA_010283845.1	7	1983	1	NA	NA	NA	NA	NA	NA
PDT000453991.1	Singleton	GCA_007505565.1	6	183	1	NA	NA	NA	NA	NA	NA
PDT000454165.1	Singleton	GCA_005484545.1	1	11	1	NA	NA	NA	NA	NA	NA
PDT000454671.1	Singleton	GCA_007410825.1	7	11	1	NA	NA	NA	NA	NA	NA
PDT000455620.1	Singleton	GCA_007781785.1	7	11	1	NA	NA	NA	NA	NA	NA
PDT000457124.1	Singleton	GCA_007416245.1	7	11	1	NA	NA	NA	NA	NA	NA
PDT000457697.1	Singleton	GCA_007586535.1	7	11	1	NA	NA	NA	NA	NA	NA
PDT000457994.1	Singleton	GCA_007417565.1	7	11	1	NA	NA	NA	NA	NA	NA
PDT000458075.1	Singleton	GCA_007508645.1	7	11	1	NA	NA	NA	NA	NA	NA
PDT000459270.1	Singleton	GCA_005581075.1	7	11	1	NA	NA	NA	NA	NA	NA
PDT000460046.1	Singleton	GCA_004135835.1	7	11	1	NA	NA	NA	NA	NA	NA
PDT000464080.1	Singleton	GCA_005733955.1	7	11	1	NA	NA	NA	NA	NA	NA
PDT000464514.1	Singleton	GCA_005832165.1	7	11	1	NA	NA	NA	NA	NA	NA
PDT000464660.1	Singleton	GCA_007423765.1	7	11	1	NA	NA	NA	NA	NA	NA
PDT000464677.1	Singleton	GCA_007592895.1	9	1972	1	NA	NA	NA	NA	NA	NA
PDT000467922.1	Singleton	GCA_005659575.1	7	11	1	NA	NA	NA	NA	NA	NA
PDT000469003.1	Singleton	GCA_004292255.1	7	11	1	NA	NA	NA	NA	NA	NA
PDT000469046.1	Singleton	GCA_005834745.1	7	11	1	NA	NA	NA	NA	NA	NA
PDT000469597.1	Singleton	GCA_007661245.1	7	11	1	NA	NA	NA	NA	NA	NA
PDT000470059.1	Singleton	GCA_005585935.1	7	11	1	NA	NA	NA	NA	NA	NA
PDT000470114.1	Singleton	GCA_005492325.1	8	180	1	NA	NA	NA	NA	NA	NA
PDT000470142.1	Singleton	GCA_005492485.1	7	11	1	NA	NA	NA	NA	NA	NA
PDT000471915.1	Singleton	GCA_004309575.1	7	11	1	NA	NA	NA	NA	NA	NA
PDT000472711.1	Singleton	GCA_007599635.1	7	11	1	NA	NA	NA	NA	NA	NA
PDT000472851.1	Singleton	GCA_007599865.1	4	1975	1	NA	NA	NA	NA	NA	NA
PDT000476622.1	Singleton	GCA_005838585.1	8	180	1	NA	NA	NA	NA	NA	NA
PDT000478490.2	Singleton	GCA_006805785.1	7	11	1	NA	NA	NA	NA	NA	NA
PDT000478684.1	Singleton	GCA_005588235.1	7	11	1	NA	NA	NA	NA	NA	NA
PDT000478698.1	Singleton	GCA_005495125.1	7	11	1	NA	NA	NA	NA	NA	NA
PDT000482781.1	Singleton	GCA_007533985.1	7	11	1	NA	NA	NA	NA	NA	NA
PDT000483366.1	Singleton	GCA_005504515.1	8	180	1	NA	NA	NA	NA	NA	NA
PDT000487379.1	Singleton	GCA_016269185.1	4	1975	1	NA	NA	NA	NA	NA	NA
PDT000487713.1	Singleton	GCA_005530335.1	7	11	1	NA	NA	NA	NA	NA	NA
PDT000487895.1	Singleton	GCA_004744765.1	7	Undetermined	1	NA	NA	NA	NA	NA	NA
PDT000487906.1	Singleton	GCA_004745055.1	7	11	1	NA	NA	NA	NA	NA	NA
PDT000489467.1	Singleton	GCA_005747375.1	7	11	1	NA	NA	NA	NA	NA	NA
PDT000491184.1	Singleton	GCA_005432355.1	7	11	1	NA	NA	NA	NA	NA	NA
PDT000492277.1	Singleton	GCA_005854365.1	7	11	1	NA	NA	NA	NA	NA	NA
PDT000496875.1	Singleton	GCA_005673935.1	7	11	1	NA	NA	NA	NA	NA	NA
PDT000497025.1	Singleton	GCA_005603375.1	7	11	1	NA	NA	NA	NA	NA	NA
PDT000499365.1	Singleton	GCA_005604875.1	7	11	1	NA	NA	NA	NA	NA	NA
PDT000499656.1	Singleton	GCA_005862645.1	7	11	1	NA	NA	NA	NA	NA	NA
PDT000501215.1	Singleton	ERR2908543	7	11	1	NA	NA	NA	NA	NA	NA
PDT000501359.1	Singleton	GCA_007909765.1	7	11	1	NA	NA	NA	NA	NA	NA
PDT000504964.1	Singleton	GCA_005519815.1	7	11	1	NA	NA	NA	NA	NA	NA
PDT000505133.1	Singleton	SRR9113444	8	180	1	NA	NA	NA	NA	NA	NA
PDT000509050.1	Singleton	GCA_005894545.1	7	11	1	NA	NA	NA	NA	NA	NA
PDT000509306.1	Singleton	SRR9137532	7	1974	1	NA	NA	NA	NA	NA	NA
PDT000509637.1	Singleton	GCA_006005945.1	7	11	1	NA	NA	NA	NA	NA	NA
PDT000517585.1	Singleton	GCA_006216925.1	8	180	1	NA	NA	NA	NA	NA	NA
PDT000517705.1	Singleton	GCA_006297805.1	7	11	1	NA	NA	NA	NA	NA	NA
PDT000518249.1	Singleton	GCA_006338135.1	7	11	1	NA	NA	NA	NA	NA	NA
PDT000519457.1	Singleton	GCA_006399255.1	7	11	1	NA	NA	NA	NA	NA	NA
PDT000519517.1	Singleton	GCA_006403655.1	7	11	1	NA	NA	NA	NA	NA	NA
PDT000521464.1	Singleton	GCA_006424935.1	7	11	1	NA	NA	NA	NA	NA	NA
PDT000523211.1	Singleton	GCA_006515975.1	7	11	1	NA	NA	NA	NA	NA	NA
PDT000523246.1	Singleton	GCA_006460825.1	7	11	1	NA	NA	NA	NA	NA	NA
PDT000523826.1	Singleton	GCA_006464645.1	7	11	1	NA	NA	NA	NA	NA	NA
PDT000524546.1	Singleton	GCA_006469405.1	9	1972	1	NA	NA	NA	NA	NA	NA
PDT000525579.1	Singleton	GCA_006478085.1	7	11	1	NA	NA	NA	NA	NA	NA
PDT000527264.1	Singleton	GCA_006488085.1	7	11	1	NA	NA	NA	NA	NA	NA
PDT000533401.1	Singleton	GCA_016260285.1	7	11	1	NA	NA	NA	NA	NA	NA
PDT000537495.1	Singleton	GCA_007801635.1	7	11	1	NA	NA	NA	NA	NA	NA
PDT000539463.1	Singleton	GCA_007803735.1	7	11	1	NA	NA	NA	NA	NA	NA
PDT000541732.1	Singleton	GCA_007543775.1	7	11	1	NA	NA	NA	NA	NA	NA
PDT000544354.1	Singleton	GCA_016258425.1	1	11	1	NA	NA	NA	NA	NA	NA
PDT000545647.1	Singleton	GCA_007700885.1	7	11	1	NA	NA	NA	NA	NA	NA
PDT000545648.1	Singleton	GCA_007699865.1	6	183	1	NA	NA	NA	NA	NA	NA
PDT000546469.1	Singleton	GCA_007706805.1	7	11	1	NA	NA	NA	NA	NA	NA
PDT000549820.1	Singleton	GCA_007851935.1	7	1974	1	NA	NA	NA	NA	NA	NA
PDT000550908.1	Singleton	GCA_007868445.1	8	Undetermined	1	NA	NA	NA	NA	NA	NA
PDT000552758.1	Singleton	GCA_007894955.1	7	11	1	NA	NA	NA	NA	NA	NA
PDT000555676.1	Singleton	GCA_016256035.1	7	11	1	NA	NA	NA	NA	NA	NA
PDT000556795.1	Singleton	GCA_007973045.1	7	11	1	NA	NA	NA	NA	NA	NA
PDT000557491.1	Singleton	GCA_007972705.1	7	11	1	NA	NA	NA	NA	NA	NA
PDT000564225.1	Singleton	GCA_010954815.1	8	180	1	NA	NA	NA	NA	NA	NA
PDT000566370.1	Singleton	GCA_010966015.1	7	11	1	NA	NA	NA	NA	NA	NA
PDT000571326.1	Singleton	GCA_008148145.1	7	1974	1	NA	NA	NA	NA	NA	NA
PDT000572798.1	Singleton	GCA_008083265.1	7	11	1	NA	NA	NA	NA	NA	NA
PDT000574307.1	Singleton	GCA_008191835.1	1	11	1	NA	NA	NA	NA	NA	NA
PDT000574374.1	Singleton	GCA_016251815.1	7	11	1	NA	NA	NA	NA	NA	NA
PDT000575955.1	Singleton	GCA_008257825.1	9	Undetermined	1	NA	NA	NA	NA	NA	NA
PDT000576013.1	Singleton	GCA_008259065.1	7	11	1	NA	NA	NA	NA	NA	NA
PDT000577406.1	Singleton	GCA_008309555.1	6	183	1	NA	NA	NA	NA	NA	NA
PDT000579553.1	Singleton	GCA_008342565.1	7	11	1	NA	NA	NA	NA	NA	NA
PDT000580577.1	Singleton	GCA_008351685.1	6	183	1	NA	NA	NA	NA	NA	NA
PDT000581251.1	Singleton	GCA_008356545.1	1	11	1	NA	NA	NA	NA	NA	NA
PDT000583976.1	Singleton	GCA_008389575.1	7	1974	1	NA	NA	NA	NA	NA	NA
PDT000587104.1	Singleton	GCA_008563655.1	7	11	1	NA	NA	NA	NA	NA	NA
PDT000588210.1	Singleton	GCA_008602305.1	1	11	1	NA	NA	NA	NA	NA	NA
PDT000588297.1	Singleton	GCA_008604165.1	8	180	1	NA	NA	NA	NA	NA	NA
PDT000596942.1	Singleton	GCA_008789745.1	7	3347	1	NA	NA	NA	NA	NA	NA
PDT000598296.1	Singleton	GCA_008817695.1	7	1974	1	NA	NA	NA	NA	NA	NA
PDT000598982.1	Singleton	GCA_008727965.1	7	814	1	NA	NA	NA	NA	NA	NA
PDT000601113.1	Singleton	GCA_008864305.1	8	180	1	NA	NA	NA	NA	NA	NA
PDT000601136.1	Singleton	GCA_008900125.1	6	183	1	NA	NA	NA	NA	NA	NA
PDT000601172.1	Singleton	GCA_008899055.1	7	11	1	NA	NA	NA	NA	NA	NA
PDT000601178.1	Singleton	GCA_008900245.1	7	11	1	NA	NA	NA	NA	NA	NA
PDT000606280.1	Singleton	GCA_010294745.1	7	11	1	NA	NA	NA	NA	NA	NA
PDT000606315.1	Singleton	GCA_010292705.1	7	11	1	NA	NA	NA	NA	NA	NA
PDT000606375.1	Singleton	GCA_010294465.1	6	183	1	NA	NA	NA	NA	NA	NA
PDT000606415.1	Singleton	GCA_009634715.1	7	11	1	NA	NA	NA	NA	NA	NA
PDT000606429.1	Singleton	GCA_009634675.1	7	11	1	NA	NA	NA	NA	NA	NA
PDT000606445.1	Singleton	GCA_009635415.1	7	11	1	NA	NA	NA	NA	NA	NA
PDT000606461.1	Singleton	GCA_009635575.1	6	183	1	NA	NA	NA	NA	NA	NA
PDT000606503.1	Singleton	GCA_009635855.1	7	11	1	NA	NA	NA	NA	NA	NA
PDT000606532.1	Singleton	GCA_015044095.1	7	11	1	NA	NA	NA	NA	NA	NA
PDT000606535.1	Singleton	GCA_009622475.1	7	11	1	NA	NA	NA	NA	NA	NA
PDT000606537.1	Singleton	GCA_015044075.1	7	11	1	NA	NA	NA	NA	NA	NA
PDT000606548.1	Singleton	ERR3581042	7	11	1	NA	NA	NA	NA	NA	NA
PDT000606568.1	Singleton	ERR3581062	7	11	1	NA	NA	NA	NA	NA	NA
PDT000606597.1	Singleton	ERR3581092	7	11	1	NA	NA	NA	NA	NA	NA
PDT000606664.1	Singleton	GCA_015043455.1	8	180	1	NA	NA	NA	NA	NA	NA
PDT000606666.1	Singleton	GCA_015043355.1	6	183	1	NA	NA	NA	NA	NA	NA
PDT000606795.1	Singleton	GCA_009637675.1	7	Undetermined	1	NA	NA	NA	NA	NA	NA
PDT000606857.1	Singleton	GCA_009637755.1	7	11	1	NA	NA	NA	NA	NA	NA
PDT000606954.1	Singleton	GCA_009639155.1	7	11	1	NA	NA	NA	NA	NA	NA
PDT000606997.1	Singleton	ERR3581503	8	180	1	NA	NA	NA	NA	NA	NA
PDT000607023.1	Singleton	GCA_009639415.1	7	11	1	NA	NA	NA	NA	NA	NA
PDT000607050.1	Singleton	GCA_009640195.1	6	183	1	NA	NA	NA	NA	NA	NA
PDT000607180.1	Singleton	GCA_009624475.1	7	11	1	NA	NA	NA	NA	NA	NA
PDT000607208.1	Singleton	GCA_009624835.1	6	183	1	NA	NA	NA	NA	NA	NA
PDT000607230.1	Singleton	GCA_009642075.1	7	11	1	NA	NA	NA	NA	NA	NA
PDT000607261.1	Singleton	GCA_009625655.1	7	11	1	NA	NA	NA	NA	NA	NA
PDT000607374.1	Singleton	GCA_009644095.1	6	183	1	NA	NA	NA	NA	NA	NA
PDT000607378.1	Singleton	GCA_009644145.1	2	11	1	NA	NA	NA	NA	NA	NA
PDT000608570.1	Singleton	GCA_009149865.1	7	11	1	NA	NA	NA	NA	NA	NA
PDT000611417.1	Singleton	GCA_009229865.1	8	180	1	NA	NA	NA	NA	NA	NA
PDT000616481.1	Singleton	GCA_016228165.1	7	11	1	NA	NA	NA	NA	NA	NA
PDT000616978.1	Singleton	GCA_009353575.1	7	11	1	NA	NA	NA	NA	NA	NA
PDT000617297.1	Singleton	SRR10340498	7	11	1	NA	NA	NA	NA	NA	NA
PDT000620616.1	Singleton	GCA_009443455.1	3	11	1	NA	NA	NA	NA	NA	NA
PDT000622650.1	Singleton	GCA_010298125.1	7	11	1	NA	NA	NA	NA	NA	NA
PDT000623917.1	Singleton	GCA_011515445.1	1	11	1	NA	NA	NA	NA	NA	NA
PDT000625017.1	Singleton	GCA_010963115.1	6	Undetermined	1	NA	NA	NA	NA	NA	NA
PDT000625287.1	Singleton	GCA_011597905.1	7	11	1	NA	NA	NA	NA	NA	NA
PDT000628094.1	Singleton	SRR10441973	8	180	1	NA	NA	NA	NA	NA	NA
PDT000628282.1	Singleton	GCA_011189475.1	7	11	1	NA	NA	NA	NA	NA	NA
PDT000628618.1	Singleton	GCA_010981435.1	7	11	1	NA	NA	NA	NA	NA	NA
PDT000628700.1	Singleton	GCA_010891135.1	6	183	1	NA	NA	NA	NA	NA	NA
PDT000632079.1	Singleton	GCA_011545175.1	1	11	1	NA	NA	NA	NA	NA	NA
PDT000636595.1	Singleton	SRR10532688	7	11	1	NA	NA	NA	NA	NA	NA
PDT000643286.1	Singleton	GCA_010463125.1	8	Undetermined	1	NA	NA	NA	NA	NA	NA
PDT000646989.1	Singleton	SRR10723145	7	11	1	NA	NA	NA	NA	NA	NA
PDT000651601.1	Singleton	GCA_010792555.1	7	11	1	NA	NA	NA	NA	NA	NA
PDT000651627.1	Singleton	GCA_010792675.1	7	11	1	NA	NA	NA	NA	NA	NA
PDT000652158.1	Singleton	GCA_010480135.1	3	11	1	NA	NA	NA	NA	NA	NA
PDT000655165.1	Singleton	GCA_011405215.1	7	11	1	NA	NA	NA	NA	NA	NA
PDT000657067.1	Singleton	GCA_010445675.1	7	11	1	NA	NA	NA	NA	NA	NA
PDT000660886.1	Singleton	GCA_009852565.1	7	11	1	NA	NA	NA	NA	NA	NA
PDT000660887.1	Singleton	GCA_009852575.1	7	11	1	NA	NA	NA	NA	NA	NA
PDT000660890.1	Singleton	GCA_009852545.1	7	11	1	NA	NA	NA	NA	NA	NA
PDT000660892.1	Singleton	GCA_009852695.1	7	11	1	NA	NA	NA	NA	NA	NA
PDT000660893.1	Singleton	GCA_009852705.1	7	11	1	NA	NA	NA	NA	NA	NA
PDT000660897.1	Singleton	GCA_009852635.1	7	11	1	NA	NA	NA	NA	NA	NA
PDT000660944.1	Singleton	GCA_009853565.1	7	11	1	NA	NA	NA	NA	NA	NA
PDT000661003.1	Singleton	GCA_009854935.1	7	11	1	NA	NA	NA	NA	NA	NA
PDT000662429.1	Singleton	GCA_010846505.1	7	11	1	NA	NA	NA	NA	NA	NA
PDT000663653.1	Singleton	GCA_010841045.1	1	11	1	NA	NA	NA	NA	NA	NA
PDT000664065.1	Singleton	GCA_011210525.1	7	11	1	NA	NA	NA	NA	NA	NA
PDT000669422.1	Singleton	GCA_011218865.1	7	11	1	NA	NA	NA	NA	NA	NA
PDT000671041.1	Singleton	GCA_011273245.1	7	11	1	NA	NA	NA	NA	NA	NA
PDT000671598.1	Singleton	GCA_011220225.1	8	180	1	NA	NA	NA	NA	NA	NA
PDT000673727.1	Singleton	GCA_011232715.1	7	11	1	NA	NA	NA	NA	NA	NA
PDT000674263.1	Singleton	GCA_011286225.1	8	172	1	NA	NA	NA	NA	NA	NA
PDT000674311.1	Singleton	GCA_011284805.1	3	Undetermined	1	NA	NA	NA	NA	NA	NA
PDT000674339.1	Singleton	GCA_011221135.1	8	180	1	NA	NA	NA	NA	NA	NA
PDT000674434.1	Singleton	GCA_011284765.1	7	11	1	NA	NA	NA	NA	NA	NA
PDT000674509.1	Singleton	GCA_011296655.1	7	11	1	NA	NA	NA	NA	NA	NA
PDT000674790.1	Singleton	GCA_011296915.1	6	183	1	NA	NA	NA	NA	NA	NA
PDT000678910.1	Singleton	GCA_011348945.1	7	11	1	NA	NA	NA	NA	NA	NA
PDT000678944.1	Singleton	GCA_011350305.1	7	11	1	NA	NA	NA	NA	NA	NA
PDT000678960.1	Singleton	GCA_011257935.1	7	11	1	NA	NA	NA	NA	NA	NA
PDT000678974.1	Singleton	GCA_011304535.1	7	11	1	NA	NA	NA	NA	NA	NA
PDT000679017.1	Singleton	GCA_011243275.1	7	11	1	NA	NA	NA	NA	NA	NA
PDT000679031.1	Singleton	GCA_011349385.1	7	11	1	NA	NA	NA	NA	NA	NA
PDT000679032.1	Singleton	GCA_011242715.1	7	11	1	NA	NA	NA	NA	NA	NA
PDT000679832.1	Singleton	GCA_011345145.1	7	11	1	NA	NA	NA	NA	NA	NA
PDT000682105.1	Singleton	GCA_011486235.1	7	11	1	NA	NA	NA	NA	NA	NA
PDT000687756.1	Singleton	GCA_011000175.1	7	11	1	NA	NA	NA	NA	NA	NA
PDT000689279.1	Singleton	GCA_011690735.1	6	183	1	NA	NA	NA	NA	NA	NA
PDT000692241.1	Singleton	GCA_011383525.1	7	1974	1	NA	NA	NA	NA	NA	NA
PDT000705810.1	Singleton	GCA_011293755.1	7	11	1	NA	NA	NA	NA	NA	NA
PDT000706315.1	Singleton	GCA_011498165.1	7	11	1	NA	NA	NA	NA	NA	NA
PDT000708460.1	Singleton	GCA_016189205.1	7	11	1	NA	NA	NA	NA	NA	NA
PDT000710650.1	Singleton	GCA_011717795.1	7	11	1	NA	NA	NA	NA	NA	NA
PDT000712175.1	Singleton	GCA_011726475.1	7	11	1	NA	NA	NA	NA	NA	NA
PDT000717361.1	Singleton	GCA_012001665.1	7	11	1	NA	NA	NA	NA	NA	NA
PDT000719799.1	Singleton	GCA_016175355.1	7	11	1	NA	NA	NA	NA	NA	NA
PDT000719833.1	Singleton	GCA_012108175.1	7	11	1	NA	NA	NA	NA	NA	NA
PDT000720596.1	Singleton	GCA_012168555.1	7	11	1	NA	NA	NA	NA	NA	NA
PDT000720948.1	Singleton	GCA_012244205.1	7	11	1	NA	NA	NA	NA	NA	NA
PDT000721280.1	Singleton	GCA_012283145.1	7	11	1	NA	NA	NA	NA	NA	NA
PDT000728040.1	Singleton	GCA_014569535.1	3	11	1	NA	NA	NA	NA	NA	NA
PDT000735542.1	Singleton	GCA_013105355.1	7	11	1	NA	NA	NA	NA	NA	NA
PDT000744183.1	Singleton	GCA_013148115.1	7	11	1	NA	NA	NA	NA	NA	NA
PDT000749588.1	Singleton	GCA_013793125.1	7	11	1	NA	NA	NA	NA	NA	NA
PDT000751070.1	Singleton	GCA_013783295.1	7	11	1	NA	NA	NA	NA	NA	NA
PDT000757181.1	Singleton	GCA_013210105.1	8	180	1	NA	NA	NA	NA	NA	NA
PDT000757563.1	Singleton	GCA_013220195.1	8	180	1	NA	NA	NA	NA	NA	NA
PDT000757572.1	Singleton	GCA_013220375.1	7	11	1	NA	NA	NA	NA	NA	NA
PDT000757592.1	Singleton	GCA_013220765.1	8	180	1	NA	NA	NA	NA	NA	NA
PDT000757593.1	Singleton	GCA_013220805.1	7	11	1	NA	NA	NA	NA	NA	NA
PDT000757600.1	Singleton	GCA_013220945.1	7	11	1	NA	NA	NA	NA	NA	NA
PDT000757733.1	Singleton	GCA_013223425.1	7	11	1	NA	NA	NA	NA	NA	NA
PDT000759144.1	Singleton	GCA_013252735.1	7	11	1	NA	NA	NA	NA	NA	NA
PDT000759376.1	Singleton	GCA_013257565.1	8	180	1	NA	NA	NA	NA	NA	NA
PDT000760138.1	Singleton	GCA_016170805.1	7	11	1	NA	NA	NA	NA	NA	NA
PDT000761152.1	Singleton	GCA_013276025.1	8	180	1	NA	NA	NA	NA	NA	NA
PDT000763607.1	Singleton	GCA_013724165.1	7	11	1	NA	NA	NA	NA	NA	NA
PDT000767063.1	Singleton	GCA_013707455.1	7	11	1	NA	NA	NA	NA	NA	NA
PDT000770630.1	Singleton	GCA_013667785.1	1	11	1	NA	NA	NA	NA	NA	NA
PDT000773005.1	Singleton	GCA_013645875.1	7	11	1	NA	NA	NA	NA	NA	NA
PDT000773124.1	Singleton	GCA_013643535.1	7	11	1	NA	NA	NA	NA	NA	NA
PDT000773273.1	Singleton	GCA_013639615.1	7	11	1	NA	NA	NA	NA	NA	NA
PDT000773312.1	Singleton	GCA_013640575.1	7	11	1	NA	NA	NA	NA	NA	NA
PDT000773337.1	Singleton	GCA_013640135.1	7	11	1	NA	NA	NA	NA	NA	NA
PDT000773346.1	Singleton	GCA_013639985.1	7	11	1	NA	NA	NA	NA	NA	NA
PDT000773348.1	Singleton	GCA_013639895.1	7	11	1	NA	NA	NA	NA	NA	NA
PDT000773349.1	Singleton	GCA_013639875.1	7	11	1	NA	NA	NA	NA	NA	NA
PDT000773358.1	Singleton	GCA_013638975.1	7	11	1	NA	NA	NA	NA	NA	NA
PDT000773359.1	Singleton	GCA_013638635.1	7	11	1	NA	NA	NA	NA	NA	NA
PDT000773388.1	Singleton	GCA_013638135.1	7	11	1	NA	NA	NA	NA	NA	NA
PDT000773389.1	Singleton	GCA_013638095.1	7	11	1	NA	NA	NA	NA	NA	NA
PDT000773402.1	Singleton	GCA_013638905.1	7	11	1	NA	NA	NA	NA	NA	NA
PDT000773416.1	Singleton	GCA_013638775.1	7	11	1	NA	NA	NA	NA	NA	NA
PDT000773455.1	Singleton	GCA_013637175.1	7	11	1	NA	NA	NA	NA	NA	NA
PDT000773506.1	Singleton	GCA_013636115.1	7	11	1	NA	NA	NA	NA	NA	NA
PDT000773518.1	Singleton	GCA_013635955.1	7	11	1	NA	NA	NA	NA	NA	NA
PDT000773536.1	Singleton	GCA_013635455.1	7	11	1	NA	NA	NA	NA	NA	NA
PDT000773549.1	Singleton	GCA_013635195.1	7	11	1	NA	NA	NA	NA	NA	NA
PDT000773571.1	Singleton	GCA_013634815.1	7	11	1	NA	NA	NA	NA	NA	NA
PDT000775368.1	Singleton	ERR3633562	2	11	1	NA	NA	NA	NA	NA	NA
PDT000775398.1	Singleton	ERR3633593	7	11	1	NA	NA	NA	NA	NA	NA
PDT000776158.1	Singleton	ERR3634616	7	11	1	NA	NA	NA	NA	NA	NA
PDT000776165.1	Singleton	ERR3634623	7	11	1	NA	NA	NA	NA	NA	NA
PDT000776195.1	Singleton	ERR3634653	7	11	1	NA	NA	NA	NA	NA	NA
PDT000776237.1	Singleton	ERR3634695	7	1974	1	NA	NA	NA	NA	NA	NA
PDT000776397.1	Singleton	ERR3634856	7	11	1	NA	NA	NA	NA	NA	NA
PDT000776613.1	Singleton	ERR3635074	7	1974	1	NA	NA	NA	NA	NA	NA
PDT000776633.1	Singleton	ERR3635094	7	11	1	NA	NA	NA	NA	NA	NA
PDT000776906.1	Singleton	ERR3635368	7	11	1	NA	NA	NA	NA	NA	NA
PDT000777160.1	Singleton	ERR3635622	7	11	1	NA	NA	NA	NA	NA	NA
PDT000777172.1	Singleton	ERR3635634	7	11	1	NA	NA	NA	NA	NA	NA
PDT000777241.1	Singleton	ERR3635704	7	11	1	NA	NA	NA	NA	NA	NA
PDT000777267.1	Singleton	ERR3635730	2	11	1	NA	NA	NA	NA	NA	NA
PDT000777433.1	Singleton	ERR3635896	7	11	1	NA	NA	NA	NA	NA	NA
PDT000777458.1	Singleton	ERR3635921	7	Undetermined	1	NA	NA	NA	NA	NA	NA
PDT000777584.1	Singleton	ERR3636047	7	11	1	NA	NA	NA	NA	NA	NA
PDT000777949.1	Singleton	ERR3636423	7	Undetermined	1	NA	NA	NA	NA	NA	NA
PDT000778136.1	Singleton	ERR3636610	7	11	1	NA	NA	NA	NA	NA	NA
PDT000778145.1	Singleton	ERR3636619	7	11	1	NA	NA	NA	NA	NA	NA
PDT000778450.1	Singleton	ERR3636928	5	11	1	NA	NA	NA	NA	NA	NA
PDT000779368.1	Singleton	ERR3637858	7	11	1	NA	NA	NA	NA	NA	NA
PDT000779647.1	Singleton	ERR3638140	9	1972	1	NA	NA	NA	NA	NA	NA
PDT000780034.1	Singleton	ERR3638530	5	366	1	NA	NA	NA	NA	NA	NA
PDT000780615.1	Singleton	ERR3639293	7	Undetermined	1	NA	NA	NA	NA	NA	NA
PDT000780618.1	Singleton	ERR3639296	5	366	1	NA	NA	NA	NA	NA	NA
PDT000780806.1	Singleton	ERR3639485	7	11	1	NA	NA	NA	NA	NA	NA
PDT000780930.1	Singleton	ERR3639618	5	11	1	NA	NA	NA	NA	NA	NA
PDT000780937.1	Singleton	ERR3639625	7	11	1	NA	NA	NA	NA	NA	NA
PDT000781325.1	Singleton	GCA_013567515.1	7	11	1	NA	NA	NA	NA	NA	NA
PDT000783387.1	Singleton	GCA_013535935.1	7	11	1	NA	NA	NA	NA	NA	NA
PDT000783615.1	Singleton	GCA_013546645.1	7	11	1	NA	NA	NA	NA	NA	NA
PDT000785728.1	Singleton	GCA_013502855.1	7	11	1	NA	NA	NA	NA	NA	NA
PDT000789272.1	Singleton	GCA_013583095.1	7	11	1	NA	NA	NA	NA	NA	NA
PDT000789453.1	Singleton	GCA_013589455.1	7	11	1	NA	NA	NA	NA	NA	NA
PDT000789466.1	Singleton	GCA_013590315.1	6	183	1	NA	NA	NA	NA	NA	NA
PDT000789467.1	Singleton	GCA_013590335.1	6	183	1	NA	NA	NA	NA	NA	NA
PDT000789507.1	Singleton	GCA_013591735.1	7	11	1	NA	NA	NA	NA	NA	NA
PDT000789539.1	Singleton	GCA_013590495.1	7	11	1	NA	NA	NA	NA	NA	NA
PDT000789543.1	Singleton	GCA_013595545.1	7	11	1	NA	NA	NA	NA	NA	NA
PDT000789573.1	Singleton	GCA_013598275.1	6	183	1	NA	NA	NA	NA	NA	NA
PDT000791821.1	Singleton	GCA_013529335.1	6	183	1	NA	NA	NA	NA	NA	NA
PDT000791831.1	Singleton	GCA_013529875.1	7	11	1	NA	NA	NA	NA	NA	NA
PDT000791849.1	Singleton	GCA_013529635.1	7	11	1	NA	NA	NA	NA	NA	NA
PDT000791871.1	Singleton	GCA_013528735.1	7	11	1	NA	NA	NA	NA	NA	NA
PDT000791888.1	Singleton	GCA_013529795.1	7	11	1	NA	NA	NA	NA	NA	NA
PDT000791984.1	Singleton	GCA_013485165.1	7	11	1	NA	NA	NA	NA	NA	NA
PDT000794063.1	Singleton	GCA_013480345.1	7	11	1	NA	NA	NA	NA	NA	NA
PDT000794934.1	Singleton	GCA_013554795.1	1	11	1	NA	NA	NA	NA	NA	NA
PDT000795859.1	Singleton	GCA_013677615.1	7	11	1	NA	NA	NA	NA	NA	NA
PDT000798649.1	Singleton	GCA_013916285.1	1	11	1	NA	NA	NA	NA	NA	NA
PDT000803210.1	Singleton	GCA_014088585.1	8	180	1	NA	NA	NA	NA	NA	NA
PDT000806569.1	Singleton	GCA_014152905.1	1	11	1	NA	NA	NA	NA	NA	NA
PDT000820455.1	Singleton	GCA_014303855.1	1	11	1	NA	NA	NA	NA	NA	NA
PDT000820486.1	Singleton	GCA_014297135.1	3	11	1	NA	NA	NA	NA	NA	NA
PDT000820653.1	Singleton	GCA_014340695.1	7	11	1	NA	NA	NA	NA	NA	NA
PDT000823284.1	Singleton	GCA_014356265.1	7	11	1	NA	NA	NA	NA	NA	NA
PDT000826822.1	Singleton	GCA_014347895.1	1	11	1	NA	NA	NA	NA	NA	NA
PDT000830264.1	Singleton	GCA_014507225.1	7	11	1	NA	NA	NA	NA	NA	NA
PDT000835845.1	Singleton	GCA_016156715.1	1	11	1	NA	NA	NA	NA	NA	NA
PDT000840542.1	Singleton	GCA_016156755.1	1	11	1	NA	NA	NA	NA	NA	NA
PDT000842231.1	Singleton	GCA_017278715.1	1	11	1	NA	NA	NA	NA	NA	NA
PDT000843658.1	Singleton	GCA_014717895.1	2	78	1	NA	NA	NA	NA	NA	NA
PDT000848278.1	Singleton	GCA_014766615.1	7	11	1	NA	NA	NA	NA	NA	NA
PDT000851087.1	Singleton	GCA_015206475.1	7	11	1	NA	NA	NA	NA	NA	NA
PDT000852328.1	Singleton	GCA_014828435.1	7	11	1	NA	NA	NA	NA	NA	NA
PDT000852333.1	Singleton	GCA_014828555.1	7	11	1	NA	NA	NA	NA	NA	NA
PDT000852348.1	Singleton	GCA_014828855.1	7	11	1	NA	NA	NA	NA	NA	NA
PDT000852364.1	Singleton	GCA_014829195.1	7	11	1	NA	NA	NA	NA	NA	NA
PDT000852370.1	Singleton	GCA_014829295.1	7	11	1	NA	NA	NA	NA	NA	NA
PDT000852371.1	Singleton	GCA_014829315.1	7	11	1	NA	NA	NA	NA	NA	NA
PDT000852391.1	Singleton	GCA_014829705.1	7	11	1	NA	NA	NA	NA	NA	NA
PDT000852396.1	Singleton	GCA_014829835.1	7	11	1	NA	NA	NA	NA	NA	NA
PDT000852397.1	Singleton	GCA_014829845.1	7	11	1	NA	NA	NA	NA	NA	NA
PDT000852402.1	Singleton	GCA_014829935.1	7	11	1	NA	NA	NA	NA	NA	NA
PDT000852409.1	Singleton	GCA_014830095.1	7	11	1	NA	NA	NA	NA	NA	NA
PDT000852411.1	Singleton	GCA_014830105.1	7	11	1	NA	NA	NA	NA	NA	NA
PDT000852416.1	Singleton	GCA_014830335.1	7	11	1	NA	NA	NA	NA	NA	NA
PDT000852417.1	Singleton	GCA_014830375.1	7	11	1	NA	NA	NA	NA	NA	NA
PDT000852418.1	Singleton	GCA_014830395.1	7	11	1	NA	NA	NA	NA	NA	NA
PDT000852424.1	Singleton	GCA_014830515.1	7	11	1	NA	NA	NA	NA	NA	NA
PDT000852429.1	Singleton	GCA_014830615.1	7	11	1	NA	NA	NA	NA	NA	NA
PDT000852445.1	Singleton	GCA_014830935.1	7	11	1	NA	NA	NA	NA	NA	NA
PDT000852452.1	Singleton	GCA_014831075.1	7	11	1	NA	NA	NA	NA	NA	NA
PDT000852477.1	Singleton	GCA_014831575.1	7	11	1	NA	NA	NA	NA	NA	NA
PDT000852478.1	Singleton	GCA_014831595.1	7	11	1	NA	NA	NA	NA	NA	NA
PDT000853846.1	Singleton	GCA_015151695.1	7	11	1	NA	NA	NA	NA	NA	NA
PDT000855063.1	Singleton	GCA_015131535.1	6	183	1	NA	NA	NA	NA	NA	NA
PDT000855084.1	Singleton	GCA_015127725.1	6	183	1	NA	NA	NA	NA	NA	NA
PDT000857587.1	Singleton	SRR12793960	1	11	1	NA	NA	NA	NA	NA	NA
PDT000861766.1	Singleton	GCA_014941385.1	7	11	1	NA	NA	NA	NA	NA	NA
PDT000864085.1	Singleton	GCA_014989765.1	7	11	1	NA	NA	NA	NA	NA	NA
PDT000864213.1	Singleton	GCA_014972465.1	7	11	1	NA	NA	NA	NA	NA	NA
PDT000868816.1	Singleton	ERR2194389	2	11	1	NA	NA	NA	NA	NA	NA
PDT000870829.1	Singleton	GCA_015078515.1	7	11	1	NA	NA	NA	NA	NA	NA
PDT000871581.1	Singleton	GCA_015112155.1	7	11	1	NA	NA	NA	NA	NA	NA
PDT000871697.1	Singleton	GCA_016152955.1	1	11	1	NA	NA	NA	NA	NA	NA
PDT000871699.1	Singleton	GCA_015119415.1	7	1974	1	NA	NA	NA	NA	NA	NA
PDT000873584.1	Singleton	GCA_016123335.1	7	11	1	NA	NA	NA	NA	NA	NA
PDT000878453.1	Singleton	GCA_016120835.1	7	11	1	NA	NA	NA	NA	NA	NA
PDT000880030.1	Singleton	ERR4766354	7	11	1	NA	NA	NA	NA	NA	NA
PDT000880036.1	Singleton	ERR4766360	7	11	1	NA	NA	NA	NA	NA	NA
PDT000880222.1	Singleton	ERR4766515	7	11	1	NA	NA	NA	NA	NA	NA
PDT000880316.1	Singleton	ERR4766611	7	11	1	NA	NA	NA	NA	NA	NA
PDT000887901.1	Singleton	GCA_015373615.1	7	11	1	NA	NA	NA	NA	NA	NA
PDT000889722.1	Singleton	GCA_015480505.1	6	183	1	NA	NA	NA	NA	NA	NA
PDT000892969.1	Singleton	GCA_015595145.1	6	2107	1	NA	NA	NA	NA	NA	NA
PDT000894259.1	Singleton	ERR3263763	6	183	1	NA	NA	NA	NA	NA	NA
PDT000894280.1	Singleton	ERR3263784	7	11	1	NA	NA	NA	NA	NA	NA
PDT000894305.1	Singleton	ERR3263809	6	183	1	NA	NA	NA	NA	NA	NA
PDT000894352.1	Singleton	ERR3263856	7	11	1	NA	NA	NA	NA	NA	NA
PDT000894381.1	Singleton	ERR3263885	7	11	1	NA	NA	NA	NA	NA	NA
PDT000895845.1	Singleton	GCA_015649085.1	8	3304	1	NA	NA	NA	NA	NA	NA
PDT000895861.1	Singleton	GCA_015648785.1	8	3304	1	NA	NA	NA	NA	NA	NA
PDT000895864.1	Singleton	GCA_015648265.1	7	11	1	NA	NA	NA	NA	NA	NA
PDT000895871.1	Singleton	GCA_015648045.1	9	1972	1	NA	NA	NA	NA	NA	NA
PDT000895872.1	Singleton	GCA_015648425.1	7	11	1	NA	NA	NA	NA	NA	NA
PDT000895874.1	Singleton	GCA_015648825.1	9	1972	1	NA	NA	NA	NA	NA	NA
PDT000895893.1	Singleton	GCA_015658035.1	9	1972	1	NA	NA	NA	NA	NA	NA
PDT000895914.1	Singleton	GCA_015647125.1	9	1972	1	NA	NA	NA	NA	NA	NA
PDT000895917.1	Singleton	GCA_015647045.1	7	11	1	NA	NA	NA	NA	NA	NA
PDT000895964.1	Singleton	ERR2118161	9	1972	1	NA	NA	NA	NA	NA	NA
PDT000895977.1	Singleton	ERR2118174	8	3304	1	NA	NA	NA	NA	NA	NA
PDT000895979.1	Singleton	ERR2118176	8	180	1	NA	NA	NA	NA	NA	NA
PDT000896002.1	Singleton	GCA_015647025.1	8	180	1	NA	NA	NA	NA	NA	NA
PDT000896015.1	Singleton	GCA_015647785.1	9	1972	1	NA	NA	NA	NA	NA	NA
PDT000896042.1	Singleton	GCA_015646285.1	8	3304	1	NA	NA	NA	NA	NA	NA
PDT000896045.1	Singleton	GCA_015646345.1	8	180	1	NA	NA	NA	NA	NA	NA
PDT000897228.1	Singleton	GCA_015645585.1	7	11	1	NA	NA	NA	NA	NA	NA
PDT000900833.1	Singleton	ERR3453453	7	4064	1	NA	NA	NA	NA	NA	NA
PDT000900835.1	Singleton	ERR3453455	7	11	1	NA	NA	NA	NA	NA	NA
PDT000900854.1	Singleton	ERR3453474	7	11	1	NA	NA	NA	NA	NA	NA
[truncated: 175 more rows]

## Sheet: Kentucky A
Unique IDa	SNP Cluster/Singleton	Representative Isolateb	Clade	Sequence Typec	Number of Isolates	US Isolates			UK Isolates
						Total	Human	Non-human	Total	Human	Non-human
PDS000002548.10	SNP Cluster	GCA_010878185.1	1	152	39	39	0	39	0	0	0
PDS000003831.13	SNP Cluster	ERR4400474	2	696	11	0	0	0	9	9	0
PDS000004065.5	SNP Cluster	GCA_006691165.1	1	152	8	8	0	8	0	0	0
PDS000004066.70	SNP Cluster	GCA_008407685.1	1	152	84	84	3	81	0	0	0
PDS000004072.3	SNP Cluster	GCA_006690435.1	1	152	5	5	0	5	0	0	0
PDS000004073.11	SNP Cluster	GCA_006103275.1	1	152	2	1	0	1	0	0	0
PDS000004078.3	SNP Cluster	GCA_006691025.1	1	152	3	3	0	3	0	0	0
PDS000004081.22	SNP Cluster	GCA_019464315.1	1	152	16	16	0	16	0	0	0
PDS000004090.57	SNP Cluster	GCA_009539855.1	1	152	57	57	0	57	0	0	0
PDS000004091.7	SNP Cluster	GCA_006811505.1	1	152	9	9	0	9	0	0	0
PDS000004095.132	SNP Cluster	GCA_015048785.1	1	152	186	185	7	178	0	0	0
PDS000004096.14	SNP Cluster	GCA_004308685.1	1	152	22	18	1	17	0	0	0
PDS000004848.8	SNP Cluster	GCA_008431325.1	1	152	10	10	0	10	0	0	0
PDS000005452.4	SNP Cluster	GCA_007753275.1	1	152	2	1	0	1	0	0	0
PDS000006077.6	SNP Cluster	GCA_008651135.1	1	152	4	4	0	4	0	0	0
PDS000007281.136	SNP Cluster	GCA_011180275.1	1	152	149	149	1	148	0	0	0
PDS000007463.2	SNP Cluster	GCA_001716065.1	1	318	2	1	0	1	0	0	0
PDS000007672.1	SNP Cluster	GCA_001716335.1	1	152	2	2	0	2	0	0	0
PDS000011237.20	SNP Cluster	GCA_009371155.1	1	152	21	21	0	21	0	0	0
PDS000012359.6	SNP Cluster	GCA_009202015.1	1	152	6	6	0	6	0	0	0
PDS000014063.53	SNP Cluster	GCA_009584885.1	1	152	45	44	1	43	0	0	0
PDS000015874.21	SNP Cluster	GCA_005680175.1	1	152	20	20	0	20	0	0	0
PDS000017541.24	SNP Cluster	GCA_008954805.1	1	4225	25	25	0	25	0	0	0
PDS000023308.3	SNP Cluster	ERR4400688	1	152	4	0	0	0	3	3	0
PDS000023309.4	SNP Cluster	GCA_007436385.1	1	152	4	0	0	0	4	4	0
PDS000025903.2	SNP Cluster	GCA_007268015.1	2	696	2	0	0	0	2	2	0
PDS000025971.2	SNP Cluster	GCA_007284195.1	1	152	2	0	0	0	2	2	0
PDS000026547.2	SNP Cluster	GCA_018340485.1	1	152	14	14	0	14	0	0	0
PDS000026548.1	SNP Cluster	GCA_001716775.1	1	152	2	2	0	2	0	0	0
PDS000026550.1	SNP Cluster	GCA_001716665.1	1	152	2	2	0	2	0	0	0
PDS000027272.2	SNP Cluster	GCA_007762935.1	1	152	3	3	0	3	0	0	0
PDS000027273.3	SNP Cluster	GCA_006755305.1	1	152	3	3	0	3	0	0	0
PDS000027286.1	SNP Cluster	SRR1030853	1	152	3	3	0	3	0	0	0
PDS000027566.9	SNP Cluster	GCA_008440465.1	1	152	10	10	0	10	0	0	0
PDS000027733.3	SNP Cluster	GCA_007429285.1	1	152	4	4	0	4	0	0	0
PDS000027747.12	SNP Cluster	GCA_017121045.1	1	152	12	12	0	12	0	0	0
PDS000027757.6	SNP Cluster	GCA_016059935.1	1	152	6	6	0	6	0	0	0
PDS000027850.3	SNP Cluster	GCA_008491105.1	1	152	4	4	0	4	0	0	0
PDS000027919.8	SNP Cluster	GCA_009072645.1	1	152	14	14	0	14	0	0	0
PDS000028152.2	SNP Cluster	GCA_008358125.1	1	152	3	3	0	3	0	0	0
PDS000028240.1	SNP Cluster	GCA_009150975.1	1	152	3	3	0	3	0	0	0
PDS000028287.1	SNP Cluster	GCA_008489945.1	1	152	2	2	0	2	0	0	0
PDS000028422.6	SNP Cluster	GCA_008438205.1	1	152	8	8	1	7	0	0	0
PDS000028664.21	SNP Cluster	GCA_007464535.1	1	152	24	24	0	24	0	0	0
PDS000028704.2	SNP Cluster	GCA_005534955.1	1	3169	3	1	0	1	0	0	0
PDS000028740.1	SNP Cluster	GCA_005411815.1	1	152	2	0	0	0	0	0	0
PDS000028777.1	SNP Cluster	GCA_009317395.1	1	152	3	3	0	3	0	0	0
PDS000028807.1	SNP Cluster	GCA_008530755.1	1	152	4	4	0	4	0	0	0
PDS000028830.2	SNP Cluster	GCA_009045225.1	1	3666	10	10	0	10	0	0	0
PDS000028873.4	SNP Cluster	GCA_009200685.1	1	152	6	6	0	6	0	0	0
PDS000028894.2	SNP Cluster	GCA_008530795.1	1	152	3	3	0	3	0	0	0
PDS000028965.7	SNP Cluster	GCA_008534915.1	1	152	9	9	0	9	0	0	0
PDS000028973.2	SNP Cluster	GCA_009567205.1	1	152	6	6	0	6	0	0	0
PDS000029091.2	SNP Cluster	GCA_009208835.1	1	152	3	3	0	3	0	0	0
PDS000029095.1	SNP Cluster	GCA_008486025.1	1	152	2	2	0	2	0	0	0
PDS000029194.6	SNP Cluster	SRR7695772	1	152	5	5	0	5	0	0	0
PDS000029229.1	SNP Cluster	GCA_008432765.1	1	152	2	2	0	2	0	0	0
PDS000029414.138	SNP Cluster	GCA_006634245.1	1	152	308	306	4	302	0	0	0
PDS000029426.60	SNP Cluster	GCA_009203925.1	1	152	272	267	2	265	0	0	0
PDS000029428.2	SNP Cluster	GCA_008432295.1	1	152	4	4	0	4	0	0	0
PDS000029437.132	SNP Cluster	SRR14672029	1	152	293	292	7	285	0	0	0
PDS000029448.208	SNP Cluster	GCA_007893945.1	1	152	368	367	8	359	0	0	0
PDS000029459.54	SNP Cluster	GCA_006631005.1	1	152	122	122	1	121	0	0	0
PDS000029470.6	SNP Cluster	GCA_017339635.1	1	152	8	8	0	8	0	0	0
PDS000029481.7	SNP Cluster	GCA_008437545.1	1	152	9	9	0	9	0	0	0
PDS000029492.18	SNP Cluster	GCA_008410825.1	1	152	20	20	0	20	0	0	0
PDS000029503.1	SNP Cluster	GCA_001478475.1	1	152	4	4	0	4	0	0	0
PDS000029516.1	SNP Cluster	GCA_008435005.1	1	152	3	3	0	3	0	0	0
PDS000029525.21	SNP Cluster	GCA_011553755.1	1	152	32	32	1	31	0	0	0
PDS000029532.63	SNP Cluster	GCA_015195765.1	1	152	79	79	2	77	0	0	0
PDS000029537.7	SNP Cluster	GCA_007549815.1	1	Undetermined	42	42	0	42	0	0	0
PDS000029642.4	SNP Cluster	GCA_008484185.1	1	152	5	5	0	5	0	0	0
PDS000029654.3	SNP Cluster	GCA_008527115.1	1	152	3	3	0	3	0	0	0
PDS000029717.1	SNP Cluster	GCA_008483525.1	1	152	2	2	0	2	0	0	0
PDS000029817.1	SNP Cluster	GCA_009203965.1	1	152	2	2	0	2	0	0	0
PDS000029827.3	SNP Cluster	GCA_008527175.1	1	152	5	5	0	5	0	0	0
PDS000029872.4	SNP Cluster	GCA_008471365.1	1	152	6	6	1	5	0	0	0
PDS000029876.1	SNP Cluster	GCA_008526155.1	1	152	2	2	0	2	0	0	0
PDS000029886.2	SNP Cluster	GCA_008483385.1	1	152	4	4	0	4	0	0	0
PDS000029954.1	SNP Cluster	GCA_011619805.1	1	152	2	2	0	2	0	0	0
PDS000030014.2	SNP Cluster	GCA_008482325.1	1	152	3	3	0	3	0	0	0
PDS000030088.17	SNP Cluster	GCA_008481165.1	1	152	25	20	0	20	0	0	0
PDS000030160.4	SNP Cluster	SRR12698276	1	152	7	7	0	7	0	0	0
PDS000030166.1	SNP Cluster	GCA_007230555.1	1	152	2	2	0	2	0	0	0
PDS000030219.3	SNP Cluster	GCA_008976495.1	1	152	6	6	0	6	0	0	0
PDS000030257.1	SNP Cluster	GCA_008423905.1	1	152	2	2	0	2	0	0	0
PDS000030258.1	SNP Cluster	GCA_008424385.1	1	152	2	2	0	2	0	0	0
PDS000030260.1	SNP Cluster	GCA_008424085.1	1	152	2	2	0	2	0	0	0
PDS000030261.1	SNP Cluster	GCA_008478365.1	1	152	2	2	0	2	0	0	0
PDS000030297.5	SNP Cluster	SRR3476366	1	152	7	7	0	7	0	0	0
PDS000030366.8	SNP Cluster	GCA_008475305.1	1	152	8	8	0	8	0	0	0
PDS000030461.4	SNP Cluster	GCA_015884445.1	1	3169	7	5	0	5	0	0	0
PDS000030463.25	SNP Cluster	GCA_011520805.1	1	152	34	34	0	34	0	0	0
PDS000030645.1	SNP Cluster	GCA_007227375.1	1	152	2	2	0	2	0	0	0
PDS000030651.1	SNP Cluster	GCA_007203895.1	1	152	2	2	0	2	0	0	0
PDS000030673.1	SNP Cluster	SRR3476438	1	152	7	7	0	7	0	0	0
PDS000030685.1	SNP Cluster	GCA_009327275.1	1	152	4	4	0	4	0	0	0
PDS000030757.1	SNP Cluster	GCA_008473825.1	1	152	2	2	0	2	0	0	0
PDS000030906.1	SNP Cluster	GCA_005436075.1	1	152	3	3	0	3	0	0	0
PDS000030938.2	SNP Cluster	GCA_006632875.1	3	2495	2	0	0	0	2	0	2
PDS000031279.2	SNP Cluster	GCA_007835015.1	2	696	2	0	0	0	2	2	0
PDS000031353.1	SNP Cluster	GCA_003872195.1	1	152	2	2	0	2	0	0	0
PDS000031355.1	SNP Cluster	GCA_008403845.1	1	152	2	2	0	2	0	0	0
PDS000031643.3	SNP Cluster	GCA_008468965.1	1	152	2	2	0	2	0	0	0
PDS000031695.6	SNP Cluster	GCA_007818185.1	1	152	10	8	0	8	0	0	0
PDS000032124.4	SNP Cluster	GCA_007745495.1	1	152	7	7	0	7	0	0	0
PDS000032129.3	SNP Cluster	GCA_006630945.1	1	152	2	2	0	2	0	0	0
PDS000032139.2	SNP Cluster	GCA_004215495.1	1	152	4	4	0	4	0	0	0
PDS000032144.2	SNP Cluster	GCA_007742555.1	1	152	2	2	0	2	0	0	0
PDS000032152.3	SNP Cluster	GCA_006629625.1	1	152	6	6	0	6	0	0	0
PDS000032198.2	SNP Cluster	GCA_006752265.1	1	152	2	2	0	2	0	0	0
PDS000032295.3	SNP Cluster	GCA_006811465.1	1	152	2	2	0	2	0	0	0
PDS000032297.2	SNP Cluster	GCA_008066695.1	1	152	2	2	0	2	0	0	0
PDS000032300.4	SNP Cluster	GCA_006812125.1	1	152	5	4	0	4	0	0	0
PDS000032317.2	SNP Cluster	GCA_007741775.1	1	152	2	2	0	2	0	0	0
PDS000032330.3	SNP Cluster	GCA_006755045.1	1	152	3	3	0	3	0	0	0
PDS000032364.2	SNP Cluster	GCA_006631725.1	1	152	3	3	0	3	0	0	0
PDS000032365.1	SNP Cluster	GCA_007748935.1	1	152	2	2	0	2	0	0	0
PDS000032371.2	SNP Cluster	GCA_006632685.1	1	152	2	2	0	2	0	0	0
PDS000032503.47	SNP Cluster	GCA_011480455.1	1	152	94	86	0	86	1	1	0
PDS000032504.2	SNP Cluster	GCA_001238265.1	1	152	3	3	0	3	0	0	0
PDS000032506.5	SNP Cluster	GCA_009026305.1	1	152	6	6	0	6	0	0	0
PDS000032509.1	SNP Cluster	GCA_002050525.1	1	152	2	2	2	0	0	0	0
PDS000032510.1	SNP Cluster	GCA_005754855.1	1	152	2	2	1	1	0	0	0
PDS000032511.2	SNP Cluster	GCA_004226525.1	1	152	4	1	0	1	0	0	0
PDS000032512.4	SNP Cluster	SRR11457683	1	152	9	5	2	3	3	2	1
PDS000032514.65	SNP Cluster	GCA_006747485.1	1	152	80	80	1	79	0	0	0
PDS000032515.13	SNP Cluster	GCA_007199335.1	1	152	20	20	0	20	0	0	0
PDS000032517.24	SNP Cluster	GCA_006970915.1	1	152	35	35	0	35	0	0	0
PDS000032518.41	SNP Cluster	GCA_004278415.1	1	152	136	134	0	134	0	0	0
PDS000032519.1	SNP Cluster	GCA_008498605.1	1	152	2	2	0	2	0	0	0
PDS000032520.48	SNP Cluster	GCA_006473785.1	1	152	64	64	1	63	0	0	0
PDS000032521.2	SNP Cluster	GCA_008809935.1	1	152	3	3	0	3	0	0	0
PDS000032522.1	SNP Cluster	GCA_008440125.1	1	152	2	2	0	2	0	0	0
PDS000032523.27	SNP Cluster	GCA_010878665.1	1	152	32	32	0	32	0	0	0
PDS000032524.1	SNP Cluster	GCA_008434605.1	1	152	5	5	0	5	0	0	0
PDS000032525.15	SNP Cluster	GCA_009031065.1	1	152	30	30	0	30	0	0	0
PDS000032526.14	SNP Cluster	GCA_018338955.1	1	152	53	48	1	47	0	0	0
PDS000032528.3	SNP Cluster	GCA_007815775.1	1	152	9	9	0	9	0	0	0
PDS000032529.1	SNP Cluster	GCA_004192725.1	1	152	3	3	0	3	0	0	0
PDS000032530.18	SNP Cluster	GCA_014574015.1	1	152	27	27	1	26	0	0	0
PDS000032531.6	SNP Cluster	GCA_007745355.1	1	152	8	8	0	8	0	0	0
PDS000032532.12	SNP Cluster	GCA_006759425.1	1	152	25	25	1	24	0	0	0
PDS000032533.19	SNP Cluster	GCA_010746595.1	1	152	41	41	1	40	0	0	0
PDS000032534.3	SNP Cluster	GCA_015218695.1	1	152	12	12	0	12	0	0	0
PDS000032535.10	SNP Cluster	GCA_001448485.2	1	152	22	12	0	12	0	0	0
PDS000032536.1	SNP Cluster	GCA_001240725.1	1	152	3	3	0	3	0	0	0
PDS000032777.8	SNP Cluster	GCA_006952985.1	3	314	24	1	1	0	5	2	3
PDS000032778.3	SNP Cluster	GCA_005965785.1	3	314	9	1	1	0	3	3	0
PDS000032825.6	SNP Cluster	GCA_008548875.1	1	152	6	6	0	6	0	0	0
PDS000033060.24	SNP Cluster	GCA_007364035.1	1	152	24	24	2	22	0	0	0
PDS000036342.1	SNP Cluster	GCA_008534775.1	1	152	2	2	0	2	0	0	0
PDS000036746.1	SNP Cluster	GCA_008553155.1	1	152	2	2	0	2	0	0	0
PDS000037021.2	SNP Cluster	GCA_007316905.1	2	696	3	0	0	0	2	2	0
PDS000037242.5	SNP Cluster	GCA_007372885.1	1	152	5	5	0	5	0	0	0
PDS000037342.1	SNP Cluster	GCA_005447785.1	1	152	2	2	0	2	0	0	0
PDS000038055.22	SNP Cluster	GCA_018833225.1	1	152	26	26	0	26	0	0	0
PDS000038305.2	SNP Cluster	GCA_007327175.1	1	152	3	3	1	2	0	0	0
PDS000039066.4	SNP Cluster	GCA_005832105.1	1	152	11	1	1	0	0	0	0
PDS000039305.1	SNP Cluster	GCA_008462625.1	1	152	2	2	0	2	0	0	0
PDS000040097.6	SNP Cluster	GCA_011162795.1	1	152	5	5	0	5	0	0	0
PDS000040877.2	SNP Cluster	GCA_007398955.1	3	314	3	0	0	0	3	3	0
PDS000040905.7	SNP Cluster	GCA_007870825.1	1	152	9	6	0	6	0	0	0
PDS000042882.1	SNP Cluster	GCA_006104575.1	1	152	2	2	0	2	0	0	0
PDS000043399.1	SNP Cluster	GCA_004298785.1	1	152	2	0	0	0	0	0	0
PDS000043550.1	SNP Cluster	GCA_004309195.1	1	152	3	0	0	0	0	0	0
PDS000044952.2	SNP Cluster	GCA_008430985.1	1	152	2	2	0	2	0	0	0
PDS000045743.1	SNP Cluster	GCA_001716625.1	1	152	2	2	0	2	0	0	0
PDS000045999.4	SNP Cluster	GCA_008432605.1	1	152	4	4	0	4	0	0	0
PDS000046285.4	SNP Cluster	GCA_011627145.1	1	152	5	5	0	5	0	0	0
PDS000046291.1	SNP Cluster	GCA_009099965.1	1	152	2	2	0	2	0	0	0
PDS000046563.2	SNP Cluster	GCA_008527835.1	1	152	3	3	0	3	0	0	0
PDS000046648.2	SNP Cluster	GCA_007537155.1	1	152	3	3	0	3	0	0	0
PDS000047110.2	SNP Cluster	GCA_006683285.1	1	152	3	3	0	3	0	0	0
PDS000047111.2	SNP Cluster	GCA_006810165.1	1	152	3	3	0	3	0	0	0
PDS000047125.1	SNP Cluster	GCA_006689745.1	1	152	3	3	0	3	0	0	0
PDS000047126.1	SNP Cluster	GCA_006691295.1	1	152	2	2	0	2	0	0	0
PDS000047153.1	SNP Cluster	GCA_006758425.1	1	152	2	2	0	2	0	0	0
PDS000047154.1	SNP Cluster	GCA_006633985.1	1	152	2	2	0	2	0	0	0
PDS000047830.5	SNP Cluster	GCA_016728265.1	1	152	6	6	0	6	0	0	0
PDS000047853.1	SNP Cluster	GCA_007541635.1	1	152	2	2	0	2	0	0	0
PDS000048121.6	SNP Cluster	GCA_011990295.1	1	152	7	7	0	7	0	0	0
PDS000048473.5	SNP Cluster	GCA_008787455.1	1	152	6	6	0	6	0	0	0
PDS000048549.2	SNP Cluster	GCA_007863165.1	1	152	3	3	0	3	0	0	0
PDS000048559.1	SNP Cluster	GCA_007818505.1	1	3169	2	2	0	2	0	0	0
PDS000050998.1	SNP Cluster	GCA_008689375.1	1	152	11	11	0	11	0	0	0
PDS000051463.1	SNP Cluster	GCA_011449555.1	1	152	2	1	1	0	0	0	0
PDS000051608.3	SNP Cluster	GCA_010833645.1	3	314	4	1	1	0	3	2	1
PDS000052620.1	SNP Cluster	GCA_009380865.1	1	152	2	2	0	2	0	0	0
PDS000054520.1	SNP Cluster	GCA_010477725.1	3	314	2	0	0	0	0	0	0
PDS000054546.6	SNP Cluster	GCA_010444615.1	1	152	12	12	0	12	0	0	0
PDS000054577.1	SNP Cluster	GCA_009532495.1	1	152	2	2	0	2	0	0	0
PDS000054845.1	SNP Cluster	GCA_010859485.1	1	152	2	2	0	2	0	0	0
PDS000055860.3	SNP Cluster	GCA_006683665.1	1	152	7	7	0	7	0	0	0
PDS000055889.1	SNP Cluster	GCA_009557115.1	1	152	2	2	0	2	0	0	0
PDS000056250.16	SNP Cluster	GCA_011283785.1	3	314	150	21	17	4	59	51	8
PDS000056511.5	SNP Cluster	GCA_008810235.1	1	152	6	6	0	6	0	0	0
PDS000060380.7	SNP Cluster	GCA_015169435.1	1	152	8	8	0	8	0	0	0
PDS000060893.2	SNP Cluster	GCA_014121685.1	1	152	5	2	0	2	0	0	0
PDS000060969.1	SNP Cluster	SRR11457585	1	152	3	3	0	3	0	0	0
PDS000061115.1	SNP Cluster	GCA_001480755.1	1	152	2	2	0	2	0	0	0
PDS000061116.2	SNP Cluster	GCA_010829985.1	1	152	3	3	0	3	0	0	0
PDS000061490.26	SNP Cluster	GCA_008455105.1	1	152	164	160	0	160	0	0	0
PDS000062361.2	SNP Cluster	GCA_011637795.1	1	152	5	3	0	3	0	0	0
PDS000065067.10	SNP Cluster	GCA_007046025.1	1	152	80	80	2	78	0	0	0
PDS000066904.1	SNP Cluster	GCA_014121745.1	1	152	2	1	0	1	0	0	0
PDS000070050.1	SNP Cluster	SRR12478275	1	152	2	0	0	0	0	0	0
PDS000071436.1	SNP Cluster	GCA_010889115.1	1	152	2	2	0	2	0	0	0
PDS000071705.1	SNP Cluster	GCA_014602755.1	1	152	2	2	0	2	0	0	0
PDS000072600.9	SNP Cluster	GCA_011189015.1	3	314	158	4	4	0	22	21	1
PDS000072795.1	SNP Cluster	GCA_014751225.1	1	152	2	0	0	0	0	0	0
PDS000073463.1	SNP Cluster	GCA_012000505.1	1	152	2	2	0	2	0	0	0
PDS000073714.1	SNP Cluster	GCA_005655335.1	1	152	2	2	0	2	0	0	0
PDS000074193.1	SNP Cluster	ERR3638620	1	152	3	0	0	0	0	0	0
PDS000074198.1	SNP Cluster	ERR3638642	1	152	5	0	0	0	0	0	0
PDS000075964.1	SNP Cluster	GCA_005689255.1	1	152	2	2	2	0	0	0	0
PDS000077232.1	SNP Cluster	GCA_006760105.1	2	696	7	3	3	0	2	2	0
PDS000077701.1	SNP Cluster	GCA_009523495.1	1	152	2	2	0	2	0	0	0
PDS000077710.1	SNP Cluster	GCA_006749545.1	1	152	2	2	0	2	0	0	0
PDS000078423.1	SNP Cluster	GCA_016439865.1	1	152	3	3	0	3	0	0	0
PDS000078453.1	SNP Cluster	GCA_016439085.1	1	152	2	2	0	2	0	0	0
PDS000078744.1	SNP Cluster	GCA_015888325.1	1	152	2	2	0	2	0	0	0
PDS000079387.3	SNP Cluster	GCA_017242875.1	1	152	5	5	0	5	0	0	0
PDS000079416.2	SNP Cluster	GCA_017236555.1	1	152	3	3	0	3	0	0	0
PDS000079755.7	SNP Cluster	GCA_018083495.1	1	152	9	9	2	7	0	0	0
PDS000082128.1	SNP Cluster	GCA_016940435.1	1	152	2	2	0	2	0	0	0
PDS000083596.2	SNP Cluster	GCA_006686585.1	1	152	3	3	0	3	0	0	0
PDS000084462.46	SNP Cluster	GCA_018338935.1	1	152	1506	1491	17	1474	1	1	0
PDS000084473.3	SNP Cluster	GCA_006803845.1	1	152	10	10	0	10	0	0	0
PDS000084475.1	SNP Cluster	GCA_009566815.1	1	152	3	3	0	3	0	0	0
PDS000084476.1	SNP Cluster	GCA_016466815.1	1	152	2	2	0	2	0	0	0
PDS000084708.1	SNP Cluster	GCA_008838725.1	1	2132	4	4	0	4	0	0	0
PDS000084709.38	SNP Cluster	GCA_018339035.1	1	152	2075	1978	32	1946	0	0	0
PDS000085472.1	SNP Cluster	GCA_018229285.1	1	152	2	2	0	2	0	0	0
PDS000090095.1	SNP Cluster	GCA_018385585.1	2	696	2	0	0	0	2	2	0
PDS000093521.1	SNP Cluster	GCA_019356195.1	1	152	2	2	0	2	0	0	0
PDS000094081.1	SNP Cluster	GCA_019562095.1	1	152	2	2	0	2	0	0	0
PDS000094244.1	SNP Cluster	SRR15357562	1	152	2	2	0	2	0	0	0
PDT000002096.3	Singleton	GCA_011089025.1	1	152	1	NA	NA	NA	NA	NA	NA
PDT000002619.3	Singleton	GCA_011407075.1	1	152	1	NA	NA	NA	NA	NA	NA
PDT000003035.3	Singleton	GCA_010370705.1	1	152	1	NA	NA	NA	NA	NA	NA
PDT000003400.3	Singleton	GCA_011084865.1	1	152	1	NA	NA	NA	NA	NA	NA
PDT000004402.4	Singleton	GCA_006689465.1	1	152	1	NA	NA	NA	NA	NA	NA
PDT000006062.2	Singleton	GCA_000171275.1	1	152	1	NA	NA	NA	NA	NA	NA
PDT000018082.2	Singleton	GCA_000474415.1	1	152	1	NA	NA	NA	NA	NA	NA
PDT000024504.3	Singleton	GCA_011081705.1	1	152	1	NA	NA	NA	NA	NA	NA
PDT000026065.3	Singleton	GCA_006861265.1	1	152	1	NA	NA	NA	NA	NA	NA
PDT000026302.3	Singleton	GCA_011447495.1	1	152	1	NA	NA	NA	NA	NA	NA
PDT000031793.4	Singleton	GCA_006630285.1	1	152	1	NA	NA	NA	NA	NA	NA
PDT000032043.4	Singleton	GCA_006690225.1	1	152	1	NA	NA	NA	NA	NA	NA
PDT000035590.4	Singleton	GCA_006630625.1	1	152	1	NA	NA	NA	NA	NA	NA
PDT000035920.4	Singleton	GCA_006811425.1	1	152	1	NA	NA	NA	NA	NA	NA
PDT000036006.5	Singleton	GCA_006753565.1	1	152	1	NA	NA	NA	NA	NA	NA
PDT000036843.4	Singleton	GCA_006689285.1	1	152	1	NA	NA	NA	NA	NA	NA
PDT000039705.3	Singleton	GCA_008088345.1	1	152	1	NA	NA	NA	NA	NA	NA
PDT000040300.4	Singleton	GCA_006688705.1	1	152	1	NA	NA	NA	NA	NA	NA
PDT000041193.4	Singleton	GCA_007745335.1	1	152	1	NA	NA	NA	NA	NA	NA
PDT000041324.6	Singleton	GCA_007815915.1	1	152	1	NA	NA	NA	NA	NA	NA
PDT000042027.2	Singleton	GCA_008010725.1	1	723	1	NA	NA	NA	NA	NA	NA
PDT000047149.3	Singleton	GCA_008028215.1	1	152	1	NA	NA	NA	NA	NA	NA
PDT000048699.3	Singleton	GCA_008028955.1	1	152	1	NA	NA	NA	NA	NA	NA
PDT000048716.3	Singleton	GCA_008029375.1	1	152	1	NA	NA	NA	NA	NA	NA
PDT000049017.3	Singleton	GCA_007741955.1	1	152	1	NA	NA	NA	NA	NA	NA
PDT000050262.3	Singleton	GCA_006691145.1	1	152	1	NA	NA	NA	NA	NA	NA
PDT000054157.2	Singleton	GCA_011101645.1	1	152	1	NA	NA	NA	NA	NA	NA
PDT000054703.2	Singleton	GCA_008049295.1	4	2620	1	NA	NA	NA	NA	NA	NA
PDT000060256.3	Singleton	GCA_006756825.1	1	152	1	NA	NA	NA	NA	NA	NA
PDT000060470.2	Singleton	GCA_005946105.1	1	152	1	NA	NA	NA	NA	NA	NA
PDT000061433.1	Singleton	GCA_000973835.1	1	152	1	NA	NA	NA	NA	NA	NA
PDT000062173.2	Singleton	GCA_006017975.1	1	152	1	NA	NA	NA	NA	NA	NA
PDT000062244.2	Singleton	GCA_005948185.1	1	152	1	NA	NA	NA	NA	NA	NA
PDT000062306.2	Singleton	GCA_005948405.1	1	152	1	NA	NA	NA	NA	NA	NA
PDT000065167.2	Singleton	GCA_006873705.1	1	152	1	NA	NA	NA	NA	NA	NA
PDT000065905.2	Singleton	GCA_006877825.1	1	152	1	NA	NA	NA	NA	NA	NA
PDT000067184.3	Singleton	GCA_006634285.1	1	152	1	NA	NA	NA	NA	NA	NA
PDT000067231.3	Singleton	GCA_007751535.1	1	152	1	NA	NA	NA	NA	NA	NA
PDT000067288.2	Singleton	GCA_008609485.1	1	152	1	NA	NA	NA	NA	NA	NA
PDT000067340.3	Singleton	GCA_006693245.1	1	152	1	NA	NA	NA	NA	NA	NA
PDT000067428.3	Singleton	GCA_006633185.1	1	152	1	NA	NA	NA	NA	NA	NA
PDT000067453.3	Singleton	GCA_007753875.1	1	152	1	NA	NA	NA	NA	NA	NA
PDT000067819.3	Singleton	GCA_006693505.1	1	152	1	NA	NA	NA	NA	NA	NA
PDT000068446.4	Singleton	GCA_008449545.1	1	152	1	NA	NA	NA	NA	NA	NA
PDT000068507.2	Singleton	GCA_008115925.1	1	152	1	NA	NA	NA	NA	NA	NA
PDT000068508.2	Singleton	SRR2075093	1	Undetermined	1	NA	NA	NA	NA	NA	NA
PDT000068577.2	Singleton	GCA_008116165.1	1	152	1	NA	NA	NA	NA	NA	NA
PDT000068755.2	Singleton	GCA_008610905.1	1	152	1	NA	NA	NA	NA	NA	NA
PDT000069161.3	Singleton	GCA_008117445.1	1	152	1	NA	NA	NA	NA	NA	NA
PDT000069253.3	Singleton	SRR2086975	1	152	1	NA	NA	NA	NA	NA	NA
PDT000069457.3	Singleton	GCA_006634405.1	1	152	1	NA	NA	NA	NA	NA	NA
PDT000069937.3	Singleton	GCA_006634645.1	1	152	1	NA	NA	NA	NA	NA	NA
PDT000069948.3	Singleton	GCA_007752475.1	1	152	1	NA	NA	NA	NA	NA	NA
PDT000072483.2	Singleton	SRR2124286	1	152	1	NA	NA	NA	NA	NA	NA
PDT000077861.1	Singleton	GCA_001238375.1	1	152	1	NA	NA	NA	NA	NA	NA
PDT000077882.1	Singleton	GCA_001240135.1	1	152	1	NA	NA	NA	NA	NA	NA
PDT000081206.2	Singleton	GCA_008615565.1	1	152	1	NA	NA	NA	NA	NA	NA
PDT000081563.3	Singleton	GCA_008617695.1	1	2391	1	NA	NA	NA	NA	NA	NA
PDT000081904.1	Singleton	GCA_001271475.1	1	152	1	NA	NA	NA	NA	NA	NA
PDT000082303.2	Singleton	GCA_010646745.1	1	152	1	NA	NA	NA	NA	NA	NA
PDT000082903.2	Singleton	GCA_008656895.1	1	152	1	NA	NA	NA	NA	NA	NA
PDT000083090.2	Singleton	GCA_008642755.1	1	152	1	NA	NA	NA	NA	NA	NA
PDT000083311.2	Singleton	GCA_008651655.1	1	152	1	NA	NA	NA	NA	NA	NA
PDT000084116.2	Singleton	GCA_008652415.1	1	152	1	NA	NA	NA	NA	NA	NA
PDT000085184.2	Singleton	GCA_008657135.1	1	152	1	NA	NA	NA	NA	NA	NA
PDT000085191.2	Singleton	GCA_008651835.1	1	152	1	NA	NA	NA	NA	NA	NA
PDT000085946.2	Singleton	GCA_008468465.1	1	152	1	NA	NA	NA	NA	NA	NA
PDT000085989.2	Singleton	GCA_008643995.1	1	152	1	NA	NA	NA	NA	NA	NA
PDT000086049.2	Singleton	GCA_008514735.1	1	152	1	NA	NA	NA	NA	NA	NA
PDT000086412.2	Singleton	GCA_008654195.1	1	152	1	NA	NA	NA	NA	NA	NA
PDT000086419.2	Singleton	GCA_008644215.1	1	152	1	NA	NA	NA	NA	NA	NA
PDT000086488.3	Singleton	GCA_007753705.1	1	152	1	NA	NA	NA	NA	NA	NA
PDT000086810.2	Singleton	GCA_008644135.1	1	152	1	NA	NA	NA	NA	NA	NA
PDT000088614.2	Singleton	GCA_008647435.1	1	152	1	NA	NA	NA	NA	NA	NA
PDT000095173.2	Singleton	GCA_008654515.1	1	152	1	NA	NA	NA	NA	NA	NA
PDT000095186.2	Singleton	GCA_008654675.1	1	152	1	NA	NA	NA	NA	NA	NA
PDT000095302.2	Singleton	GCA_008654735.1	1	152	1	NA	NA	NA	NA	NA	NA
PDT000095492.3	Singleton	GCA_008516025.1	1	152	1	NA	NA	NA	NA	NA	NA
PDT000095494.3	Singleton	GCA_008470385.1	1	152	1	NA	NA	NA	NA	NA	NA
PDT000096251.3	Singleton	GCA_007756415.1	1	152	1	NA	NA	NA	NA	NA	NA
PDT000098069.3	Singleton	GCA_008730815.1	1	152	1	NA	NA	NA	NA	NA	NA
PDT000098173.3	Singleton	GCA_007756595.1	1	152	1	NA	NA	NA	NA	NA	NA
PDT000098319.2	Singleton	GCA_008731275.1	1	152	1	NA	NA	NA	NA	NA	NA
PDT000100138.1	Singleton	GCA_001475075.1	1	152	1	NA	NA	NA	NA	NA	NA
PDT000100425.1	Singleton	GCA_001480925.1	1	152	1	NA	NA	NA	NA	NA	NA
PDT000100915.2	Singleton	GCA_008769395.1	1	152	1	NA	NA	NA	NA	NA	NA
PDT000104870.8	Singleton	GCA_005959585.1	1	152	1	NA	NA	NA	NA	NA	NA
PDT000110815.2	Singleton	GCA_007203835.1	1	152	1	NA	NA	NA	NA	NA	NA
PDT000111616.2	Singleton	GCA_008407645.1	1	3201	1	NA	NA	NA	NA	NA	NA
PDT000119747.2	Singleton	GCA_008869685.1	3	314	1	NA	NA	NA	NA	NA	NA
PDT000121146.2	Singleton	GCA_008408365.1	1	152	1	NA	NA	NA	NA	NA	NA
PDT000121549.2	Singleton	GCA_008519005.1	1	152	1	NA	NA	NA	NA	NA	NA
PDT000123219.2	Singleton	GCA_008475195.1	1	152	1	NA	NA	NA	NA	NA	NA
PDT000125278.3	Singleton	GCA_008519265.1	1	152	1	NA	NA	NA	NA	NA	NA
PDT000126488.2	Singleton	GCA_007229055.1	1	152	1	NA	NA	NA	NA	NA	NA
PDT000131221.2	Singleton	GCA_008520065.1	1	152	1	NA	NA	NA	NA	NA	NA
PDT000134918.2	Singleton	GCA_008415225.1	1	152	1	NA	NA	NA	NA	NA	NA
PDT000134987.2	Singleton	GCA_008477385.1	1	152	1	NA	NA	NA	NA	NA	NA
PDT000135020.2	Singleton	SRR3664841	1	152	1	NA	NA	NA	NA	NA	NA
PDT000135243.2	Singleton	GCA_008427525.1	1	152	1	NA	NA	NA	NA	NA	NA
PDT000135287.2	Singleton	GCA_008426105.1	1	152	1	NA	NA	NA	NA	NA	NA
PDT000139672.2	Singleton	GCA_008926685.1	1	152	1	NA	NA	NA	NA	NA	NA
PDT000139689.2	Singleton	GCA_008927165.1	1	152	1	NA	NA	NA	NA	NA	NA
PDT000141105.2	Singleton	GCA_008428185.1	1	152	1	NA	NA	NA	NA	NA	NA
PDT000142814.3	Singleton	GCA_007763345.1	1	152	1	NA	NA	NA	NA	NA	NA
PDT000144736.2	Singleton	GCA_008941685.1	1	152	1	NA	NA	NA	NA	NA	NA
PDT000146312.1	Singleton	GCA_001716055.1	1	152	1	NA	NA	NA	NA	NA	NA
PDT000146315.1	Singleton	GCA_001716035.1	1	152	1	NA	NA	NA	NA	NA	NA
PDT000146320.1	Singleton	GCA_001716195.1	1	152	1	NA	NA	NA	NA	NA	NA
PDT000146321.1	Singleton	GCA_001716215.1	1	152	1	NA	NA	NA	NA	NA	NA
PDT000146325.1	Singleton	GCA_001716295.1	1	152	1	NA	NA	NA	NA	NA	NA
PDT000146330.1	Singleton	GCA_001716385.1	1	152	1	NA	NA	NA	NA	NA	NA
PDT000146332.1	Singleton	GCA_001716425.1	1	152	1	NA	NA	NA	NA	NA	NA
PDT000146334.1	Singleton	GCA_001716475.1	1	152	1	NA	NA	NA	NA	NA	NA
PDT000146337.1	Singleton	GCA_001716535.1	1	152	1	NA	NA	NA	NA	NA	NA
PDT000146339.1	Singleton	GCA_001716575.1	1	152	1	NA	NA	NA	NA	NA	NA
PDT000146340.1	Singleton	GCA_001716585.1	1	152	1	NA	NA	NA	NA	NA	NA
PDT000146346.1	Singleton	GCA_001716715.1	1	152	1	NA	NA	NA	NA	NA	NA
PDT000146351.1	Singleton	GCA_001716805.1	1	152	1	NA	NA	NA	NA	NA	NA
PDT000148405.1	Singleton	GCA_001720445.1	1	Undetermined	1	NA	NA	NA	NA	NA	NA
PDT000149695.2	Singleton	GCA_008974765.1	1	152	1	NA	NA	NA	NA	NA	NA
PDT000156341.2	Singleton	GCA_008989695.1	1	152	1	NA	NA	NA	NA	NA	NA
PDT000156465.2	Singleton	GCA_008991375.1	1	152	1	NA	NA	NA	NA	NA	NA
PDT000156467.2	Singleton	GCA_008990535.1	1	152	1	NA	NA	NA	NA	NA	NA
PDT000157457.2	Singleton	GCA_008991125.1	1	152	1	NA	NA	NA	NA	NA	NA
PDT000162386.2	Singleton	GCA_009028045.1	1	152	1	NA	NA	NA	NA	NA	NA
PDT000162518.2	Singleton	GCA_009027625.1	1	152	1	NA	NA	NA	NA	NA	NA
PDT000167484.2	Singleton	GCA_009058485.1	1	152	1	NA	NA	NA	NA	NA	NA
PDT000168341.2	Singleton	GCA_009067885.1	1	152	1	NA	NA	NA	NA	NA	NA
PDT000171769.2	Singleton	GCA_009067645.1	1	152	1	NA	NA	NA	NA	NA	NA
PDT000174018.2	Singleton	GCA_009072565.1	1	152	1	NA	NA	NA	NA	NA	NA
PDT000175528.2	Singleton	GCA_009088965.1	1	152	1	NA	NA	NA	NA	NA	NA
PDT000181072.2	Singleton	GCA_009033765.1	1	152	1	NA	NA	NA	NA	NA	NA
PDT000185733.2	Singleton	GCA_009079055.1	1	152	1	NA	NA	NA	NA	NA	NA
PDT000187915.2	Singleton	GCA_009123065.1	1	Undetermined	1	NA	NA	NA	NA	NA	NA
PDT000194701.1	Singleton	GCA_002030365.1	1	152	1	NA	NA	NA	NA	NA	NA
PDT000194719.1	Singleton	GCA_002030765.1	1	152	1	NA	NA	NA	NA	NA	NA
PDT000194763.1	Singleton	GCA_002031745.1	1	3169	1	NA	NA	NA	NA	NA	NA
PDT000194801.1	Singleton	GCA_002032505.1	1	152	1	NA	NA	NA	NA	NA	NA
PDT000194844.1	Singleton	GCA_002033455.1	1	152	1	NA	NA	NA	NA	NA	NA
PDT000195019.1	Singleton	GCA_002037105.1	1	152	1	NA	NA	NA	NA	NA	NA
PDT000195023.1	Singleton	GCA_002037185.1	1	152	1	NA	NA	NA	NA	NA	NA
PDT000195025.1	Singleton	GCA_002037225.1	1	152	1	NA	NA	NA	NA	NA	NA
PDT000195045.1	Singleton	GCA_002037665.1	1	152	1	NA	NA	NA	NA	NA	NA
PDT000195780.2	Singleton	GCA_009164025.1	1	152	1	NA	NA	NA	NA	NA	NA
PDT000201654.2	Singleton	GCA_009200325.1	1	152	1	NA	NA	NA	NA	NA	NA
PDT000201742.2	Singleton	GCA_009202965.1	1	152	1	NA	NA	NA	NA	NA	NA
PDT000203257.2	Singleton	GCA_009203825.1	1	152	1	NA	NA	NA	NA	NA	NA
PDT000205007.2	Singleton	GCA_009206645.1	1	152	1	NA	NA	NA	NA	NA	NA
PDT000205248.2	Singleton	GCA_009206785.1	1	152	1	NA	NA	NA	NA	NA	NA
PDT000205318.1	Singleton	GCA_002107335.1	1	152	1	NA	NA	NA	NA	NA	NA
PDT000205704.2	Singleton	GCA_009209045.1	1	152	1	NA	NA	NA	NA	NA	NA
PDT000206488.2	Singleton	GCA_009212505.1	1	152	1	NA	NA	NA	NA	NA	NA
PDT000209418.2	Singleton	GCA_009240965.1	1	152	1	NA	NA	NA	NA	NA	NA
PDT000209437.2	Singleton	GCA_009241825.1	1	152	1	NA	NA	NA	NA	NA	NA
PDT000215138.2	Singleton	GCA_009315295.1	1	152	1	NA	NA	NA	NA	NA	NA
PDT000215780.2	Singleton	GCA_009317755.1	1	152	1	NA	NA	NA	NA	NA	NA
PDT000215914.2	Singleton	GCA_009318635.1	1	152	1	NA	NA	NA	NA	NA	NA
PDT000216080.2	Singleton	GCA_009319075.1	1	152	1	NA	NA	NA	NA	NA	NA
PDT000216081.2	Singleton	GCA_009318995.1	1	152	1	NA	NA	NA	NA	NA	NA
PDT000218519.2	Singleton	GCA_009322125.1	1	4012	1	NA	NA	NA	NA	NA	NA
PDT000218671.2	Singleton	GCA_009323235.1	1	152	1	NA	NA	NA	NA	NA	NA
PDT000219863.2	Singleton	GCA_009331035.1	1	152	1	NA	NA	NA	NA	NA	NA
PDT000222603.2	Singleton	GCA_009334455.1	1	152	1	NA	NA	NA	NA	NA	NA
PDT000222617.2	Singleton	GCA_009336195.1	1	152	1	NA	NA	NA	NA	NA	NA
PDT000222921.2	Singleton	GCA_009336535.1	1	152	1	NA	NA	NA	NA	NA	NA
PDT000225598.2	Singleton	GCA_009372495.1	1	152	1	NA	NA	NA	NA	NA	NA
PDT000226510.2	Singleton	GCA_009371195.1	1	152	1	NA	NA	NA	NA	NA	NA
PDT000232613.2	Singleton	GCA_009464165.1	1	152	1	NA	NA	NA	NA	NA	NA
PDT000232623.2	Singleton	GCA_009464745.1	1	152	1	NA	NA	NA	NA	NA	NA
PDT000234668.2	Singleton	GCA_006137415.1	1	152	1	NA	NA	NA	NA	NA	NA
PDT000235374.2	Singleton	GCA_009472505.1	1	152	1	NA	NA	NA	NA	NA	NA
PDT000236593.2	Singleton	GCA_009499095.1	1	152	1	NA	NA	NA	NA	NA	NA
PDT000241663.2	Singleton	GCA_009550775.1	1	152	1	NA	NA	NA	NA	NA	NA
PDT000244997.2	Singleton	GCA_006167165.1	1	152	1	NA	NA	NA	NA	NA	NA
PDT000245672.2	Singleton	GCA_009508295.1	1	4225	1	NA	NA	NA	NA	NA	NA
PDT000247602.2	Singleton	GCA_009513295.1	1	152	1	NA	NA	NA	NA	NA	NA
PDT000247616.2	Singleton	GCA_009513565.1	1	152	1	NA	NA	NA	NA	NA	NA
PDT000250512.2	Singleton	GCA_006300875.1	1	152	1	NA	NA	NA	NA	NA	NA
PDT000258765.2	Singleton	GCA_009568065.1	1	152	1	NA	NA	NA	NA	NA	NA
PDT000261328.2	Singleton	GCA_009571435.1	1	152	1	NA	NA	NA	NA	NA	NA
PDT000262138.2	Singleton	GCA_007091365.1	1	152	1	NA	NA	NA	NA	NA	NA
PDT000269067.2	Singleton	GCA_009584455.1	1	152	1	NA	NA	NA	NA	NA	NA
PDT000269291.2	Singleton	GCA_009524655.1	1	152	1	NA	NA	NA	NA	NA	NA
PDT000269413.2	Singleton	GCA_009580005.1	1	152	1	NA	NA	NA	NA	NA	NA
PDT000269816.2	Singleton	GCA_009527995.1	1	152	1	NA	NA	NA	NA	NA	NA
PDT000274700.2	Singleton	GCA_010134215.1	1	152	1	NA	NA	NA	NA	NA	NA
PDT000275856.2	Singleton	GCA_009615955.1	1	152	1	NA	NA	NA	NA	NA	NA
PDT000277760.2	Singleton	GCA_010156035.1	1	152	1	NA	NA	NA	NA	NA	NA
PDT000281417.2	Singleton	GCA_011611345.1	1	2132	1	NA	NA	NA	NA	NA	NA
PDT000282442.2	Singleton	GCA_010782395.1	1	152	1	NA	NA	NA	NA	NA	NA
PDT000282680.2	Singleton	GCA_007555495.1	1	Undetermined	1	NA	NA	NA	NA	NA	NA
PDT000285014.2	Singleton	GCA_011593045.1	3	314	1	NA	NA	NA	NA	NA	NA
PDT000287101.2	Singleton	GCA_011571765.1	1	4580	1	NA	NA	NA	NA	NA	NA
PDT000287716.2	Singleton	GCA_007561205.1	1	152	1	NA	NA	NA	NA	NA	NA
PDT000288664.2	Singleton	SRR6764227	1	152	1	NA	NA	NA	NA	NA	NA
PDT000289559.2	Singleton	GCA_007483965.1	1	152	1	NA	NA	NA	NA	NA	NA
PDT000294860.2	Singleton	SRR6848370	1	152	1	NA	NA	NA	NA	NA	NA
PDT000303608.2	Singleton	SRR6950082	1	152	1	NA	NA	NA	NA	NA	NA
PDT000305005.2	Singleton	GCA_011568045.1	1	152	1	NA	NA	NA	NA	NA	NA
PDT000305031.2	Singleton	GCA_011586565.1	1	152	1	NA	NA	NA	NA	NA	NA
PDT000305790.2	Singleton	GCA_011590005.1	1	152	1	NA	NA	NA	NA	NA	NA
PDT000305913.2	Singleton	SRR7001990	1	152	1	NA	NA	NA	NA	NA	NA
PDT000309070.2	Singleton	GCA_006325705.1	1	723	1	NA	NA	NA	NA	NA	NA
PDT000310440.2	Singleton	GCA_011158495.1	1	152	1	NA	NA	NA	NA	NA	NA
PDT000311224.2	Singleton	GCA_011522565.1	1	152	1	NA	NA	NA	NA	NA	NA
PDT000320757.1	Singleton	GCA_008443815.1	1	152	1	NA	NA	NA	NA	NA	NA
PDT000329349.1	Singleton	GCA_008548815.1	1	152	1	NA	NA	NA	NA	NA	NA
PDT000332068.1	Singleton	GCA_008550455.1	1	152	1	NA	NA	NA	NA	NA	NA
PDT000336226.1	Singleton	GCA_008448285.1	1	152	1	NA	NA	NA	NA	NA	NA
PDT000337190.1	Singleton	GCA_008449315.1	1	152	1	NA	NA	NA	NA	NA	NA
PDT000337426.1	Singleton	GCA_007239175.1	2	696	1	NA	NA	NA	NA	NA	NA
PDT000339095.1	Singleton	GCA_006994305.1	2	696	1	NA	NA	NA	NA	NA	NA
PDT000340578.1	Singleton	GCA_008450325.1	1	152	1	NA	NA	NA	NA	NA	NA
PDT000340621.1	Singleton	GCA_008543855.1	1	152	1	NA	NA	NA	NA	NA	NA
PDT000341948.1	Singleton	GCA_007257635.1	3	314	1	NA	NA	NA	NA	NA	NA
PDT000350412.1	Singleton	GCA_008560555.1	1	152	1	NA	NA	NA	NA	NA	NA
PDT000350424.1	Singleton	GCA_008452855.1	1	152	1	NA	NA	NA	NA	NA	NA
PDT000360072.1	Singleton	GCA_005762275.1	1	152	1	NA	NA	NA	NA	NA	NA
PDT000362829.1	Singleton	GCA_008539795.1	1	152	1	NA	NA	NA	NA	NA	NA
PDT000364147.1	Singleton	GCA_006733025.1	1	152	1	NA	NA	NA	NA	NA	NA
PDT000365998.1	Singleton	GCA_003409115.1	1	152	1	NA	NA	NA	NA	NA	NA
PDT000365999.1	Singleton	GCA_003409105.1	1	152	1	NA	NA	NA	NA	NA	NA
PDT000366000.1	Singleton	GCA_003409125.1	1	152	1	NA	NA	NA	NA	NA	NA
PDT000366001.1	Singleton	GCA_003409185.1	1	152	1	NA	NA	NA	NA	NA	NA
PDT000366004.1	Singleton	GCA_003409235.1	1	152	1	NA	NA	NA	NA	NA	NA
PDT000366005.1	Singleton	GCA_003409265.1	1	152	1	NA	NA	NA	NA	NA	NA
PDT000366006.1	Singleton	GCA_003409275.1	1	2132	1	NA	NA	NA	NA	NA	NA
PDT000366007.1	Singleton	GCA_003409285.1	1	152	1	NA	NA	NA	NA	NA	NA
PDT000366009.1	Singleton	GCA_003409345.1	1	152	1	NA	NA	NA	NA	NA	NA
PDT000366011.1	Singleton	GCA_003409375.1	1	2132	1	NA	NA	NA	NA	NA	NA
PDT000366012.1	Singleton	GCA_003409365.1	1	152	1	NA	NA	NA	NA	NA	NA
PDT000366013.1	Singleton	GCA_003409415.1	1	2132	1	NA	NA	NA	NA	NA	NA
PDT000366014.1	Singleton	GCA_003409425.1	1	2132	1	NA	NA	NA	NA	NA	NA
PDT000366015.1	Singleton	GCA_003409455.1	1	2132	1	NA	NA	NA	NA	NA	NA
PDT000366016.1	Singleton	GCA_003409465.1	1	2132	1	NA	NA	NA	NA	NA	NA
PDT000366017.1	Singleton	GCA_003409505.1	1	2132	1	NA	NA	NA	NA	NA	NA
PDT000366018.1	Singleton	GCA_003409515.1	1	Undetermined	1	NA	NA	NA	NA	NA	NA
PDT000366019.1	Singleton	GCA_003409495.1	1	2132	1	NA	NA	NA	NA	NA	NA
PDT000366020.1	Singleton	GCA_003409565.1	1	2132	1	NA	NA	NA	NA	NA	NA
PDT000366022.1	Singleton	GCA_003409605.1	1	152	1	NA	NA	NA	NA	NA	NA
PDT000366023.1	Singleton	GCA_003409595.1	1	2132	1	NA	NA	NA	NA	NA	NA
PDT000366024.1	Singleton	GCA_003409655.1	1	152	1	NA	NA	NA	NA	NA	NA
PDT000366026.1	Singleton	GCA_003409675.1	1	2132	1	NA	NA	NA	NA	NA	NA
PDT000366027.1	Singleton	GCA_003409665.1	1	152	1	NA	NA	NA	NA	NA	NA
PDT000366028.1	Singleton	GCA_003409735.1	1	2132	1	NA	NA	NA	NA	NA	NA
PDT000366029.1	Singleton	GCA_003409725.1	1	2132	1	NA	NA	NA	NA	NA	NA
PDT000366030.1	Singleton	GCA_003409715.1	1	2132	1	NA	NA	NA	NA	NA	NA
PDT000366033.1	Singleton	GCA_003409815.1	1	2132	1	NA	NA	NA	NA	NA	NA
PDT000366034.1	Singleton	GCA_003409825.1	1	152	1	NA	NA	NA	NA	NA	NA
PDT000366037.1	Singleton	GCA_003409895.1	1	152	1	NA	NA	NA	NA	NA	NA
PDT000366038.1	Singleton	GCA_003409905.1	1	2132	1	NA	NA	NA	NA	NA	NA
PDT000368780.1	Singleton	GCA_003431245.1	1	152	1	NA	NA	NA	NA	NA	NA
PDT000368781.1	Singleton	GCA_003431255.1	1	152	1	NA	NA	NA	NA	NA	NA
PDT000368783.1	Singleton	GCA_003431285.1	1	152	1	NA	NA	NA	NA	NA	NA
PDT000373283.1	Singleton	GCA_008463485.1	1	152	1	NA	NA	NA	NA	NA	NA
PDT000373294.1	Singleton	GCA_008536535.1	1	152	1	NA	NA	NA	NA	NA	NA
PDT000379421.2	Singleton	GCA_006681645.1	1	152	1	NA	NA	NA	NA	NA	NA
PDT000385749.1	Singleton	GCA_005617135.1	1	152	1	NA	NA	NA	NA	NA	NA
PDT000386240.1	Singleton	GCA_007318215.1	1	3169	1	NA	NA	NA	NA	NA	NA
PDT000392827.2	Singleton	GCA_006835445.1	1	152	1	NA	NA	NA	NA	NA	NA
PDT000408962.1	Singleton	GCA_007357475.1	1	152	1	NA	NA	NA	NA	NA	NA
PDT000416394.1	Singleton	GCA_006213405.1	1	152	1	NA	NA	NA	NA	NA	NA
PDT000428497.1	Singleton	GCA_007389905.1	1	152	1	NA	NA	NA	NA	NA	NA
PDT000429596.1	Singleton	GCA_006293435.1	1	152	1	NA	NA	NA	NA	NA	NA
PDT000430637.1	Singleton	GCA_005709855.1	1	152	1	NA	NA	NA	NA	NA	NA
PDT000430662.1	Singleton	GCA_005712415.1	1	152	1	NA	NA	NA	NA	NA	NA
PDT000430668.1	Singleton	GCA_005823725.1	1	152	1	NA	NA	NA	NA	NA	NA
PDT000435587.2	Singleton	GCA_006746265.1	1	152	1	NA	NA	NA	NA	NA	NA
PDT000448339.1	Singleton	GCA_005902285.1	1	152	1	NA	NA	NA	NA	NA	NA
PDT000464152.1	Singleton	GCA_007423065.1	1	152	1	NA	NA	NA	NA	NA	NA
PDT000465236.2	Singleton	GCA_006747845.1	1	3169	1	NA	NA	NA	NA	NA	NA
PDT000466100.1	Singleton	GCA_007427025.1	1	152	1	NA	NA	NA	NA	NA	NA
PDT000467205.1	Singleton	GCA_007430085.1	1	152	1	NA	NA	NA	NA	NA	NA
PDT000468311.2	Singleton	GCA_006746595.1	1	152	1	NA	NA	NA	NA	NA	NA
PDT000469520.1	Singleton	GCA_007596915.1	1	152	1	NA	NA	NA	NA	NA	NA
PDT000471876.1	Singleton	GCA_004308795.1	1	152	1	NA	NA	NA	NA	NA	NA
PDT000471895.1	Singleton	GCA_004309165.1	1	152	1	NA	NA	NA	NA	NA	NA
PDT000474196.1	Singleton	GCA_007436425.1	1	152	1	NA	NA	NA	NA	NA	NA
PDT000475468.1	Singleton	GCA_007439605.1	1	152	1	NA	NA	NA	NA	NA	NA
PDT000475900.1	Singleton	GCA_007682985.1	1	152	1	NA	NA	NA	NA	NA	NA
PDT000479223.1	Singleton	GCA_007531985.1	2	696	1	NA	NA	NA	NA	NA	NA
PDT000479832.2	Singleton	GCA_006807415.1	1	152	1	NA	NA	NA	NA	NA	NA
PDT000482469.2	Singleton	GCA_006837165.1	1	2132	1	NA	NA	NA	NA	NA	NA
PDT000482471.2	Singleton	GCA_006748345.1	1	152	1	NA	NA	NA	NA	NA	NA
PDT000484123.1	Singleton	GCA_006294915.1	1	152	1	NA	NA	NA	NA	NA	NA
PDT000484754.2	Singleton	GCA_006808665.1	1	152	1	NA	NA	NA	NA	NA	NA
PDT000486463.1	Singleton	GCA_005744815.1	1	152	1	NA	NA	NA	NA	NA	NA
PDT000491474.2	Singleton	GCA_006810405.1	1	152	1	NA	NA	NA	NA	NA	NA
PDT000497144.2	Singleton	GCA_006810705.1	1	Undetermined	1	NA	NA	NA	NA	NA	NA
PDT000498207.2	Singleton	GCA_006810205.1	1	152	1	NA	NA	NA	NA	NA	NA
PDT000498799.2	Singleton	GCA_006810725.1	1	152	1	NA	NA	NA	NA	NA	NA
PDT000499627.2	Singleton	GCA_006753705.1	1	152	1	NA	NA	NA	NA	NA	NA
PDT000500558.1	Singleton	GCA_005906925.1	1	152	1	NA	NA	NA	NA	NA	NA
PDT000518553.1	Singleton	GCA_006343285.1	1	152	1	NA	NA	NA	NA	NA	NA
PDT000539008.3	Singleton	GCA_007801915.2	1	152	1	NA	NA	NA	NA	NA	NA
PDT000539011.1	Singleton	GCA_007689265.1	1	152	1	NA	NA	NA	NA	NA	NA
PDT000544461.1	Singleton	GCA_007467005.1	1	152	1	NA	NA	NA	NA	NA	NA
PDT000546011.1	Singleton	GCA_007701805.1	1	152	1	NA	NA	NA	NA	NA	NA
PDT000554188.1	Singleton	GCA_007892005.1	1	152	1	NA	NA	NA	NA	NA	NA
PDT000565739.1	Singleton	GCA_011189155.1	1	152	1	NA	NA	NA	NA	NA	NA
PDT000565829.1	Singleton	GCA_011311915.1	1	152	1	NA	NA	NA	NA	NA	NA
PDT000584662.1	Singleton	GCA_008395335.1	1	152	1	NA	NA	NA	NA	NA	NA
PDT000590127.1	Singleton	GCA_008665255.1	1	152	1	NA	NA	NA	NA	NA	NA
PDT000593923.1	Singleton	GCA_008757935.1	1	152	1	NA	NA	NA	NA	NA	NA
PDT000602858.1	Singleton	GCA_008959315.1	1	152	1	NA	NA	NA	NA	NA	NA
PDT000625110.1	Singleton	GCA_010984955.1	1	152	1	NA	NA	NA	NA	NA	NA
PDT000638541.1	Singleton	GCA_010964515.1	3	314	1	NA	NA	NA	NA	NA	NA
PDT000642749.1	Singleton	GCA_010812575.1	2	696	1	NA	NA	NA	NA	NA	NA
PDT000645983.1	Singleton	GCA_010465865.1	3	Undetermined	1	NA	NA	NA	NA	NA	NA
PDT000653188.1	Singleton	GCA_011430655.1	1	152	1	NA	NA	NA	NA	NA	NA
PDT000654184.1	Singleton	GCA_010801045.1	1	2391	1	NA	NA	NA	NA	NA	NA
PDT000659641.1	Singleton	GCA_010710175.1	1	Undetermined	1	NA	NA	NA	NA	NA	NA
PDT000660884.1	Singleton	GCA_009852485.1	1	152	1	NA	NA	NA	NA	NA	NA
PDT000660936.1	Singleton	GCA_009853585.1	1	152	1	NA	NA	NA	NA	NA	NA
PDT000660962.1	Singleton	GCA_009853945.1	1	152	1	NA	NA	NA	NA	NA	NA
PDT000660983.1	Singleton	GCA_009854505.1	1	152	1	NA	NA	NA	NA	NA	NA
PDT000668147.2	Singleton	GCA_011270045.1	1	152	1	NA	NA	NA	NA	NA	NA
PDT000681958.1	Singleton	GCA_011381945.1	1	152	1	NA	NA	NA	NA	NA	NA
PDT000687558.1	Singleton	GCA_011000315.1	1	152	1	NA	NA	NA	NA	NA	NA
PDT000690387.1	Singleton	SRR11176416	1	152	1	NA	NA	NA	NA	NA	NA
PDT000693858.1	Singleton	SRR11214354	1	152	1	NA	NA	NA	NA	NA	NA
PDT000706486.1	Singleton	GCA_011508205.1	1	152	1	NA	NA	NA	NA	NA	NA
PDT000707899.1	Singleton	GCA_011466255.1	1	152	1	NA	NA	NA	NA	NA	NA
PDT000712527.1	Singleton	GCA_011741215.1	1	152	1	NA	NA	NA	NA	NA	NA
PDT000718636.1	Singleton	GCA_012041615.1	3	314	1	NA	NA	NA	NA	NA	NA
PDT000762987.1	Singleton	GCA_013730005.1	1	152	1	NA	NA	NA	NA	NA	NA
PDT000766728.1	Singleton	GCA_013710395.1	1	152	1	NA	NA	NA	NA	NA	NA
PDT000771186.1	Singleton	GCA_013661575.1	1	2132	1	NA	NA	NA	NA	NA	NA
PDT000781133.1	Singleton	GCA_013570795.1	1	152	1	NA	NA	NA	NA	NA	NA
PDT000785217.1	Singleton	GCA_013500375.1	1	3169	1	NA	NA	NA	NA	NA	NA
PDT000801479.1	Singleton	GCA_014050965.1	1	152	1	NA	NA	NA	NA	NA	NA
PDT000802183.1	Singleton	SRR12388980	1	152	1	NA	NA	NA	NA	NA	NA
PDT000807582.1	Singleton	GCA_014166235.1	1	152	1	NA	NA	NA	NA	NA	NA
PDT000810189.1	Singleton	GCA_014214935.1	1	152	1	NA	NA	NA	NA	NA	NA
PDT000819965.1	Singleton	GCA_014292655.1	1	152	1	NA	NA	NA	NA	NA	NA
PDT000826887.1	Singleton	GCA_014344735.1	1	2132	1	NA	NA	NA	NA	NA	NA
PDT000826955.1	Singleton	GCA_014351215.1	1	152	1	NA	NA	NA	NA	NA	NA
PDT000835032.1	Singleton	GCA_014533455.1	1	152	1	NA	NA	NA	NA	NA	NA
PDT000841499.1	Singleton	GCA_014691945.1	1	152	1	NA	NA	NA	NA	NA	NA
PDT000847619.1	Singleton	GCA_014769255.1	1	152	1	NA	NA	NA	NA	NA	NA
PDT000858847.1	Singleton	GCA_015039875.1	1	152	1	NA	NA	NA	NA	NA	NA
PDT000908609.1	Singleton	GCA_015952005.1	1	152	1	NA	NA	NA	NA	NA	NA
PDT000909950.1	Singleton	ERR4400246	1	152	1	NA	NA	NA	NA	NA	NA
PDT000911182.1	Singleton	GCA_015947995.1	3	314	1	NA	NA	NA	NA	NA	NA
PDT000911376.1	Singleton	ERR4401581	1	152	1	NA	NA	NA	NA	NA	NA
PDT000913278.1	Singleton	GCA_016031275.1	1	152	1	NA	NA	NA	NA	NA	NA
PDT000913452.1	Singleton	GCA_016058175.1	1	152	1	NA	NA	NA	NA	NA	NA
PDT000913800.1	Singleton	GCA_016019545.1	3	314	1	NA	NA	NA	NA	NA	NA
PDT000913807.1	Singleton	GCA_016019675.1	3	314	1	NA	NA	NA	NA	NA	NA
PDT000916912.1	Singleton	GCA_016117875.1	1	152	1	NA	NA	NA	NA	NA	NA
PDT000922802.1	Singleton	GCA_016345945.1	1	152	1	NA	NA	NA	NA	NA	NA
PDT000935853.1	Singleton	GCA_016659145.1	1	152	1	NA	NA	NA	NA	NA	NA
PDT000942382.1	Singleton	GCA_017202555.1	1	152	1	NA	NA	NA	NA	NA	NA
PDT000950047.1	Singleton	SRR13643337	1	152	1	NA	NA	NA	NA	NA	NA
PDT000974014.1	Singleton	GCA_017103565.1	1	152	1	NA	NA	NA	NA	NA	NA
PDT000997194.1	Singleton	GCA_017689575.1	1	152	1	NA	NA	NA	NA	NA	NA
PDT000997202.1	Singleton	GCA_017689495.1	1	152	1	NA	NA	NA	NA	NA	NA
PDT001001517.1	Singleton	GCA_017842955.1	1	152	1	NA	NA	NA	NA	NA	NA
PDT001018730.1	Singleton	GCA_018276605.1	1	152	1	NA	NA	NA	NA	NA	NA
PDT001023713.1	Singleton	GCA_018477725.1	1	152	1	NA	NA	NA	NA	NA	NA
PDT001058713.1	Singleton	GCA_018725805.1	1	152	1	NA	NA	NA	NA	NA	NA
PDT001067604.1	Singleton	GCA_018870105.1	1	152	1	NA	NA	NA	NA	NA	NA
PDT001072189.1	Singleton	GCA_018958935.1	1	152	1	NA	NA	NA	NA	NA	NA
PDT001075560.1	Singleton	ERR5443173	1	152	1	NA	NA	NA	NA	NA	NA
PDT001080242.1	Singleton	GCA_019161255.1	1	152	1	NA	NA	NA	NA	NA	NA
PDT001086348.1	Singleton	GCA_019198735.1	1	152	1	NA	NA	NA	NA	NA	NA
PDT001088103.1	Singleton	GCA_019256305.1	1	152	1	NA	NA	NA	NA	NA	NA
PDT001088111.1	Singleton	GCA_019256965.1	1	152	1	NA	NA	NA	NA	NA	NA
PDT001090140.1	Singleton	SRR15146545	1	152	1	NA	NA	NA	NA	NA	NA
PDT001092498.1	Singleton	GCA_019281035.1	1	152	1	NA	NA	NA	NA	NA	NA
PDT001114808.1	Singleton	GCA_019722745.1	1	152	1	NA	NA	NA	NA	NA	NA

## Sheet: Kentucky B
Unique IDa	SNP Cluster/Singleton	Representative Isolateb	Clade	Sequence Typec	Number of Isolates	US Isolates			UK Isolates
						Total	Human	Non-human	Total	Human	Non-human
PDS000004153.6	SNP Cluster	GCA_008445225.1	2	198	4	4	1	3	0	0	0
PDS000004157.4	SNP Cluster	GCA_006630825.1	1	198	3	3	0	3	0	0	0
PDS000005135.17	SNP Cluster	GCA_011610405.1	2	198	15	15	1	14	0	0	0
PDS000015852.9	SNP Cluster	ERR4399135	1	198	7	2	2	0	1	1	0
PDS000015853.2	SNP Cluster	GCA_008531335.1	2	198	2	2	0	2	0	0	0
PDS000019951.10	SNP Cluster	GCA_011188595.1	2	198	11	11	0	11	0	0	0
PDS000020326.2	SNP Cluster	GCA_006694825.1	2	198	2	2	2	0	0	0	0
PDS000027263.1	SNP Cluster	GCA_003867815.1	2	198	2	2	0	2	0	0	0
PDS000027496.2	SNP Cluster	GCA_006209375.1	1	198	3	0	0	0	0	0	0
PDS000027970.286	SNP Cluster	GCA_002952975.1	4	198	1347	191	170	21	795	789	6
PDS000027982.1	SNP Cluster	GCA_004186775.1	4	198	14	0	0	0	0	0	0
PDS000028058.4	SNP Cluster	GCA_006895545.1	2	198	31	31	3	28	0	0	0
PDS000028654.1	SNP Cluster	GCA_006245355.1	3	198	2	2	0	2	0	0	0
PDS000029950.5	SNP Cluster	GCA_019598155.1	2	198	6	6	3	3	0	0	0
PDS000030036.1	SNP Cluster	GCA_008481425.1	3	198	2	2	0	2	0	0	0
PDS000030380.1	SNP Cluster	GCA_008406005.1	1	198	3	3	0	3	0	0	0
PDS000030433.3	SNP Cluster	GCA_008471145.1	1	198	3	3	1	2	0	0	0
PDS000030550.1	SNP Cluster	GCA_008470245.1	2	198	3	3	0	3	0	0	0
PDS000030665.5	SNP Cluster	GCA_006746085.1	1	198	8	8	0	8	0	0	0
PDS000032212.6	SNP Cluster	GCA_006778885.1	1	198	8	0	0	0	5	5	0
PDS000032568.25	SNP Cluster	GCA_006573505.1	2	198	38	33	5	28	2	1	1
PDS000032570.12	SNP Cluster	GCA_006148315.1	2	198	15	15	5	10	0	0	0
PDS000032573.15	SNP Cluster	GCA_015086295.1	2	198	23	23	3	20	0	0	0
PDS000032811.7	SNP Cluster	GCA_004224825.1	2	198	16	6	3	3	0	0	0
PDS000036751.1	SNP Cluster	GCA_006822845.1	2	198	2	2	1	1	0	0	0
PDS000036927.7	SNP Cluster	GCA_006637905.1	2	198	9	9	9	0	0	0	0
PDS000039184.14	SNP Cluster	GCA_014167855.1	2	Undetermined	15	15	15	0	0	0	0
PDS000040214.1	SNP Cluster	GCA_008463165.1	2	198	2	2	1	1	0	0	0
PDS000044675.6	SNP Cluster	GCA_019379315.1	1	198	23	23	0	23	0	0	0
PDS000046206.2	SNP Cluster	GCA_019465135.1	4	Undetermined	3	0	0	0	1	0	1
PDS000046362.1	SNP Cluster	GCA_006404755.1	1	198	2	0	0	0	2	2	0
PDS000047106.3	SNP Cluster	GCA_007795515.1	2	198	4	4	0	4	0	0	0
PDS000048259.1	SNP Cluster	GCA_007703125.1	2	198	2	2	0	2	0	0	0
PDS000053717.1	SNP Cluster	GCA_005667795.1	2	198	2	2	0	2	0	0	0
PDS000054204.2	SNP Cluster	GCA_010382185.1	4	198	3	0	0	0	3	3	0
PDS000060280.1	SNP Cluster	SRR10187043	2	198	2	2	0	2	0	0	0
PDS000077392.1	SNP Cluster	ERR4400211	2	198	2	0	0	0	0	0	0
PDS000077496.1	SNP Cluster	ERR4400095	1	198	2	0	0	0	0	0	0
PDS000091095.1	SNP Cluster	GCA_018726665.1	5	198	16	0	0	0	16	0	16
PDS000092791.1	SNP Cluster	GCA_019195295.1	2	198	3	3	1	2	0	0	0
PDS000093525.2	SNP Cluster	GCA_019364685.1	2	198	5	5	0	5	0	0	0
PDT000001418.4	Singleton	GCA_011461935.1	2	198	1	NA	NA	NA	NA	NA	NA
PDT000003547.4	Singleton	GCA_011101435.1	1	198	1	NA	NA	NA	NA	NA	NA
PDT000029729.4	Singleton	GCA_011446875.1	2	198	1	NA	NA	NA	NA	NA	NA
PDT000040625.4	Singleton	GCA_008001885.1	3	198	1	NA	NA	NA	NA	NA	NA
PDT000041681.5	Singleton	GCA_007746325.1	1	198	1	NA	NA	NA	NA	NA	NA
PDT000043964.4	Singleton	GCA_008024275.1	1	198	1	NA	NA	NA	NA	NA	NA
PDT000046548.3	Singleton	GCA_006859005.1	2	198	1	NA	NA	NA	NA	NA	NA
PDT000055573.3	Singleton	GCA_008059435.1	4	198	1	NA	NA	NA	NA	NA	NA
PDT000060614.2	Singleton	GCA_010935895.1	6	198	1	NA	NA	NA	NA	NA	NA
PDT000063398.2	Singleton	GCA_008114245.1	2	198	1	NA	NA	NA	NA	NA	NA
PDT000069347.2	Singleton	GCA_011556555.1	1	198	1	NA	NA	NA	NA	NA	NA
PDT000069466.2	Singleton	GCA_008116965.1	1	198	1	NA	NA	NA	NA	NA	NA
PDT000072579.2	Singleton	GCA_008117305.1	1	198	1	NA	NA	NA	NA	NA	NA
PDT000081691.2	Singleton	GCA_010945375.1	4	198	1	NA	NA	NA	NA	NA	NA
PDT000100309.3	Singleton	GCA_007757365.1	2	198	1	NA	NA	NA	NA	NA	NA
PDT000111027.1	Singleton	GCA_001569845.1	4	198	1	NA	NA	NA	NA	NA	NA
PDT000111031.1	Singleton	GCA_001569925.1	4	198	1	NA	NA	NA	NA	NA	NA
PDT000111032.1	Singleton	GCA_001569945.1	4	198	1	NA	NA	NA	NA	NA	NA
PDT000111034.1	Singleton	GCA_001569985.1	4	198	1	NA	NA	NA	NA	NA	NA
PDT000111039.1	Singleton	GCA_001570085.1	4	198	1	NA	NA	NA	NA	NA	NA
PDT000111041.1	Singleton	GCA_001570125.1	4	198	1	NA	NA	NA	NA	NA	NA
PDT000111043.1	Singleton	GCA_001570165.1	4	198	1	NA	NA	NA	NA	NA	NA
PDT000111048.1	Singleton	GCA_001570265.1	4	198	1	NA	NA	NA	NA	NA	NA
PDT000111050.1	Singleton	GCA_001570305.1	4	198	1	NA	NA	NA	NA	NA	NA
PDT000121538.2	Singleton	GCA_008474625.1	1	198	1	NA	NA	NA	NA	NA	NA
PDT000146348.1	Singleton	GCA_001716745.1	2	198	1	NA	NA	NA	NA	NA	NA
PDT000154150.2	Singleton	GCA_011565885.1	2	198	1	NA	NA	NA	NA	NA	NA
PDT000163816.2	Singleton	GCA_005978925.1	3	198	1	NA	NA	NA	NA	NA	NA
PDT000168691.1	Singleton	GCA_001890845.1	1	198	1	NA	NA	NA	NA	NA	NA
PDT000168692.1	Singleton	GCA_001890835.1	1	198	1	NA	NA	NA	NA	NA	NA
PDT000168693.1	Singleton	GCA_001890855.1	2	198	1	NA	NA	NA	NA	NA	NA
PDT000168694.1	Singleton	GCA_001890825.1	2	198	1	NA	NA	NA	NA	NA	NA
PDT000196373.1	Singleton	GCA_002049015.1	1	198	1	NA	NA	NA	NA	NA	NA
PDT000197440.1	Singleton	GCA_002065535.1	2	198	1	NA	NA	NA	NA	NA	NA
PDT000216074.2	Singleton	GCA_006115855.1	3	198	1	NA	NA	NA	NA	NA	NA
PDT000236534.2	Singleton	GCA_010874125.1	2	198	1	NA	NA	NA	NA	NA	NA
PDT000262664.2	Singleton	GCA_010927615.1	2	198	1	NA	NA	NA	NA	NA	NA
PDT000272546.2	Singleton	GCA_010919015.1	2	198	1	NA	NA	NA	NA	NA	NA
PDT000278762.1	Singleton	GCA_002879815.1	4	198	1	NA	NA	NA	NA	NA	NA
PDT000278763.1	Singleton	GCA_002885745.1	4	198	1	NA	NA	NA	NA	NA	NA
PDT000307832.2	Singleton	GCA_011158615.1	2	198	1	NA	NA	NA	NA	NA	NA
PDT000309882.2	Singleton	GCA_010991715.1	1	198	1	NA	NA	NA	NA	NA	NA
PDT000329510.1	Singleton	GCA_004175735.1	4	198	1	NA	NA	NA	NA	NA	NA
PDT000331837.1	Singleton	GCA_008447325.1	2	198	1	NA	NA	NA	NA	NA	NA
PDT000340330.1	Singleton	GCA_007255115.1	4	198	1	NA	NA	NA	NA	NA	NA
PDT000350597.1	Singleton	GCA_007282875.1	4	198	1	NA	NA	NA	NA	NA	NA
PDT000352112.1	Singleton	GCA_008454195.1	3	198	1	NA	NA	NA	NA	NA	NA
PDT000357489.1	Singleton	GCA_008455505.1	2	198	1	NA	NA	NA	NA	NA	NA
PDT000379989.1	Singleton	GCA_003903195.1	4	198	1	NA	NA	NA	NA	NA	NA
PDT000383256.1	Singleton	GCA_007313675.1	4	198	1	NA	NA	NA	NA	NA	NA
PDT000477115.2	Singleton	GCA_006684405.1	2	198	1	NA	NA	NA	NA	NA	NA
PDT000479819.2	Singleton	GCA_006747045.1	2	198	1	NA	NA	NA	NA	NA	NA
PDT000509329.1	Singleton	GCA_006004505.1	2	198	1	NA	NA	NA	NA	NA	NA
PDT000538760.1	Singleton	GCA_007801675.1	2	198	1	NA	NA	NA	NA	NA	NA
PDT000587645.1	Singleton	GCA_010982065.1	3	198	1	NA	NA	NA	NA	NA	NA
PDT000599459.1	Singleton	GCA_010007905.1	2	198	1	NA	NA	NA	NA	NA	NA
PDT000600295.1	Singleton	GCA_011189315.1	4	198	1	NA	NA	NA	NA	NA	NA
PDT000663548.1	Singleton	GCA_009866365.1	4	198	1	NA	NA	NA	NA	NA	NA
PDT000674192.1	Singleton	GCA_011220655.1	1	198	1	NA	NA	NA	NA	NA	NA
PDT000719356.1	Singleton	SRR11457392	2	198	1	NA	NA	NA	NA	NA	NA
PDT000871565.1	Singleton	GCA_015112115.1	1	198	1	NA	NA	NA	NA	NA	NA
PDT000878729.1	Singleton	GCA_015238025.1	2	198	1	NA	NA	NA	NA	NA	NA
PDT000891586.1	Singleton	GCA_015527345.1	1	198	1	NA	NA	NA	NA	NA	NA
PDT000900932.1	Singleton	SRR7062225	4	Undetermined	1	NA	NA	NA	NA	NA	NA
PDT000977204.1	Singleton	GCA_017288435.1	4	198	1	NA	NA	NA	NA	NA	NA
PDT001016072.1	Singleton	GCA_018204695.1	4	198	1	NA	NA	NA	NA	NA	NA
PDT001050753.1	Singleton	GCA_018777025.1	1	198	1	NA	NA	NA	NA	NA	NA
PDT001104134.1	Singleton	GCA_019475705.1	4	198	1	NA	NA	NA	NA	NA	NA
PDT001112915.1	Singleton	GCA_019696305.1	2	198	1	NA	NA	NA	NA	NA	NA

## Sheet: Dublin
Unique IDa	SNP Cluster/Singleton	Representative Isolateb	Clade	Sequence Typec	Number of Isolates	US Isolates			UK Isolates
						Total	Human	Non-human	Total	Human	Non-human
PDS000002389.6	SNP Cluster	GCA_013566205.1	2-6	10	7	2	0	2	1	1	0
PDS000002392.49	SNP Cluster	GCA_013540415.1	2-5	10	279	0	0	0	112	87	25
PDS000010795.3	SNP Cluster	GCA_001953035.1	2-1	4406	2	1	0	1	0	0	0
PDS000018637.3	SNP Cluster	GCA_003066125.1	2-6	3734	2	0	0	0	0	0	0
PDS000018639.4	SNP Cluster	GCA_003066025.1	2-5	10	2	0	0	0	0	0	0
PDS000018643.6	SNP Cluster	GCA_003066645.1	2-6	3734	3	0	0	0	0	0	0
PDS000018647.3	SNP Cluster	GCA_003067005.1	2-5	10	3	0	0	0	0	0	0
PDS000018648.3	SNP Cluster	GCA_003067095.1	2-5	10	2	0	0	0	0	0	0
PDS000018650.4	SNP Cluster	GCA_003066325.1	2-6	3734	2	0	0	0	0	0	0
PDS000019571.4	SNP Cluster	GCA_002266085.2	1-2	10	3	0	0	0	0	0	0
PDS000019798.2	SNP Cluster	GCA_003066285.1	2-6	3734	2	0	0	0	0	0	0
PDS000019802.2	SNP Cluster	GCA_003066505.1	2-5	10	2	0	0	0	0	0	0
PDS000019856.1	SNP Cluster	GCA_003066605.1	2-5	10	5	0	0	0	0	0	0
PDS000019857.1	SNP Cluster	GCA_003066295.1	2-5	4100	2	0	0	0	0	0	0
PDS000019860.1	SNP Cluster	GCA_003069665.1	2-5	10	3	0	0	0	0	0	0
PDS000019861.1	SNP Cluster	GCA_003070265.1	2-6	3734	4	0	0	0	0	0	0
PDS000019862.2	SNP Cluster	GCA_003069865.1	2-2	10	3	0	0	0	0	0	0
PDS000019863.2	SNP Cluster	GCA_003070525.1	2-6	3734	2	0	0	0	0	0	0
PDS000020330.2	SNP Cluster	GCA_006555825.1	2-3	10	3	2	2	0	0	0	0
PDS000027023.1	SNP Cluster	GCA_003066165.1	2-5	10	3	0	0	0	0	0	0
PDS000027024.2	SNP Cluster	GCA_003069635.1	2-5	10	4	0	0	0	0	0	0
PDS000027025.2	SNP Cluster	GCA_003070165.1	2-2	10	4	0	0	0	0	0	0
PDS000027027.2	SNP Cluster	GCA_003065905.1	2-2	10	5	0	0	0	0	0	0
PDS000027028.1	SNP Cluster	GCA_008433805.1	2-5	4030	6	1	0	1	0	0	0
PDS000027029.1	SNP Cluster	GCA_003069965.1	2-5	10	4	0	0	0	0	0	0
PDS000027030.1	SNP Cluster	GCA_003069745.1	2-5	4030	2	0	0	0	0	0	0
PDS000027031.1	SNP Cluster	GCA_003068715.1	2-5	10	2	0	0	0	0	0	0
PDS000027032.1	SNP Cluster	GCA_003067185.1	2-5	10	2	0	0	0	0	0	0
PDS000027069.1	SNP Cluster	GCA_003070425.1	2-5	10	4	0	0	0	0	0	0
PDS000027071.1	SNP Cluster	GCA_003066625.1	2-5	10	3	0	0	0	0	0	0
PDS000027122.2	SNP Cluster	GCA_018338715.1	2-3	10	3	3	0	3	0	0	0
PDS000027339.2	SNP Cluster	GCA_018338555.1	3-2	73	3	0	0	0	0	0	0
PDS000027410.3	SNP Cluster	GCA_013594905.1	2-5	10	7	0	0	0	6	6	0
PDS000028192.523	SNP Cluster	GCA_008607005.2	2-3	10	2523	2387	928	1459	1	1	0
PDS000028204.16	SNP Cluster	GCA_003589865.1	2-3	10	108	102	2	100	0	0	0
PDS000028215.1	SNP Cluster	GCA_002043155.1	2-3	10	3	0	0	0	0	0	0
PDS000028360.26	SNP Cluster	GCA_009058565.1	2-3	10	40	39	26	13	0	0	0
PDS000028384.11	SNP Cluster	GCA_015024775.1	2-3	10	57	2	0	2	5	5	0
PDS000029495.3	SNP Cluster	ERR2827487	2-5	10	182	1	1	0	4	4	0
PDS000030191.3	SNP Cluster	GCA_018186655.1	2-2	10	5	5	5	0	0	0	0
PDS000030538.2	SNP Cluster	GCA_014351495.1	2-3	10	3	3	3	0	0	0	0
PDS000030864.2	SNP Cluster	GCA_007757675.1	1-4	10	3	0	0	0	0	0	0
PDS000030995.5	SNP Cluster	ERR4399222	1-3	10	6	0	0	0	2	2	0
PDS000031140.2	SNP Cluster	GCA_006754725.1	1-2	10	3	0	0	0	3	3	0
PDS000031193.2	SNP Cluster	GCA_006631325.1	2-5	10	2	0	0	0	2	2	0
PDS000031651.1	SNP Cluster	GCA_007744855.1	2-3	10	3	3	0	3	0	0	0
PDS000032132.2	SNP Cluster	GCA_006690345.1	2-3	2829	2	2	0	2	0	0	0
PDS000032135.2	SNP Cluster	GCA_011655155.1	2-3	10	2	2	0	2	0	0	0
PDS000032136.2	SNP Cluster	GCA_006689545.1	2-3	10	4	4	0	4	0	0	0
PDS000032138.1	SNP Cluster	GCA_004220245.1	2-3	10	3	3	0	3	0	0	0
PDS000032842.1	SNP Cluster	GCA_900456815.1	2-4	10	2	0	0	0	1	0	1
PDS000036140.1	SNP Cluster	GCA_005683135.1	1-3	10	2	0	0	0	0	0	0
PDS000038807.1	SNP Cluster	GCA_010124145.1	2-3	10	2	0	0	0	1	0	1
PDS000040864.2	SNP Cluster	GCA_014059075.1	2-5	10	20	0	0	0	0	0	0
PDS000040873.1	SNP Cluster	ERR2814811	2-5	10	8	0	0	0	0	0	0
PDS000040882.7	SNP Cluster	GCA_900456185.1	2-5	10	111	0	0	0	7	5	2
PDS000040895.3	SNP Cluster	GCA_019258145.1	2-3	10	14	0	0	0	0	0	0
PDS000040897.7	SNP Cluster	GCA_013572395.1	2-5	10	27	0	0	0	0	0	0
PDS000040913.1	SNP Cluster	ERR2825929	2-5	10	3	0	0	0	0	0	0
PDS000040920.4	SNP Cluster	GCA_014070375.1	2-5	10	8	0	0	0	0	0	0
PDS000041634.2	SNP Cluster	GCA_010210585.1	1-3	10	3	0	0	0	0	0	0
PDS000041639.1	SNP Cluster	GCA_010229085.1	1-3	10	2	0	0	0	0	0	0
PDS000041643.1	SNP Cluster	GCA_010210705.1	1-3	10	4	0	0	0	0	0	0
PDS000041650.2	SNP Cluster	GCA_010210855.1	1-2	10	3	0	0	0	0	0	0
PDS000041653.1	SNP Cluster	GCA_010210825.1	1-3	10	2	0	0	0	0	0	0
PDS000041661.1	SNP Cluster	ERR984733	1-3	10	2	0	0	0	0	0	0
PDS000041665.1	SNP Cluster	GCA_010210165.1	1-2	10	2	0	0	0	0	0	0
PDS000041670.1	SNP Cluster	GCA_010211145.1	1-2	10	4	0	0	0	0	0	0
PDS000041672.2	SNP Cluster	ERR2396636	1-3	10	11	0	0	0	0	0	0
PDS000041686.1	SNP Cluster	GCA_010230715.1	1-3	10	2	0	0	0	0	0	0
PDS000042114.1	SNP Cluster	ERR2396655	1-3	10	3	0	0	0	1	1	0
PDS000042117.1	SNP Cluster	GCA_010210925.1	1-3	10	14	0	0	0	0	0	0
PDS000042284.1	SNP Cluster	GCA_000020925.1	1-3	10	2	0	0	0	0	0	0
PDS000042399.6	SNP Cluster	GCA_011243895.1	2-5	10	16	0	0	0	3	3	0
PDS000044153.2	SNP Cluster	GCA_007611975.1	2-5	10	4	0	0	0	4	1	3
PDS000044307.1	SNP Cluster	GCA_005495685.1	2-3	10	2	2	2	0	0	0	0
PDS000046200.1	SNP Cluster	GCA_006515295.1	2-6	10	2	2	2	0	0	0	0
PDS000046298.4	SNP Cluster	GCA_010420725.1	2-2	10	5	4	4	0	0	0	0
PDS000047466.1	SNP Cluster	GCA_008914445.1	1-4	10	2	0	0	0	0	0	0
PDS000047835.4	SNP Cluster	SRR11276682	2-3	10	5	5	5	0	0	0	0
PDS000051866.3	SNP Cluster	GCA_019258025.1	2-3	10	5	0	0	0	1	1	0
PDS000055081.2	SNP Cluster	GCA_010871605.1	2-2	10	3	0	0	0	0	0	0
PDS000056442.7	SNP Cluster	GCA_013638435.1	2-5	10	47	0	0	0	5	5	0
PDS000056488.2	SNP Cluster	GCA_011304315.1	2-5	10	3	0	0	0	0	0	0
PDS000056502.1	SNP Cluster	GCA_011243635.1	2-1	10	2	0	0	0	0	0	0
PDS000056883.2	SNP Cluster	ERR2759765	2-5	10	4	0	0	0	0	0	0
PDS000060273.1	SNP Cluster	GCA_007692385.1	2-3	10	2	1	1	0	0	0	0
PDS000060281.1	SNP Cluster	GCA_011734695.1	1-3	10	2	2	2	0	0	0	0
PDS000060883.1	SNP Cluster	GCA_011979225.1	2-2	10	6	0	0	0	0	0	0
PDS000061272.2	SNP Cluster	GCA_016447025.1	2-3	10	3	3	3	0	0	0	0
PDS000064976.1	SNP Cluster	GCA_013644835.1	1-3	10	2	0	0	0	0	0	0
PDS000065001.2	SNP Cluster	GCA_011260295.1	2-5	10	3	0	0	0	0	0	0
PDS000065002.3	SNP Cluster	ERR4399581	2-5	10	5	0	0	0	0	0	0
PDS000065006.1	SNP Cluster	GCA_013636855.1	3-1	73	2	0	0	0	0	0	0
PDS000065008.2	SNP Cluster	GCA_013635095.1	3-1	73	4	0	0	0	0	0	0
PDS000065096.1	SNP Cluster	ERR3634655	2-2	10	4	0	0	0	0	0	0
PDS000065108.1	SNP Cluster	ERR3634554	2-2	10	2	0	0	0	0	0	0
PDS000065140.1	SNP Cluster	ERR3634629	2-2	10	2	0	0	0	0	0	0
PDS000065146.1	SNP Cluster	ERR405767	2-2	10	2	0	0	0	0	0	0
PDS000065149.1	SNP Cluster	ERR3634575	2-2	10	4	0	0	0	0	0	0
PDS000065231.1	SNP Cluster	GCA_013566595.1	3-1	73	2	0	0	0	0	0	0
PDS000065252.1	SNP Cluster	GCA_013567135.1	3-1	Undetermined	2	0	0	0	0	0	0
PDS000065253.1	SNP Cluster	GCA_013540455.1	3-1	73	2	0	0	0	0	0	0
PDS000065256.1	SNP Cluster	GCA_011393695.1	2-5	10	2	0	0	0	0	0	0
PDS000065257.2	SNP Cluster	GCA_016025695.1	2-5	10	3	0	0	0	1	0	1
PDS000065266.1	SNP Cluster	GCA_011302035.1	2-1	10	4	0	0	0	0	0	0
PDS000065269.1	SNP Cluster	GCA_013566255.1	3-1	73	2	0	0	0	0	0	0
PDS000065270.2	SNP Cluster	GCA_013567375.1	2-5	10	5	0	0	0	0	0	0
PDS000065594.1	SNP Cluster	GCA_013596385.1	2-5	10	2	0	0	0	0	0	0
PDS000066424.1	SNP Cluster	GCA_014060525.1	2-5	10	4	0	0	0	0	0	0
PDS000073978.2	SNP Cluster	ERR3639255	2-2	10	6	0	0	0	0	0	0
PDS000073993.3	SNP Cluster	ERR5751611	2-2	4293	7	0	0	0	0	0	0
PDS000074002.1	SNP Cluster	ERR3633179	2-4	10	2	0	0	0	0	0	0
PDS000074008.1	SNP Cluster	ERR3633160	2-2	10	2	0	0	0	0	0	0
PDS000074018.2	SNP Cluster	GCA_007710485.1	2-3	10	6	1	1	0	0	0	0
PDS000074025.1	SNP Cluster	ERR3633189	2-2	10	2	0	0	0	0	0	0
PDS000074031.3	SNP Cluster	ERR5751006	2-2	4293	6	1	1	0	0	0	0
PDS000074045.1	SNP Cluster	ERR3633176	2-2	10	3	0	0	0	0	0	0
PDS000074092.1	SNP Cluster	ERR3634881	2-2	10	3	0	0	0	0	0	0
PDS000074102.1	SNP Cluster	ERR3633145	2-2	10	2	0	0	0	0	0	0
PDS000074114.1	SNP Cluster	ERR3633177	2-2	Undetermined	2	0	0	0	0	0	0
PDS000074118.1	SNP Cluster	ERR3633180	2-2	10	2	0	0	0	0	0	0
PDS000074120.1	SNP Cluster	ERR3633125	2-2	10	4	0	0	0	0	0	0
PDS000074137.1	SNP Cluster	ERR3633159	2-2	10	2	0	0	0	0	0	0
PDS000074484.1	SNP Cluster	GCA_015024795.1	2-3	10	3	0	0	0	0	0	0
PDS000076433.2	SNP Cluster	GCA_015952065.1	2-4	10	38	1	0	1	4	3	1
PDS000076434.1	SNP Cluster	SRR12799575	2-2	10	2	0	0	0	0	0	0
PDS000076435.1	SNP Cluster	SRR12799584	1-5	10	2	0	0	0	0	0	0
PDS000076436.1	SNP Cluster	SRR12799505	2-3	10	3	0	0	0	0	0	0
PDS000076438.1	SNP Cluster	GCA_015952725.1	2-4	10	2	0	0	0	0	0	0
PDS000076439.1	SNP Cluster	GCA_017266635.1	2-4	10	5	0	0	0	0	0	0
PDS000076440.1	SNP Cluster	SRR12799589	2-4	10	2	0	0	0	0	0	0
PDS000076441.1	SNP Cluster	GCA_015946205.1	2-5	10	8	0	0	0	0	0	0
PDS000076442.1	SNP Cluster	SRR12799501	2-2	10	2	0	0	0	0	0	0
PDS000076443.1	SNP Cluster	GCA_015946385.1	2-4	10	2	0	0	0	0	0	0
PDS000076444.1	SNP Cluster	SRR12799498	2-2	10	5	1	1	0	0	0	0
PDS000076446.1	SNP Cluster	GCA_015678715.1	2-3	10	6	0	0	0	0	0	0
PDS000076447.1	SNP Cluster	GCA_015943865.1	2-5	10	143	0	0	0	0	0	0
PDS000076448.1	SNP Cluster	SRR12799386	2-2	10	2	0	0	0	0	0	0
PDS000076449.2	SNP Cluster	SRR12799594	2-2	10	6	2	2	0	0	0	0
PDS000076450.1	SNP Cluster	GCA_015945655.1	2-4	10	4	0	0	0	0	0	0
PDS000077236.1	SNP Cluster	ERR2759810	1-3	10	6	0	0	0	0	0	0
PDS000077278.1	SNP Cluster	GCA_016027895.1	2-5	10	2	0	0	0	0	0	0
PDS000077371.1	SNP Cluster	ERR4400011	2-1	10	3	0	0	0	0	0	0
PDS000077396.1	SNP Cluster	ERR4400967	1-3	10	2	0	0	0	0	0	0
PDS000077418.1	SNP Cluster	GCA_016028115.1	2-2	10	3	0	0	0	0	0	0
PDS000077470.1	SNP Cluster	GCA_011252755.1	3-1	73	2	0	0	0	0	0	0
PDS000077474.1	SNP Cluster	ERR4399287	1-3	10	12	0	0	0	0	0	0
PDS000077664.1	SNP Cluster	GCA_016111605.1	2-3	10	25	0	0	0	0	0	0
PDS000077665.2	SNP Cluster	SRR13246829	2-3	4619	3	2	2	0	0	0	0
PDS000077668.1	SNP Cluster	GCA_016111065.1	2-2	10	3	0	0	0	0	0	0
PDS000078373.1	SNP Cluster	GCA_011006415.1	2-2	10	2	2	2	0	0	0	0
PDS000079417.2	SNP Cluster	GCA_017237155.1	2-3	10	3	3	1	2	0	0	0
PDS000081980.1	SNP Cluster	GCA_007293755.1	2-5	10	2	0	0	0	1	1	0
PDS000083656.2	SNP Cluster	GCA_006626645.1	2-2	10	3	3	2	1	0	0	0
PDS000084308.1	SNP Cluster	GCA_017858355.1	2-3	10	2	0	0	0	0	0	0
PDS000084326.1	SNP Cluster	GCA_008498985.1	2-3	10	2	1	0	1	0	0	0
PDS000084328.1	SNP Cluster	GCA_017806075.1	2-3	10	2	0	0	0	0	0	0
PDS000084330.1	SNP Cluster	GCA_017803675.1	2-3	10	3	0	0	0	0	0	0
PDS000084336.1	SNP Cluster	GCA_017861815.1	2-3	10	2	1	0	1	0	0	0
PDS000085699.1	SNP Cluster	ERR5751171	2-2	10	2	0	0	0	0	0	0
PDS000085716.1	SNP Cluster	ERR4451437	2-2	10	2	0	0	0	0	0	0
PDS000088407.1	SNP Cluster	ERR5751224	2-2	10	2	0	0	0	0	0	0
PDS000092846.2	SNP Cluster	GCA_019235895.1	2-3	10	5	0	0	0	1	1	0
PDS000092848.1	SNP Cluster	GCA_019258925.1	2-3	10	4	0	0	0	0	0	0
PDS000092851.1	SNP Cluster	GCA_019257935.1	2-3	10	8	0	0	0	0	0	0
PDS000092854.1	SNP Cluster	GCA_019258365.1	2-3	10	5	0	0	0	0	0	0
PDS000092855.1	SNP Cluster	GCA_019258425.1	2-4	10	2	0	0	0	0	0	0
PDS000092857.1	SNP Cluster	GCA_019258885.1	2-3	10	2	0	0	0	0	0	0
PDS000092858.1	SNP Cluster	GCA_019258325.1	2-3	10	2	0	0	0	0	0	0
PDS000092859.1	SNP Cluster	GCA_019257965.1	2-3	10	3	0	0	0	0	0	0
PDT000007368.2	Singleton	GCA_000192085.1	2-4	10	1	NA	NA	NA	NA	NA	NA
PDT000011953.3	Singleton	GCA_000353305.2	2-3	10	1	NA	NA	NA	NA	NA	NA
PDT000015574.2	Singleton	GCA_000414745.2	2-3	10	1	NA	NA	NA	NA	NA	NA
PDT000031584.3	Singleton	GCA_011081445.1	2-3	10	1	NA	NA	NA	NA	NA	NA
PDT000031597.3	Singleton	GCA_009997485.1	2-3	10	1	NA	NA	NA	NA	NA	NA
PDT000031598.3	Singleton	GCA_011637835.1	2-3	10	1	NA	NA	NA	NA	NA	NA
PDT000031726.3	Singleton	GCA_011484685.1	2-3	10	1	NA	NA	NA	NA	NA	NA
PDT000031818.3	Singleton	GCA_008089045.1	2-3	10	1	NA	NA	NA	NA	NA	NA
PDT000034269.3	Singleton	GCA_011451775.1	2-3	10	1	NA	NA	NA	NA	NA	NA
PDT000035951.2	Singleton	GCA_006846305.1	2-3	10	1	NA	NA	NA	NA	NA	NA
PDT000035956.2	Singleton	GCA_006845525.1	2-3	10	1	NA	NA	NA	NA	NA	NA
PDT000046442.1	Singleton	GCA_000806665.1	2-2	10	1	NA	NA	NA	NA	NA	NA
PDT000046443.1	Singleton	GCA_000806685.1	2-2	10	1	NA	NA	NA	NA	NA	NA
PDT000046456.1	Singleton	GCA_000806945.1	2-2	10	1	NA	NA	NA	NA	NA	NA
PDT000049148.3	Singleton	GCA_007742195.1	2-3	10	1	NA	NA	NA	NA	NA	NA
PDT000054375.2	Singleton	GCA_008035145.1	1-2	2037	1	NA	NA	NA	NA	NA	NA
PDT000054491.2	Singleton	GCA_008035665.1	1-3	10	1	NA	NA	NA	NA	NA	NA
PDT000057944.2	Singleton	GCA_008104385.1	2-4	10	1	NA	NA	NA	NA	NA	NA
PDT000095464.1	Singleton	GCA_001448615.1	2-3	10	1	NA	NA	NA	NA	NA	NA
PDT000099036.2	Singleton	GCA_008734595.1	1-5	10	1	NA	NA	NA	NA	NA	NA
PDT000100088.1	Singleton	GCA_001474075.1	2-5	10	1	NA	NA	NA	NA	NA	NA
PDT000138094.2	Singleton	GCA_008924045.1	2-3	10	1	NA	NA	NA	NA	NA	NA
PDT000148795.2	Singleton	GCA_008916185.1	1-4	10	1	NA	NA	NA	NA	NA	NA
PDT000163069.3	Singleton	GCA_006940275.1	2-3	10	1	NA	NA	NA	NA	NA	NA
PDT000163429.2	Singleton	GCA_006922975.1	1-3	10	1	NA	NA	NA	NA	NA	NA
PDT000177011.2	Singleton	GCA_009099925.1	2-6	3734	1	NA	NA	NA	NA	NA	NA
PDT000178499.1	Singleton	GCA_001952055.1	2-3	10	1	NA	NA	NA	NA	NA	NA
PDT000194893.1	Singleton	GCA_002034465.1	2-3	10	1	NA	NA	NA	NA	NA	NA
PDT000196122.1	Singleton	GCA_002043915.1	2-3	10	1	NA	NA	NA	NA	NA	NA
PDT000196316.1	Singleton	GCA_002047865.1	2-2	10	1	NA	NA	NA	NA	NA	NA
PDT000196949.1	Singleton	GCA_002057075.1	2-3	10	1	NA	NA	NA	NA	NA	NA
PDT000197455.1	Singleton	GCA_002065815.1	1-3	10	1	NA	NA	NA	NA	NA	NA
PDT000214499.2	Singleton	GCA_009294465.1	1-2	10	1	NA	NA	NA	NA	NA	NA
PDT000236012.1	Singleton	GCA_002264965.1	2-3	10	1	NA	NA	NA	NA	NA	NA
PDT000253929.2	Singleton	GCA_009562735.1	1-5	10	1	NA	NA	NA	NA	NA	NA
PDT000254084.2	Singleton	GCA_009520375.1	2-1	10	1	NA	NA	NA	NA	NA	NA
PDT000254598.2	Singleton	GCA_009563675.1	2-7	10	1	NA	NA	NA	NA	NA	NA
PDT000259452.2	Singleton	GCA_009538815.1	2-5	10	1	NA	NA	NA	NA	NA	NA
PDT000261017.2	Singleton	GCA_009571025.1	2-6	3734	1	NA	NA	NA	NA	NA	NA
PDT000269715.2	Singleton	GCA_006512005.1	2-2	10	1	NA	NA	NA	NA	NA	NA
PDT000297416.2	Singleton	GCA_007565445.1	2-2	10	1	NA	NA	NA	NA	NA	NA
PDT000302737.2	Singleton	GCA_011154215.1	2-2	4654	1	NA	NA	NA	NA	NA	NA
PDT000303520.2	Singleton	GCA_010945935.1	1-2	10	1	NA	NA	NA	NA	NA	NA
PDT000303623.2	Singleton	GCA_011162155.1	1-3	10	1	NA	NA	NA	NA	NA	NA
PDT000305490.2	Singleton	GCA_011146255.1	2-2	10	1	NA	NA	NA	NA	NA	NA
PDT000307765.2	Singleton	GCA_011590445.1	2-2	10	1	NA	NA	NA	NA	NA	NA
PDT000308560.1	Singleton	GCA_003065945.1	2-5	10	1	NA	NA	NA	NA	NA	NA
PDT000308562.1	Singleton	GCA_003065985.1	2-6	3734	1	NA	NA	NA	NA	NA	NA
PDT000308563.1	Singleton	GCA_003065965.1	2-5	10	1	NA	NA	NA	NA	NA	NA
PDT000308565.1	Singleton	GCA_003066045.1	2-6	3734	1	NA	NA	NA	NA	NA	NA
PDT000308566.1	Singleton	GCA_003066065.1	2-6	3734	1	NA	NA	NA	NA	NA	NA
PDT000308568.1	Singleton	GCA_003066105.1	2-5	10	1	NA	NA	NA	NA	NA	NA
PDT000308573.1	Singleton	GCA_003066205.1	2-5	10	1	NA	NA	NA	NA	NA	NA
PDT000308591.1	Singleton	GCA_003066565.1	2-5	10	1	NA	NA	NA	NA	NA	NA
PDT000308592.1	Singleton	GCA_003066585.1	2-5	4232	1	NA	NA	NA	NA	NA	NA
PDT000308597.1	Singleton	GCA_003066685.1	2-6	3734	1	NA	NA	NA	NA	NA	NA
PDT000308598.1	Singleton	GCA_003066715.1	2-6	3734	1	NA	NA	NA	NA	NA	NA
PDT000308599.1	Singleton	GCA_003066705.1	2-5	10	1	NA	NA	NA	NA	NA	NA
PDT000308601.1	Singleton	GCA_003066765.1	2-5	4030	1	NA	NA	NA	NA	NA	NA
PDT000308602.1	Singleton	GCA_003066775.1	2-6	3734	1	NA	NA	NA	NA	NA	NA
PDT000308603.1	Singleton	GCA_003066805.1	2-6	3734	1	NA	NA	NA	NA	NA	NA
PDT000308611.1	Singleton	GCA_003066965.1	2-5	10	1	NA	NA	NA	NA	NA	NA
PDT000308615.1	Singleton	GCA_003067045.1	2-3	10	1	NA	NA	NA	NA	NA	NA
PDT000308619.1	Singleton	GCA_003067125.1	2-6	3734	1	NA	NA	NA	NA	NA	NA
PDT000309454.1	Singleton	GCA_003069645.1	2-5	4097	1	NA	NA	NA	NA	NA	NA
PDT000309462.1	Singleton	GCA_003069785.1	2-5	10	1	NA	NA	NA	NA	NA	NA
PDT000309467.1	Singleton	GCA_003069885.1	2-2	10	1	NA	NA	NA	NA	NA	NA
PDT000309469.1	Singleton	GCA_003069925.1	2-6	3734	1	NA	NA	NA	NA	NA	NA
PDT000309474.1	Singleton	GCA_003070015.1	2-5	4030	1	NA	NA	NA	NA	NA	NA
PDT000309475.1	Singleton	GCA_003070065.1	2-5	10	1	NA	NA	NA	NA	NA	NA
PDT000309476.1	Singleton	GCA_003070045.1	2-5	4030	1	NA	NA	NA	NA	NA	NA
PDT000309478.1	Singleton	GCA_003070105.1	2-2	10	1	NA	NA	NA	NA	NA	NA
PDT000309480.1	Singleton	GCA_003070125.1	2-5	10	1	NA	NA	NA	NA	NA	NA
PDT000309483.1	Singleton	GCA_003070205.1	2-6	Undetermined	1	NA	NA	NA	NA	NA	NA
PDT000309493.1	Singleton	GCA_003070405.1	2-5	10	1	NA	NA	NA	NA	NA	NA
PDT000309496.1	Singleton	GCA_003070455.1	2-5	10	1	NA	NA	NA	NA	NA	NA
PDT000313937.2	Singleton	GCA_007575125.1	2-2	10	1	NA	NA	NA	NA	NA	NA
PDT000318765.1	Singleton	GCA_007143465.1	2-5	10	1	NA	NA	NA	NA	NA	NA
PDT000331919.1	Singleton	GCA_008497605.1	2-2	4935	1	NA	NA	NA	NA	NA	NA
PDT000338691.1	Singleton	GCA_007243115.1	2-5	10	1	NA	NA	NA	NA	NA	NA
PDT000367972.1	Singleton	GCA_005539165.1	1-3	10	1	NA	NA	NA	NA	NA	NA
PDT000367974.1	Singleton	GCA_005682035.1	1-3	10	1	NA	NA	NA	NA	NA	NA
PDT000375365.1	Singleton	GCA_006680605.1	2-2	10	1	NA	NA	NA	NA	NA	NA
PDT000376895.1	Singleton	GCA_006553755.1	2-2	10	1	NA	NA	NA	NA	NA	NA
PDT000377506.1	Singleton	GCA_007017865.1	1-1	10	1	NA	NA	NA	NA	NA	NA
PDT000403222.1	Singleton	GCA_005553595.1	1-4	10	1	NA	NA	NA	NA	NA	NA
PDT000438767.1	Singleton	ERR2814822	2-5	10	1	NA	NA	NA	NA	NA	NA
PDT000438909.1	Singleton	ERR2815445	2-4	10	1	NA	NA	NA	NA	NA	NA
PDT000438936.1	Singleton	ERR2815472	1-4	10	1	NA	NA	NA	NA	NA	NA
PDT000438962.1	Singleton	ERR2815498	2-4	10	1	NA	NA	NA	NA	NA	NA
PDT000438973.1	Singleton	ERR2825911	1-3	10	1	NA	NA	NA	NA	NA	NA
PDT000439003.1	Singleton	ERR2825941	2-5	10	1	NA	NA	NA	NA	NA	NA
PDT000439023.1	Singleton	ERR2827499	2-5	10	1	NA	NA	NA	NA	NA	NA
PDT000439025.1	Singleton	ERR2827501	2-5	10	1	NA	NA	NA	NA	NA	NA
PDT000443518.1	Singleton	ERR1010001	1-3	10	1	NA	NA	NA	NA	NA	NA
PDT000444343.1	Singleton	ERR984758	1-3	10	1	NA	NA	NA	NA	NA	NA
PDT000444400.1	Singleton	ERR984815	1-3	10	1	NA	NA	NA	NA	NA	NA
PDT000444707.1	Singleton	ERR998620	1-3	10	1	NA	NA	NA	NA	NA	NA
PDT000445530.1	Singleton	ERR405765	2-2	10	1	NA	NA	NA	NA	NA	NA
PDT000445531.1	Singleton	ERR405766	2-2	10	1	NA	NA	NA	NA	NA	NA
PDT000459402.1	Singleton	GCA_004121635.1	2-5	10	1	NA	NA	NA	NA	NA	NA
PDT000467835.1	Singleton	GCA_005660055.1	2-2	10	1	NA	NA	NA	NA	NA	NA
PDT000480755.1	Singleton	GCA_005843385.1	2-3	10	1	NA	NA	NA	NA	NA	NA
PDT000483775.1	Singleton	GCA_005594155.1	2-3	10	1	NA	NA	NA	NA	NA	NA
PDT000491206.1	Singleton	GCA_005852225.1	1-6	10	1	NA	NA	NA	NA	NA	NA
PDT000500938.1	Singleton	GCA_005908685.1	2-2	4935	1	NA	NA	NA	NA	NA	NA
PDT000606385.1	Singleton	ERR3580873	2-5	10	1	NA	NA	NA	NA	NA	NA
PDT000627911.1	Singleton	GCA_011561505.1	2-3	10	1	NA	NA	NA	NA	NA	NA
PDT000649863.1	Singleton	GCA_010854265.1	2-3	10	1	NA	NA	NA	NA	NA	NA
PDT000656104.1	Singleton	GCA_010492115.1	2-5	10	1	NA	NA	NA	NA	NA	NA
PDT000660707.1	Singleton	GCA_010485475.1	2-2	10	1	NA	NA	NA	NA	NA	NA
PDT000660911.1	Singleton	GCA_009852995.1	2-3	10	1	NA	NA	NA	NA	NA	NA
PDT000661020.1	Singleton	GCA_009855265.1	2-3	10	1	NA	NA	NA	NA	NA	NA
PDT000665219.1	Singleton	GCA_011198115.1	2-2	10	1	NA	NA	NA	NA	NA	NA
PDT000678827.1	Singleton	GCA_011303175.1	3-1	73	1	NA	NA	NA	NA	NA	NA
PDT000678833.1	Singleton	GCA_011259035.1	2-1	10	1	NA	NA	NA	NA	NA	NA
PDT000678855.1	Singleton	GCA_011244415.1	2-1	10	1	NA	NA	NA	NA	NA	NA
PDT000678863.1	Singleton	GCA_011258195.1	2-5	10	1	NA	NA	NA	NA	NA	NA
PDT000678875.1	Singleton	GCA_011246655.1	2-4	10	1	NA	NA	NA	NA	NA	NA
PDT000678877.1	Singleton	GCA_011250175.1	2-3	10	1	NA	NA	NA	NA	NA	NA
PDT000678886.1	Singleton	GCA_011302715.1	2-5	10	1	NA	NA	NA	NA	NA	NA
PDT000678895.1	Singleton	GCA_011303315.1	2-5	10	1	NA	NA	NA	NA	NA	NA
PDT000678896.1	Singleton	GCA_011348625.1	2-4	10	1	NA	NA	NA	NA	NA	NA
PDT000684051.1	Singleton	GCA_011779965.1	2-1	10	1	NA	NA	NA	NA	NA	NA
PDT000710761.1	Singleton	GCA_011392305.1	2-5	10	1	NA	NA	NA	NA	NA	NA
PDT000712165.1	Singleton	GCA_011736195.1	1-2	2037	1	NA	NA	NA	NA	NA	NA
PDT000719850.1	Singleton	GCA_012107755.1	1-4	10	1	NA	NA	NA	NA	NA	NA
PDT000724374.1	Singleton	GCA_014582515.1	2-3	10	1	NA	NA	NA	NA	NA	NA
PDT000730307.1	Singleton	GCA_012952715.1	2-3	10	1	NA	NA	NA	NA	NA	NA
PDT000759438.1	Singleton	GCA_013258785.1	2-3	10	1	NA	NA	NA	NA	NA	NA
PDT000773073.1	Singleton	GCA_013644635.1	1-3	10	1	NA	NA	NA	NA	NA	NA
PDT000773190.1	Singleton	GCA_013641895.1	1-5	10	1	NA	NA	NA	NA	NA	NA
PDT000773210.1	Singleton	GCA_013642095.1	1-4	10	1	NA	NA	NA	NA	NA	NA
PDT000773295.1	Singleton	GCA_013639395.1	1-4	10	1	NA	NA	NA	NA	NA	NA
PDT000773300.1	Singleton	GCA_013640795.1	2-6	3734	1	NA	NA	NA	NA	NA	NA
PDT000773335.1	Singleton	GCA_013640175.1	3-3	Undetermined	1	NA	NA	NA	NA	NA	NA
PDT000773340.1	Singleton	GCA_013640015.1	1-4	10	1	NA	NA	NA	NA	NA	NA
PDT000773344.1	Singleton	GCA_013639925.1	2-5	10	1	NA	NA	NA	NA	NA	NA
PDT000773386.1	Singleton	GCA_013637955.1	1-4	10	1	NA	NA	NA	NA	NA	NA
PDT000773399.1	Singleton	GCA_013637965.1	3-1	73	1	NA	NA	NA	NA	NA	NA
PDT000773430.1	Singleton	GCA_013638995.1	2-2	10	1	NA	NA	NA	NA	NA	NA
PDT000773509.1	Singleton	GCA_013636135.1	2-1	10	1	NA	NA	NA	NA	NA	NA
PDT000773513.1	Singleton	GCA_013636035.1	2-5	10	1	NA	NA	NA	NA	NA	NA
PDT000773555.1	Singleton	GCA_013635155.1	1-3	10	1	NA	NA	NA	NA	NA	NA
PDT000774983.1	Singleton	ERR3633124	2-5	10	1	NA	NA	NA	NA	NA	NA
PDT000774987.1	Singleton	ERR3633128	2-2	10	1	NA	NA	NA	NA	NA	NA
PDT000774995.1	Singleton	ERR3633136	2-4	4294	1	NA	NA	NA	NA	NA	NA
PDT000775009.1	Singleton	ERR3633150	2-2	10	1	NA	NA	NA	NA	NA	NA
PDT000775013.1	Singleton	ERR3633155	2-2	4293	1	NA	NA	NA	NA	NA	NA
PDT000775021.1	Singleton	ERR3633163	2-2	10	1	NA	NA	NA	NA	NA	NA
PDT000775023.1	Singleton	ERR3633165	2-2	10	1	NA	NA	NA	NA	NA	NA
PDT000775026.1	Singleton	ERR3633168	2-2	10	1	NA	NA	NA	NA	NA	NA
PDT000775027.1	Singleton	ERR3633169	2-2	10	1	NA	NA	NA	NA	NA	NA
PDT000775030.1	Singleton	ERR3633172	2-2	10	1	NA	NA	NA	NA	NA	NA
PDT000775036.1	Singleton	ERR3633178	2-2	4293	1	NA	NA	NA	NA	NA	NA
PDT000775043.1	Singleton	ERR3633185	2-2	10	1	NA	NA	NA	NA	NA	NA
PDT000775044.1	Singleton	ERR3633186	2-2	Undetermined	1	NA	NA	NA	NA	NA	NA
PDT000775045.1	Singleton	ERR3633187	2-2	10	1	NA	NA	NA	NA	NA	NA
PDT000775396.1	Singleton	ERR3633591	2-2	10	1	NA	NA	NA	NA	NA	NA
PDT000775415.1	Singleton	ERR3633610	2-2	10	1	NA	NA	NA	NA	NA	NA
PDT000775438.1	Singleton	ERR3633633	2-2	10	1	NA	NA	NA	NA	NA	NA
PDT000775447.1	Singleton	ERR3633642	2-2	10	1	NA	NA	NA	NA	NA	NA
PDT000775463.1	Singleton	ERR3633750	2-2	Undetermined	1	NA	NA	NA	NA	NA	NA
PDT000775467.1	Singleton	ERR3633754	2-2	10	1	NA	NA	NA	NA	NA	NA
PDT000775471.1	Singleton	ERR3633758	2-2	10	1	NA	NA	NA	NA	NA	NA
PDT000775794.1	Singleton	ERR3634248	2-2	10	1	NA	NA	NA	NA	NA	NA
PDT000775899.1	Singleton	ERR3634353	2-2	10	1	NA	NA	NA	NA	NA	NA
PDT000776065.1	Singleton	ERR3634522	2-2	10	1	NA	NA	NA	NA	NA	NA
PDT000776104.1	Singleton	ERR3634561	2-2	10	1	NA	NA	NA	NA	NA	NA
PDT000776115.1	Singleton	ERR3634572	2-2	Undetermined	1	NA	NA	NA	NA	NA	NA
PDT000776121.1	Singleton	ERR3634578	2-2	Undetermined	1	NA	NA	NA	NA	NA	NA
PDT000776122.1	Singleton	ERR3634579	2-2	10	1	NA	NA	NA	NA	NA	NA
PDT000776234.1	Singleton	ERR3634692	2-2	10	1	NA	NA	NA	NA	NA	NA
PDT000776239.1	Singleton	ERR3634697	2-2	10	1	NA	NA	NA	NA	NA	NA
PDT000776394.1	Singleton	ERR3634853	2-2	10	1	NA	NA	NA	NA	NA	NA
PDT000776398.1	Singleton	ERR3634857	2-2	10	1	NA	NA	NA	NA	NA	NA
PDT000776403.1	Singleton	ERR3634862	2-2	10	1	NA	NA	NA	NA	NA	NA
PDT000776410.1	Singleton	ERR3634869	2-2	10	1	NA	NA	NA	NA	NA	NA
PDT000776424.1	Singleton	ERR3634883	2-2	10	1	NA	NA	NA	NA	NA	NA
PDT000776426.1	Singleton	ERR3634885	2-2	10	1	NA	NA	NA	NA	NA	NA
PDT000776432.1	Singleton	ERR3634891	2-2	Undetermined	1	NA	NA	NA	NA	NA	NA
PDT000776439.1	Singleton	ERR3634899	2-2	10	1	NA	NA	NA	NA	NA	NA
PDT000777175.1	Singleton	ERR3635637	1-2	Undetermined	1	NA	NA	NA	NA	NA	NA
PDT000777384.1	Singleton	ERR3635847	2-2	Undetermined	1	NA	NA	NA	NA	NA	NA
PDT000777551.1	Singleton	ERR3636014	2-2	Undetermined	1	NA	NA	NA	NA	NA	NA
PDT000777851.1	Singleton	ERR3636325	2-2	10	1	NA	NA	NA	NA	NA	NA
PDT000777979.1	Singleton	ERR3636453	2-2	10	1	NA	NA	NA	NA	NA	NA
PDT000778386.1	Singleton	ERR3636864	2-6	3734	1	NA	NA	NA	NA	NA	NA
PDT000778409.1	Singleton	ERR3636887	2-6	3734	1	NA	NA	NA	NA	NA	NA
PDT000778410.1	Singleton	ERR3636888	2-5	10	1	NA	NA	NA	NA	NA	NA
PDT000781351.1	Singleton	GCA_013567095.1	2-5	10	1	NA	NA	NA	NA	NA	NA
PDT000781417.1	Singleton	GCA_013572675.1	2-1	10	1	NA	NA	NA	NA	NA	NA
PDT000781445.1	Singleton	GCA_013541915.1	2-1	10	1	NA	NA	NA	NA	NA	NA
PDT000781504.1	Singleton	GCA_013540395.1	3-1	73	1	NA	NA	NA	NA	NA	NA
PDT000781536.1	Singleton	GCA_013539655.1	2-1	10	1	NA	NA	NA	NA	NA	NA
PDT000781548.1	Singleton	GCA_013539515.1	2-1	10	1	NA	NA	NA	NA	NA	NA
PDT000781626.1	Singleton	GCA_013532955.1	3-1	Undetermined	1	NA	NA	NA	NA	NA	NA
PDT000783369.1	Singleton	GCA_013536275.1	3-1	73	1	NA	NA	NA	NA	NA	NA
PDT000785257.1	Singleton	GCA_013499875.1	2-6	3734	1	NA	NA	NA	NA	NA	NA
PDT000789571.1	Singleton	GCA_013594535.1	2-5	10	1	NA	NA	NA	NA	NA	NA
PDT000801236.1	Singleton	GCA_903931385.1	1-3	10	1	NA	NA	NA	NA	NA	NA
PDT000801714.1	Singleton	GCA_014059565.1	2-5	10	1	NA	NA	NA	NA	NA	NA
PDT000819966.1	Singleton	GCA_014292595.1	2-6	3734	1	NA	NA	NA	NA	NA	NA
PDT000855795.1	Singleton	GCA_015099475.1	2-5	10	1	NA	NA	NA	NA	NA	NA
PDT000859111.1	Singleton	GCA_014861825.1	2-3	10	1	NA	NA	NA	NA	NA	NA
PDT000869062.1	Singleton	SRR12905926	2-2	10	1	NA	NA	NA	NA	NA	NA
PDT000896319.1	Singleton	GCA_017266615.1	2-4	10	1	NA	NA	NA	NA	NA	NA
PDT000896333.1	Singleton	GCA_015666065.1	2-4	10	1	NA	NA	NA	NA	NA	NA
PDT000896339.1	Singleton	GCA_015952365.1	2-4	10	1	NA	NA	NA	NA	NA	NA
PDT000896349.1	Singleton	GCA_015953105.1	2-4	10	1	NA	NA	NA	NA	NA	NA
PDT000896350.1	Singleton	GCA_015953075.1	2-4	10	1	NA	NA	NA	NA	NA	NA
PDT000896389.1	Singleton	GCA_015947505.1	2-5	10	1	NA	NA	NA	NA	NA	NA
PDT000896477.1	Singleton	GCA_015950305.1	2-4	10	1	NA	NA	NA	NA	NA	NA
PDT000896482.1	Singleton	SRR12799487	2-2	10	1	NA	NA	NA	NA	NA	NA
PDT000896487.1	Singleton	SRR12799492	2-2	10	1	NA	NA	NA	NA	NA	NA
PDT000896488.1	Singleton	SRR12799493	2-5	10	1	NA	NA	NA	NA	NA	NA
PDT000896489.1	Singleton	SRR12799494	2-2	10	1	NA	NA	NA	NA	NA	NA
PDT000896491.1	Singleton	SRR12799496	2-2	10	1	NA	NA	NA	NA	NA	NA
PDT000896494.1	Singleton	SRR12799499	2-2	10	1	NA	NA	NA	NA	NA	NA
PDT000896497.1	Singleton	SRR12799502	2-2	10	1	NA	NA	NA	NA	NA	NA
PDT000896527.1	Singleton	SRR12799574	2-5	10	1	NA	NA	NA	NA	NA	NA
PDT000896574.1	Singleton	SRR12799622	2-2	10	1	NA	NA	NA	NA	NA	NA
PDT000896581.1	Singleton	SRR12799629	2-2	10	1	NA	NA	NA	NA	NA	NA
PDT000896584.1	Singleton	SRR12799632	1-3	10	1	NA	NA	NA	NA	NA	NA
PDT000896591.1	Singleton	SRR12799639	2-2	10	1	NA	NA	NA	NA	NA	NA
PDT000901616.1	Singleton	GCA_015872505.1	2-5	10	1	NA	NA	NA	NA	NA	NA
PDT000908835.1	Singleton	ERR4399130	2-1	10	1	NA	NA	NA	NA	NA	NA
PDT000908990.1	Singleton	ERR4399286	1-3	10	1	NA	NA	NA	NA	NA	NA
PDT000909117.1	Singleton	ERR4399413	2-5	10	1	NA	NA	NA	NA	NA	NA
PDT000909438.1	Singleton	ERR4399734	2-3	10	1	NA	NA	NA	NA	NA	NA
PDT000909545.1	Singleton	ERR4399841	2-3	10	1	NA	NA	NA	NA	NA	NA
PDT000909578.1	Singleton	ERR4399874	2-5	10	1	NA	NA	NA	NA	NA	NA
PDT000909717.1	Singleton	ERR4400013	3-1	73	1	NA	NA	NA	NA	NA	NA
PDT000909868.1	Singleton	ERR4400164	1-3	10	1	NA	NA	NA	NA	NA	NA
PDT000910358.1	Singleton	ERR4400654	2-6	10	1	NA	NA	NA	NA	NA	NA
PDT000910420.1	Singleton	ERR4400717	2-5	Undetermined	1	NA	NA	NA	NA	NA	NA
PDT000910445.1	Singleton	ERR4400742	1-3	10	1	NA	NA	NA	NA	NA	NA
PDT000910452.1	Singleton	ERR4400749	1-3	10	1	NA	NA	NA	NA	NA	NA
PDT000910737.1	Singleton	ERR4401034	2-1	10	1	NA	NA	NA	NA	NA	NA
PDT000910945.1	Singleton	ERR4401242	2-5	10	1	NA	NA	NA	NA	NA	NA
PDT000911443.1	Singleton	ERR4401648	2-5	10	1	NA	NA	NA	NA	NA	NA
PDT000911466.1	Singleton	GCA_016026815.1	2-3	1539	1	NA	NA	NA	NA	NA	NA
PDT000911470.1	Singleton	ERR4401675	2-5	10	1	NA	NA	NA	NA	NA	NA
PDT000911646.1	Singleton	ERR4401851	2-3	10	1	NA	NA	NA	NA	NA	NA
PDT000911806.1	Singleton	ERR4402011	2-4	10	1	NA	NA	NA	NA	NA	NA
PDT000912212.1	Singleton	ERR4451484	2-2	10	1	NA	NA	NA	NA	NA	NA
PDT000932294.1	Singleton	GCA_016637185.1	2-3	10	1	NA	NA	NA	NA	NA	NA
PDT000968091.1	Singleton	GCA_016983875.1	2-5	10	1	NA	NA	NA	NA	NA	NA
PDT000973029.1	Singleton	GCA_017011475.1	2-2	10	1	NA	NA	NA	NA	NA	NA
PDT000998423.1	Singleton	GCA_017876015.1	2-3	10	1	NA	NA	NA	NA	NA	NA
PDT000998445.1	Singleton	GCA_017804195.1	2-3	10	1	NA	NA	NA	NA	NA	NA
PDT000998530.1	Singleton	GCA_017803155.1	2-3	10	1	NA	NA	NA	NA	NA	NA
PDT000998677.1	Singleton	GCA_017801735.1	2-3	10	1	NA	NA	NA	NA	NA	NA
PDT000998935.1	Singleton	GCA_017797245.1	2-3	10	1	NA	NA	NA	NA	NA	NA
PDT000999634.1	Singleton	GCA_017791905.1	2-3	10	1	NA	NA	NA	NA	NA	NA
PDT001000087.1	Singleton	GCA_017804895.1	2-3	10	1	NA	NA	NA	NA	NA	NA
PDT001020597.1	Singleton	ERR5750999	2-2	10	1	NA	NA	NA	NA	NA	NA
PDT001020989.1	Singleton	ERR5751336	2-2	4293	1	NA	NA	NA	NA	NA	NA
PDT001021461.1	Singleton	ERR5751449	2-2	10	1	NA	NA	NA	NA	NA	NA
PDT001023740.1	Singleton	ERR5751605	2-2	10	1	NA	NA	NA	NA	NA	NA
PDT001025892.1	Singleton	GCA_018353765.1	2-2	10	1	NA	NA	NA	NA	NA	NA
PDT001074828.1	Singleton	GCA_018988465.1	2-2	10	1	NA	NA	NA	NA	NA	NA
PDT001087976.1	Singleton	GCA_019258445.1	2-3	10	1	NA	NA	NA	NA	NA	NA
PDT001087990.1	Singleton	GCA_019258385.1	2-3	10	1	NA	NA	NA	NA	NA	NA
PDT001087991.1	Singleton	GCA_019258345.1	2-3	10	1	NA	NA	NA	NA	NA	NA
PDT001087994.1	Singleton	GCA_019258305.1	2-3	10	1	NA	NA	NA	NA	NA	NA
PDT001088013.1	Singleton	GCA_019258865.1	2-3	10	1	NA	NA	NA	NA	NA	NA
PDT001088015.1	Singleton	GCA_019235845.1	2-3	10	1	NA	NA	NA	NA	NA	NA
PDT001088019.1	Singleton	GCA_019258485.1	2-3	10	1	NA	NA	NA	NA	NA	NA
PDT001088026.1	Singleton	GCA_019258105.1	2-3	10	1	NA	NA	NA	NA	NA	NA
PDT001088029.1	Singleton	GCA_019258465.1	2-3	10	1	NA	NA	NA	NA	NA	NA
PDT001088031.1	Singleton	GCA_019257985.1	2-5	Undetermined	1	NA	NA	NA	NA	NA	NA
PDT001088034.1	Singleton	GCA_019258935.1	2-6	3734	1	NA	NA	NA	NA	NA	NA
PDT001088039.1	Singleton	GCA_019258965.1	2-3	10	1	NA	NA	NA	NA	NA	NA
PDT001088041.1	Singleton	GCA_019257885.1	2-3	10	1	NA	NA	NA	NA	NA	NA
PDT001088046.1	Singleton	GCA_019258645.1	2-3	10	1	NA	NA	NA	NA	NA	NA
PDT001088047.1	Singleton	GCA_019257855.1	2-3	10	1	NA	NA	NA	NA	NA	NA
PDT001088049.1	Singleton	GCA_019257725.1	2-3	10	1	NA	NA	NA	NA	NA	NA
PDT001090897.1	Singleton	SRR15178486	2-2	10	1	NA	NA	NA	NA	NA	NA

## Sheet: Infantis A
Unique IDa	SNP Cluster/Singleton	Representative Isolateb	Clade	Sequence Typec	Number of Isolates	US Isolates			UK Isolates
						Total	Human	Non-human	Total	Human	Non-human
PDS000003938.35	SNP Cluster	GCA_008909735.1	1-2	32	75	5	4	1	63	63	0
PDS000003946.16	SNP Cluster	GCA_008025235.2	1-3	32	14	3	2	1	8	8	0
PDS000003947.4	SNP Cluster	GCA_006756565.1	1-2	32	2	2	0	2	0	0	0
PDS000003948.21	SNP Cluster	GCA_903970825.1	1-3	2283	90	0	0	0	22	20	2
PDS000003951.10	SNP Cluster	GCA_018844255.1	1-2	32	18	0	0	0	17	17	0
PDS000003952.30	SNP Cluster	GCA_010174205.1	1-3	32	30	18	18	0	6	6	0
PDS000003953.29	SNP Cluster	GCA_006698545.1	1-2	32	83	2	2	0	57	56	1
PDS000003964.7	SNP Cluster	GCA_008435345.1	1-2	32	7	7	3	4	0	0	0
PDS000003971.55	SNP Cluster	GCA_002206245.2	1-2	32	69	67	23	44	1	1	0
PDS000005980.10	SNP Cluster	GCA_010843005.1	1-3	32	12	9	7	2	0	0	0
PDS000012025.3	SNP Cluster	GCA_010130165.1	1-2	32	3	1	0	1	0	0	0
PDS000014139.5	SNP Cluster	GCA_002200605.1	1-3	32	4	0	0	0	2	2	0
PDS000015191.1	SNP Cluster	GCA_002237355.1	1-3	32	2	0	0	0	0	0	0
PDS000015609.4	SNP Cluster	GCA_009466145.1	1-2	32	3	3	2	1	0	0	0
PDS000016766.26	SNP Cluster	GCA_005885995.1	1-5	32	74	1	1	0	71	71	0
PDS000016775.7	SNP Cluster	GCA_006998725.1	1-3	32	6	0	0	0	5	5	0
PDS000016779.4	SNP Cluster	GCA_006994125.1	1-5	32	4	0	0	0	3	3	0
PDS000016781.3	SNP Cluster	GCA_002064875.1	1-1	32	2	0	0	0	1	1	0
PDS000018208.4	SNP Cluster	GCA_002200285.1	1-3	32	4	0	0	0	0	0	0
PDS000018462.65	SNP Cluster	GCA_010968395.1	1-5	32	147	108	65	43	0	0	0
PDS000019373.84	SNP Cluster	GCA_011650475.1	1-3	32	135	132	132	0	0	0	0
PDS000020042.6	SNP Cluster	GCA_015598965.2	1-5	32	6	0	0	0	0	0	0
PDS000023024.4	SNP Cluster	SRR13284615	1-3	32	4	1	1	0	2	2	0
PDS000023228.5	SNP Cluster	GCA_006976905.1	4-3	603	5	0	0	0	5	5	0
PDS000023641.1	SNP Cluster	GCA_007160545.1	1-3	32	2	0	0	0	2	2	0
PDS000023642.2	SNP Cluster	GCA_007201435.1	1-2	32	2	0	0	0	2	2	0
PDS000025793.4	SNP Cluster	GCA_010817145.1	3-2	493	3	0	0	0	3	0	3
PDS000025794.4	SNP Cluster	GCA_009639715.1	1-3	32	6	0	0	0	4	0	4
PDS000026139.10	SNP Cluster	GCA_006554195.1	1-2	32	10	10	10	0	0	0	0
PDS000026843.2	SNP Cluster	GCA_009568485.1	1-3	32	5	0	0	0	5	5	0
PDS000026844.15	SNP Cluster	GCA_010154495.1	1-3	32	30	1	1	0	19	13	6
PDS000026845.19	SNP Cluster	ERR4399308	1-5	32	24	0	0	0	17	12	5
PDS000026846.4	SNP Cluster	GCA_006630545.1	1-5	32	5	1	0	1	2	1	1
PDS000026853.1	SNP Cluster	GCA_007166245.1	2-2	603	2	0	0	0	2	2	0
PDS000026854.4	SNP Cluster	GCA_006692545.1	2-2	603	5	0	0	0	4	4	0
PDS000027076.513	SNP Cluster	GCA_011388235.1	1-2	32	1909	1584	1214	370	4	4	0
PDS000027077.209	SNP Cluster	GCA_008942465.1	1-2	32	442	420	370	50	5	5	0
PDS000027078.33	SNP Cluster	GCA_010446275.1	1-2	32	52	52	37	15	0	0	0
PDS000027079.12	SNP Cluster	GCA_010384985.1	1-2	32	59	59	19	40	0	0	0
PDS000027418.6	SNP Cluster	GCA_010465585.1	1-2	32	10	9	4	5	0	0	0
PDS000027460.1	SNP Cluster	GCA_006761885.1	1-3	32	2	2	2	0	0	0	0
PDS000027464.18	SNP Cluster	GCA_002999175.1	1-2	32	64	0	0	0	40	39	1
PDS000027497.1	SNP Cluster	GCA_006286655.1	1-3	32	2	0	0	0	0	0	0
PDS000027521.1	SNP Cluster	GCA_005535275.1	1-2	32	3	3	0	3	0	0	0
PDS000027705.1	SNP Cluster	GCA_008465045.1	1-2	32	2	2	2	0	0	0	0
PDS000027717.1	SNP Cluster	GCA_006012685.1	1-5	32	5	0	0	0	0	0	0
PDS000027719.1	SNP Cluster	GCA_006208525.1	1-5	32	4	0	0	0	0	0	0
PDS000027745.5	SNP Cluster	GCA_015043675.1	1-5	32	29	0	0	0	0	0	0
PDS000027773.2	SNP Cluster	GCA_017289575.1	1-3	32	3	0	0	0	0	0	0
PDS000027776.1	SNP Cluster	GCA_004219245.1	1-5	32	3	0	0	0	0	0	0
PDS000027853.3	SNP Cluster	GCA_005678515.1	1-3	32	14	14	1	13	0	0	0
PDS000027980.10	SNP Cluster	GCA_010174975.1	3-2	493	13	13	13	0	0	0	0
PDS000027998.5	SNP Cluster	GCA_010177335.1	1-2	32	7	4	2	2	0	0	0
PDS000028150.2	SNP Cluster	GCA_009194395.1	1-2	32	4	4	2	2	0	0	0
PDS000028200.3	SNP Cluster	GCA_008441575.1	1-3	32	7	6	6	0	1	1	0
PDS000028208.1	SNP Cluster	GCA_008532435.1	1-3	32	2	2	2	0	0	0	0
PDS000028214.1	SNP Cluster	GCA_008490405.1	1-2	32	3	3	3	0	0	0	0
PDS000028274.3	SNP Cluster	GCA_007200915.1	1-3	32	8	1	1	0	7	5	2
PDS000028282.1	SNP Cluster	GCA_009545955.1	1-3	32	4	0	0	0	4	4	0
PDS000028284.12	SNP Cluster	GCA_009634095.1	1-2	32	14	0	0	0	9	9	0
PDS000028285.7	SNP Cluster	GCA_007308635.1	1-3	32	8	0	0	0	8	8	0
PDS000028312.14	SNP Cluster	GCA_018721805.1	1-3	32	17	17	10	7	0	0	0
PDS000028325.8	SNP Cluster	GCA_007384925.1	1-3	32	16	0	0	0	12	11	1
PDS000028328.1	SNP Cluster	GCA_007200715.1	1-3	32	2	1	1	0	1	1	0
PDS000028332.2	SNP Cluster	GCA_016911975.1	1-5	32	3	0	0	0	2	0	2
PDS000028333.1	SNP Cluster	GCA_009562335.1	1-3	32	2	0	0	0	2	1	1
PDS000028336.1	SNP Cluster	GCA_007200835.1	1-3	32	2	0	0	0	2	2	0
PDS000028340.1	SNP Cluster	GCA_007200755.1	1-3	32	3	0	0	0	3	3	0
PDS000028342.7	SNP Cluster	GCA_010260735.1	1-3	32	14	0	0	0	6	5	1
PDS000028345.1	SNP Cluster	GCA_006917755.1	1-3	32	2	0	0	0	2	2	0
PDS000028347.1	SNP Cluster	GCA_009560155.1	1-3	32	2	0	0	0	2	2	0
PDS000028349.6	SNP Cluster	GCA_007419165.1	1-3	32	13	0	0	0	12	10	2
PDS000028351.1	SNP Cluster	GCA_006917575.1	1-2	32	2	0	0	0	2	1	1
PDS000028353.1	SNP Cluster	GCA_007200435.1	1-3	32	3	0	0	0	3	3	0
PDS000028361.1	SNP Cluster	GCA_004253045.1	1-3	32	2	0	0	0	2	2	0
PDS000028362.2	SNP Cluster	GCA_008852785.1	1-2	32	3	0	0	0	2	2	0
PDS000028363.1	SNP Cluster	GCA_007201235.1	1-2	32	2	0	0	0	2	2	0
PDS000028364.3	SNP Cluster	GCA_009517315.1	1-2	32	7	0	0	0	7	7	0
PDS000028368.1	SNP Cluster	GCA_009519295.1	1-3	32	2	0	0	0	2	2	0
PDS000028369.2	SNP Cluster	GCA_004257005.1	1-3	32	4	0	0	0	3	3	0
PDS000028371.2	SNP Cluster	GCA_019196795.1	1-2	32	5	0	0	0	5	4	1
PDS000028372.1	SNP Cluster	GCA_007201075.1	1-3	32	2	0	0	0	2	2	0
PDS000028376.3	SNP Cluster	GCA_007200155.1	1-3	32	2	0	0	0	1	1	0
PDS000028377.4	SNP Cluster	GCA_004267945.1	1-3	32	9	1	1	0	8	8	0
PDS000028379.1	SNP Cluster	GCA_007199595.1	1-3	32	3	0	0	0	3	3	0
PDS000028380.1	SNP Cluster	GCA_006917355.1	1-3	32	2	0	0	0	2	2	0
PDS000028383.1	SNP Cluster	GCA_004261205.1	1-3	32	2	0	0	0	2	2	0
PDS000028532.2	SNP Cluster	GCA_008437205.1	1-5	32	4	1	1	0	1	0	1
PDS000028561.1	SNP Cluster	GCA_006573125.1	1-5	32	2	1	1	0	1	0	1
PDS000028599.2	SNP Cluster	GCA_008437305.1	1-2	32	4	4	2	2	0	0	0
PDS000028615.5	SNP Cluster	GCA_006698165.1	1-3	32	10	3	3	0	7	7	0
PDS000028630.2	SNP Cluster	SRR13284789	1-3	32	5	4	4	0	0	0	0
PDS000028662.1	SNP Cluster	GCA_005438115.1	1-2	32	7	7	0	7	0	0	0
PDS000028697.2	SNP Cluster	GCA_006572045.1	1-2	32	4	4	2	2	0	0	0
PDS000028775.5	SNP Cluster	GCA_011328025.1	1-3	32	9	5	5	0	0	0	0
PDS000028790.12	SNP Cluster	GCA_017274095.1	1-3	32	14	14	10	4	0	0	0
PDS000028821.1	SNP Cluster	GCA_009545555.1	1-3	32	2	1	1	0	1	1	0
PDS000028822.5	SNP Cluster	GCA_008488265.1	1-5	32	10	7	7	0	0	0	0
PDS000028897.20	SNP Cluster	GCA_008436205.1	1-3	32	32	16	16	0	6	6	0
PDS000029078.1	SNP Cluster	GCA_006697715.1	1-3	32	2	2	2	0	0	0	0
PDS000029083.1	SNP Cluster	GCA_008552975.1	1-2	32	4	4	0	4	0	0	0
PDS000029106.21	SNP Cluster	GCA_011186565.1	1-2	32	28	27	19	8	1	1	0
PDS000029125.14	SNP Cluster	SRR13287151	1-3	32	18	12	12	0	3	3	0
PDS000029135.1	SNP Cluster	GCA_006814645.1	1-3	32	2	2	2	0	0	0	0
PDS000029140.2	SNP Cluster	GCA_006916555.1	1-3	32	4	0	0	0	4	4	0
PDS000029164.1	SNP Cluster	GCA_008529835.1	1-3	32	2	1	1	0	1	1	0
PDS000029223.2	SNP Cluster	GCA_007338415.1	1-3	32	4	0	0	0	4	4	0
PDS000029248.30	SNP Cluster	GCA_012223145.1	1-5	32	86	9	9	0	32	31	1
PDS000029259.26	SNP Cluster	ERR2209378	1-5	32	100	0	0	0	83	82	1
PDS000029270.6	SNP Cluster	GCA_006300495.1	1-5	32	13	13	13	0	0	0	0
PDS000029301.1	SNP Cluster	GCA_006759145.1	1-5	32	2	2	2	0	0	0	0
PDS000029506.3	SNP Cluster	GCA_007232715.1	1-3	32	10	10	8	2	0	0	0
PDS000029534.21	SNP Cluster	GCA_011436755.1	1-3	32	27	27	12	15	0	0	0
PDS000029569.12	SNP Cluster	GCA_019580425.1	1-2	3815	15	15	3	12	0	0	0
PDS000029577.6	SNP Cluster	GCA_005918705.1	1-4	Undetermined	8	8	8	0	0	0	0
PDS000029695.7	SNP Cluster	GCA_017903135.1	1-3	32	9	3	3	0	4	4	0
PDS000029699.1	SNP Cluster	GCA_007231795.1	1-3	32	3	0	0	0	3	3	0
PDS000029718.2	SNP Cluster	GCA_007542185.1	1-2	32	4	4	2	2	0	0	0
PDS000029743.2	SNP Cluster	GCA_006488845.1	1-3	32	5	0	0	0	5	5	0
PDS000029861.5	SNP Cluster	GCA_011406235.1	1-3	32	7	4	4	0	0	0	0
PDS000029891.2	SNP Cluster	GCA_008483345.1	1-2	32	3	3	1	2	0	0	0
PDS000029941.1	SNP Cluster	GCA_008431045.1	1-3	32	3	3	3	0	0	0	0
PDS000030006.6	SNP Cluster	GCA_008482125.1	1-2	32	9	9	2	7	0	0	0
PDS000030168.1	SNP Cluster	GCA_008428405.1	1-3	32	2	2	2	0	0	0	0
PDS000030275.1	SNP Cluster	GCA_008413985.1	1-2	32	3	3	0	3	0	0	0
PDS000030349.4	SNP Cluster	GCA_011226735.1	1-3	32	10	0	0	0	7	7	0
PDS000030401.1	SNP Cluster	GCA_005524155.1	1-2	32	7	7	0	7	0	0	0
PDS000030405.1	SNP Cluster	GCA_008408935.1	1-3	32	2	2	0	2	0	0	0
PDS000030658.11	SNP Cluster	GCA_009576225.1	1-2	32	17	13	2	11	0	0	0
PDS000030674.4	SNP Cluster	GCA_005862725.1	1-1	32	7	3	3	0	1	1	0
PDS000030866.1	SNP Cluster	GCA_006891675.1	3-1	535	2	0	0	0	0	0	0
PDS000030886.1	SNP Cluster	GCA_006890985.1	4-3	603	5	0	0	0	0	0	0
PDS000030939.5	SNP Cluster	GCA_006981045.1	2-1	603	8	1	1	0	7	7	0
PDS000031016.2	SNP Cluster	GCA_006692405.1	1-2	32	4	0	0	0	4	4	0
PDS000031025.3	SNP Cluster	GCA_018842015.1	1-3	32	3	0	0	0	3	3	0
PDS000031128.2	SNP Cluster	GCA_006691405.1	1-3	32	3	0	0	0	3	3	0
PDS000031282.1	SNP Cluster	GCA_003872615.1	1-2	32	3	3	1	2	0	0	0
PDS000031424.3	SNP Cluster	GCA_006755385.1	1-3	32	4	0	0	0	2	2	0
PDS000031430.1	SNP Cluster	GCA_004192975.1	1-3	32	2	0	0	0	0	0	0
PDS000031455.1	SNP Cluster	GCA_005755855.1	1-2	2146	25	25	1	24	0	0	0
PDS000031546.3	SNP Cluster	GCA_005676355.1	1-2	32	14	13	0	13	0	0	0
PDS000031652.1	SNP Cluster	GCA_007626375.1	1-2	32	5	5	0	5	0	0	0
PDS000031702.5	SNP Cluster	GCA_016619525.1	1-2	32	8	8	4	4	0	0	0
PDS000031712.3	SNP Cluster	GCA_014941225.1	1-2	32	4	4	1	3	0	0	0
PDS000031805.4	SNP Cluster	GCA_008024115.1	1-1	32	4	3	1	2	0	0	0
PDS000031894.8	SNP Cluster	GCA_005419455.1	1-3	32	3	0	0	0	0	0	0
PDS000031930.2	SNP Cluster	GCA_006754965.1	1-2	32	4	1	0	1	0	0	0
PDS000032186.4	SNP Cluster	GCA_006629545.1	1-2	32	5	4	1	3	0	0	0
PDS000032243.2	SNP Cluster	GCA_007743175.1	1-3	32	8	0	0	0	7	7	0
PDS000032262.2	SNP Cluster	GCA_006690205.1	1-3	32	2	2	0	2	0	0	0
PDS000032395.281	SNP Cluster	GCA_009395005.1	1-2	32	654	641	386	255	5	4	1
PDS000032396.125	SNP Cluster	GCA_008530595.1	1-3	32	217	212	130	82	3	3	0
PDS000032397.150	SNP Cluster	GCA_011311395.2	1-2	32	293	278	155	123	1	1	0
PDS000032398.25	SNP Cluster	GCA_015219265.1	1-2	32	738	49	19	30	0	0	0
PDS000032399.8	SNP Cluster	GCA_010919335.1	1-3	32	30	6	6	0	19	11	8
PDS000032400.59	SNP Cluster	GCA_004191025.1	1-3	32	156	156	63	93	0	0	0
PDS000032406.2	SNP Cluster	GCA_002043955.1	1-2	32	4	1	0	1	0	0	0
PDS000032407.2	SNP Cluster	GCA_007762035.1	1-2	32	6	6	1	5	0	0	0
PDS000032408.1	SNP Cluster	GCA_006648885.1	1-3	32	2	2	2	0	0	0	0
PDS000032409.1	SNP Cluster	GCA_003118475.1	1-3	32	2	2	2	0	0	0	0
PDS000032410.1	SNP Cluster	GCA_001952165.1	1-3	32	2	2	0	2	0	0	0
PDS000032411.7	SNP Cluster	GCA_010475445.1	1-3	32	12	12	5	7	0	0	0
PDS000032412.3	SNP Cluster	GCA_006574985.1	1-3	32	7	4	4	0	1	1	0
PDS000032413.9	SNP Cluster	GCA_006561345.1	1-2	32	13	12	7	5	0	0	0
PDS000032417.87	SNP Cluster	GCA_006301475.1	1-2	32	138	137	62	75	0	0	0
PDS000032420.3	SNP Cluster	GCA_005559455.1	1-3	32	4	1	1	0	3	3	0
PDS000032421.1	SNP Cluster	GCA_004266005.1	1-3	32	2	0	0	0	2	2	0
PDS000032423.2	SNP Cluster	GCA_008490105.1	1-3	32	4	3	3	0	1	1	0
PDS000032425.3	SNP Cluster	GCA_006627565.1	1-2	32	4	4	2	2	0	0	0
PDS000032426.11	SNP Cluster	ERR4401261	1-2	32	17	0	0	0	12	11	1
PDS000032428.2	SNP Cluster	GCA_006636485.1	1-3	32	5	5	3	2	0	0	0
PDS000032430.2	SNP Cluster	GCA_006812185.1	1-2	32	4	3	0	3	0	0	0
PDS000032431.2	SNP Cluster	GCA_006762405.1	1-3	32	7	7	7	0	0	0	0
PDS000032433.15	SNP Cluster	SRR13246865	1-2	32	24	21	11	10	0	0	0
PDS000032435.7	SNP Cluster	GCA_010175095.1	1-3	32	49	5	3	2	13	12	1
PDS000032436.4	SNP Cluster	GCA_013545655.1	1-2	32	18	18	12	6	0	0	0
PDS000032437.43	SNP Cluster	GCA_014190645.1	1-3	32	69	69	42	27	0	0	0
PDS000032440.65	SNP Cluster	GCA_009622895.1	1-3	32	149	0	0	0	135	104	31
PDS000032447.3	SNP Cluster	GCA_017289215.1	1-3	32	8	0	0	0	3	3	0
PDS000032450.1	SNP Cluster	GCA_010181655.1	1-2	32	2	0	0	0	0	0	0
PDS000032451.1	SNP Cluster	GCA_006761645.1	1-2	32	4	4	4	0	0	0	0
PDS000032452.2	SNP Cluster	GCA_006473905.1	1-2	32	8	8	3	5	0	0	0
PDS000032454.2	SNP Cluster	GCA_002200435.1	1-3	32	6	0	0	0	4	4	0
PDS000032455.14	SNP Cluster	GCA_007201695.1	1-3	32	31	0	0	0	31	30	1
PDS000032456.83	SNP Cluster	GCA_014166175.1	1-2	32	184	171	76	95	0	0	0
PDS000032457.9	SNP Cluster	GCA_008491865.1	1-2	32	11	11	8	3	0	0	0
PDS000032458.71	SNP Cluster	GCA_008157945.1	1-2	32	128	127	86	41	0	0	0
PDS000032459.85	SNP Cluster	GCA_019474785.1	1-2	32	138	124	80	44	0	0	0
PDS000032462.4	SNP Cluster	GCA_011204695.1	1-2	32	6	6	4	2	0	0	0
PDS000032463.63	SNP Cluster	GCA_011433715.1	1-3	32	329	12	9	3	164	139	25
PDS000032464.2	SNP Cluster	GCA_006996525.1	1-3	32	4	0	0	0	4	4	0
PDS000032466.1	SNP Cluster	GCA_004257325.1	1-3	32	3	0	0	0	3	3	0
PDS000032467.1	SNP Cluster	GCA_009283605.1	1-3	32	8	0	0	0	8	8	0
PDS000032793.2	SNP Cluster	GCA_006610385.1	1-3	32	3	2	2	0	1	1	0
PDS000033050.3	SNP Cluster	GCA_007312635.1	1-2	32	4	4	2	2	0	0	0
PDS000036558.2	SNP Cluster	GCA_006741985.1	1-2	32	3	3	0	3	0	0	0
PDS000036910.9	SNP Cluster	GCA_004242145.1	1-2	32	11	11	10	1	0	0	0
PDS000037029.5	SNP Cluster	GCA_003894335.1	1-2	32	6	0	0	0	6	6	0
PDS000037032.2	SNP Cluster	GCA_007300715.1	2-2	603	3	1	1	0	2	2	0
PDS000037053.4	SNP Cluster	ERR3997476	1-3	32	6	0	0	0	5	5	0
PDS000037060.1	SNP Cluster	GCA_007304535.1	1-3	32	2	0	0	0	2	2	0
PDS000037080.1	SNP Cluster	GCA_007273955.1	1-3	32	2	0	0	0	2	2	0
PDS000037140.2	SNP Cluster	GCA_007874945.1	1-3	32	4	1	1	0	3	3	0
PDS000037193.2	SNP Cluster	GCA_006698285.1	4-2	1823	3	1	1	0	1	1	0
PDS000037475.9	SNP Cluster	GCA_007823905.1	1-2	32	10	3	3	0	7	7	0
PDS000037637.40	SNP Cluster	GCA_011663875.1	1-2	32	42	39	3	36	0	0	0
PDS000037747.3	SNP Cluster	GCA_007338335.1	1-1	32	4	0	0	0	4	4	0
PDS000037749.1	SNP Cluster	GCA_007333695.1	1-3	32	2	0	0	0	2	2	0
PDS000037784.1	SNP Cluster	GCA_005457385.1	1-2	32	14	0	0	0	0	0	0
PDS000037789.1	SNP Cluster	GCA_005625695.1	1-3	32	2	0	0	0	0	0	0
PDS000038394.1	SNP Cluster	GCA_005626275.1	1-2	32	2	2	2	0	0	0	0
PDS000038543.1	SNP Cluster	GCA_007201295.1	1-3	32	2	0	0	0	2	2	0
PDS000038582.4	SNP Cluster	GCA_005578775.1	1-3	32	6	1	1	0	0	0	0
PDS000038639.8	SNP Cluster	GCA_015211765.1	1-3	32	12	7	7	0	0	0	0
PDS000038706.5	SNP Cluster	GCA_007668545.1	1-2	32	7	0	0	0	6	6	0
PDS000038968.1	SNP Cluster	GCA_002863785.1	1-2	Undetermined	2	2	0	2	0	0	0
PDS000039012.1	SNP Cluster	GCA_006515155.1	1-2	32	2	2	2	0	0	0	0
PDS000039494.5	SNP Cluster	GCA_008187165.1	1-3	32	29	0	0	0	1	1	0
PDS000040261.8	SNP Cluster	GCA_005828425.1	1-3	32	11	11	11	0	0	0	0
PDS000040917.1	SNP Cluster	GCA_006995435.1	1-3	32	2	1	1	0	1	1	0
PDS000042318.1	SNP Cluster	ERR2759747	1-3	32	2	0	0	0	0	0	0
PDS000042428.12	SNP Cluster	GCA_009641915.1	1-2	32	63	1	1	0	47	45	2
PDS000042637.1	SNP Cluster	GCA_007410125.1	1-3	32	2	0	0	0	2	2	0
PDS000042664.1	SNP Cluster	GCA_007409025.1	1-3	32	2	0	0	0	2	2	0
PDS000042719.1	SNP Cluster	GCA_007839675.1	1-3	32	2	0	0	0	2	2	0
PDS000042727.1	SNP Cluster	GCA_007406405.1	2-2	603	2	0	0	0	2	2	0
PDS000042831.1	SNP Cluster	GCA_007395375.1	1-3	32	2	0	0	0	2	2	0
PDS000042856.1	SNP Cluster	GCA_007655755.1	1-3	32	2	0	0	0	2	2	0
PDS000043087.2	SNP Cluster	GCA_007867705.1	1-3	32	4	0	0	0	0	0	0
PDS000043225.4	SNP Cluster	GCA_006011925.1	1-3	32	6	1	1	0	4	4	0
PDS000043301.3	SNP Cluster	GCA_005903785.1	1-2	32	5	5	1	4	0	0	0
PDS000043520.1	SNP Cluster	GCA_006799925.1	1-1	32	2	2	2	0	0	0	0
PDS000044779.4	SNP Cluster	GCA_005672635.1	1-2	32	5	5	5	0	0	0	0
PDS000045748.2	SNP Cluster	GCA_016488635.1	1-3	32	3	3	3	0	0	0	0
PDS000046242.1	SNP Cluster	GCA_006335415.1	1-3	32	2	2	2	0	0	0	0
PDS000046252.1	SNP Cluster	GCA_006217425.1	3-1	535	2	1	1	0	1	1	0
PDS000046454.38	SNP Cluster	GCA_000953495.1	1-1	32	75	2	0	2	53	51	2
PDS000046533.5	SNP Cluster	GCA_019721475.1	1-3	32	6	6	1	5	0	0	0
PDS000046762.5	SNP Cluster	GCA_008930495.1	1-3	32	9	2	2	0	6	6	0
PDS000047115.2	SNP Cluster	GCA_016440445.1	1-2	Undetermined	3	3	1	2	0	0	0
PDS000047118.1	SNP Cluster	GCA_007303655.1	1-3	32	2	0	0	0	2	2	0
PDS000047443.1	SNP Cluster	GCA_007744195.1	1-2	32	2	2	0	2	0	0	0
PDS000047465.1	SNP Cluster	GCA_007756535.1	1-2	32	2	0	0	0	0	0	0
PDS000047484.1	SNP Cluster	GCA_006293955.1	1-6	32	2	0	0	0	0	0	0
PDS000048168.1	SNP Cluster	GCA_006501335.1	1-2	32	2	2	2	0	0	0	0
PDS000048482.1	SNP Cluster	GCA_007731405.1	1-3	32	2	2	2	0	0	0	0
PDS000049113.7	SNP Cluster	GCA_017791465.1	1-5	32	12	1	0	1	0	0	0
PDS000049425.3	SNP Cluster	GCA_005747495.1	1-5	32	4	4	2	2	0	0	0
PDS000050580.1	SNP Cluster	GCA_008361025.1	1-3	32	2	0	0	0	0	0	0
PDS000050596.2	SNP Cluster	GCA_008362975.1	1-1	32	8	0	0	0	0	0	0
PDS000050601.8	SNP Cluster	GCA_018800265.1	1-3	32	10	10	10	0	0	0	0
PDS000050914.3	SNP Cluster	GCA_013968345.1	1-3	32	4	4	4	0	0	0	0
PDS000051043.1	SNP Cluster	GCA_004267035.1	1-1	32	2	1	1	0	1	1	0
PDS000051049.2	SNP Cluster	GCA_008724835.1	1-2	32	3	3	2	1	0	0	0
PDS000051346.4	SNP Cluster	GCA_008841665.1	1-2	32	6	4	4	0	0	0	0
PDS000051455.6	SNP Cluster	GCA_009002935.1	1-3	32	7	7	7	0	0	0	0
PDS000051578.3	SNP Cluster	GCA_008973205.1	1-3	32	5	0	0	0	5	5	0
PDS000051594.2	SNP Cluster	GCA_008901185.1	1-3	32	3	0	0	0	3	3	0
PDS000051836.3	SNP Cluster	GCA_011369325.1	2-3	603	4	0	0	0	4	4	0
PDS000051882.1	SNP Cluster	GCA_009618595.1	1-5	32	2	0	0	0	0	0	0
PDS000051895.3	SNP Cluster	GCA_010294345.1	1-3	32	7	0	0	0	0	0	0
PDS000051922.2	SNP Cluster	GCA_010295885.1	1-3	32	3	0	0	0	1	1	0
PDS000051934.2	SNP Cluster	GCA_007757345.1	1-2	32	3	2	0	2	0	0	0
PDS000052155.2	SNP Cluster	GCA_008491765.1	1-2	32	3	1	0	1	0	0	0
PDS000052159.1	SNP Cluster	GCA_009194785.1	1-3	32	2	0	0	0	1	1	0
PDS000052160.2	SNP Cluster	GCA_018116875.1	1-3	32	3	0	0	0	1	1	0
PDS000052593.1	SNP Cluster	GCA_008920655.1	1-3	32	2	2	2	0	0	0	0
PDS000052604.1	SNP Cluster	GCA_009344795.1	1-3	32	2	2	2	0	0	0	0
PDS000052870.1	SNP Cluster	GCA_008970905.1	1-3	32	2	2	2	0	0	0	0
PDS000053319.2	SNP Cluster	GCA_011639575.1	1-3	32	3	0	0	0	3	3	0
PDS000053557.1	SNP Cluster	GCA_010876325.1	1-3	32	2	2	2	0	0	0	0
PDS000054025.1	SNP Cluster	GCA_011192595.1	1-3	32	2	2	2	0	0	0	0
PDS000054116.3	SNP Cluster	GCA_006187685.1	1-2	32	4	4	2	2	0	0	0
PDS000054323.1	SNP Cluster	GCA_010569685.1	1-3	32	2	2	2	0	0	0	0
PDS000054530.2	SNP Cluster	GCA_005976645.1	1-3	32	4	4	4	0	0	0	0
PDS000054622.3	SNP Cluster	GCA_009114445.1	1-3	32	4	2	2	0	2	2	0
PDS000054748.1	SNP Cluster	GCA_008864225.1	1-3	32	2	0	0	0	2	2	0
PDS000055140.3	SNP Cluster	GCA_010803985.1	1-3	32	2	1	1	0	1	1	0
PDS000055150.1	SNP Cluster	GCA_009884815.1	1-5	32	2	0	0	0	0	0	0
PDS000055154.1	SNP Cluster	GCA_009884785.1	1-5	1032	2	0	0	0	0	0	0
PDS000055192.1	SNP Cluster	GCA_010800465.1	1-2	32	2	2	2	0	0	0	0
PDS000055450.1	SNP Cluster	GCA_011611385.1	1-3	32	2	2	2	0	0	0	0
PDS000055687.1	SNP Cluster	GCA_006731145.1	1-2	32	3	3	1	2	0	0	0
PDS000056247.1	SNP Cluster	GCA_011283665.1	1-2	32	2	0	0	0	0	0	0
PDS000056320.1	SNP Cluster	GCA_006673585.1	1-2	32	2	2	1	1	0	0	0
PDS000056479.1	SNP Cluster	GCA_010886395.1	1-3	32	2	0	0	0	2	2	0
PDS000059917.3	SNP Cluster	GCA_013583735.1	1-3	32	5	0	0	0	5	5	0
PDS000060103.1	SNP Cluster	SRR5459293	1-3	32	2	2	2	0	0	0	0
PDS000060277.8	SNP Cluster	GCA_011715875.1	1-3	32	11	7	7	0	0	0	0
PDS000060287.1	SNP Cluster	GCA_011724475.1	1-5	32	3	0	0	0	0	0	0
PDS000060874.1	SNP Cluster	GCA_011755275.1	1-3	32	2	2	2	0	0	0	0
PDS000061492.1	SNP Cluster	GCA_014567415.1	1-3	32	2	2	2	0	0	0	0
PDS000063858.1	SNP Cluster	GCA_011210565.1	1-3	32	2	2	2	0	0	0	0
PDS000064145.1	SNP Cluster	GCA_013765185.1	1-3	32	2	2	2	0	0	0	0
PDS000064354.1	SNP Cluster	GCA_006793525.1	1-3	32	2	2	2	0	0	0	0
PDS000064811.2	SNP Cluster	GCA_014341515.1	1-3	32	3	0	0	0	3	3	0
PDS000065055.2	SNP Cluster	GCA_013159765.1	1-2	32	3	3	3	0	0	0	0
PDS000065606.6	SNP Cluster	GCA_013559675.1	1-2	32	10	1	1	0	0	0	0
PDS000066423.1	SNP Cluster	GCA_006410245.1	1-2	32	2	2	1	1	0	0	0
PDS000066720.19	SNP Cluster	GCA_014244655.1	1-5	32	38	0	0	0	38	36	2
PDS000070048.2	SNP Cluster	GCA_014254285.1	1-2	32	4	3	3	0	0	0	0
PDS000070128.3	SNP Cluster	GCA_018622235.1	1-1	32	4	4	1	3	0	0	0
PDS000070230.1	SNP Cluster	GCA_014206415.1	2-2	603	2	2	2	0	0	0	0
PDS000070887.1	SNP Cluster	GCA_014334195.1	1-3	32	2	0	0	0	0	0	0
PDS000072087.1	SNP Cluster	GCA_014703525.1	1-2	32	2	2	1	1	0	0	0
PDS000073011.2	SNP Cluster	GCA_015133135.1	1-3	32	3	0	0	0	3	0	3
PDS000073454.1	SNP Cluster	GCA_015013515.1	1-2	32	2	2	0	2	0	0	0
PDS000073469.8	SNP Cluster	GCA_014989285.1	1-5	32	10	0	0	0	10	10	0
PDS000073471.56	SNP Cluster	GCA_010142175.1	1-2	32	180	0	0	0	179	179	0
PDS000073972.1	SNP Cluster	ERR3635283	1-3	32	2	0	0	0	0	0	0
PDS000074010.1	SNP Cluster	ERR3635329	1-3	32	3	0	0	0	0	0	0
PDS000074019.3	SNP Cluster	ERR2719772	1-2	32	12	0	0	0	1	1	0
PDS000074034.1	SNP Cluster	GCA_005747195.1	1-1	32	2	1	1	0	0	0	0
PDS000074085.1	SNP Cluster	GCA_008910305.1	1-3	32	2	0	0	0	0	0	0
PDS000074153.1	SNP Cluster	GCA_014946405.1	1-3	32	3	3	0	3	0	0	0
PDS000074168.1	SNP Cluster	GCA_010783795.1	1-3	32	2	1	1	0	0	0	0
PDS000074190.1	SNP Cluster	GCA_013378415.1	1-3	32	2	0	0	0	0	0	0
PDS000074226.1	SNP Cluster	GCA_005969485.1	1-5	32	2	0	0	0	0	0	0
PDS000074308.2	SNP Cluster	GCA_015005535.1	1-5	32	4	0	0	0	1	1	0
PDS000074309.3	SNP Cluster	GCA_016437225.1	1-3	32	6	0	0	0	0	0	0
PDS000074994.3	SNP Cluster	GCA_015527575.1	1-5	32	8	0	0	0	0	0	0
PDS000075101.1	SNP Cluster	GCA_015243075.1	1-5	32	2	1	1	0	0	0	0
PDS000075181.1	SNP Cluster	SRR12982413	1-3	32	2	2	2	0	0	0	0
PDS000075940.1	SNP Cluster	GCA_015438865.1	1-1	32	2	0	0	0	2	1	1
PDS000075942.1	SNP Cluster	GCA_015445705.1	1-5	32	2	0	0	0	2	0	2
PDS000075945.1	SNP Cluster	GCA_005456065.1	1-3	32	2	1	1	0	1	0	1
PDS000076389.1	SNP Cluster	ERR3264079	1-2	32	3	0	0	0	0	0	0
PDS000076468.1	SNP Cluster	SRR8224622	1-5	32	2	0	0	0	1	1	0
PDS000076988.1	SNP Cluster	GCA_015878545.1	1-2	32	2	2	1	1	0	0	0
PDS000077142.2	SNP Cluster	SRR12982435	1-3	32	3	3	3	0	0	0	0
PDS000077315.1	SNP Cluster	ERR4399134	1-3	32	2	0	0	0	2	2	0
PDS000077402.1	SNP Cluster	GCA_013640815.1	1-2	32	2	0	0	0	0	0	0
PDS000077501.14	SNP Cluster	ERR4399774	1-3	32	82	0	0	0	57	51	6
PDS000077666.2	SNP Cluster	GCA_016111565.1	1-5	1032	7	0	0	0	0	0	0
PDS000077667.1	SNP Cluster	GCA_001906505.1	1-2	32	2	0	0	0	0	0	0
PDS000077669.1	SNP Cluster	ERR2759802	1-2	32	5	0	0	0	0	0	0
PDS000078068.1	SNP Cluster	GCA_009557175.1	1-2	32	2	2	0	2	0	0	0
PDS000078087.1	SNP Cluster	GCA_016289055.1	1-3	32	2	2	2	0	0	0	0
PDS000078459.1	SNP Cluster	GCA_016437305.1	1-5	32	3	0	0	0	0	0	0
PDS000078465.3	SNP Cluster	GCA_016441045.1	1-3	32	5	0	0	0	5	1	4
PDS000078466.1	SNP Cluster	GCA_016438845.1	4-4	Undetermined	2	0	0	0	2	2	0
PDS000078471.1	SNP Cluster	GCA_016438625.1	1-5	32	2	0	0	0	0	0	0
PDS000078491.1	SNP Cluster	GCA_016220425.1	1-5	32	4	0	0	0	0	0	0
PDS000078706.3	SNP Cluster	GCA_016592915.1	1-3	32	4	0	0	0	0	0	0
PDS000078708.1	SNP Cluster	SRR13388864	1-3	32	2	2	2	0	0	0	0
PDS000078747.1	SNP Cluster	GCA_016740675.1	1-3	32	2	0	0	0	1	1	0
PDS000078749.6	SNP Cluster	GCA_019343335.1	1-3	32	8	8	8	0	0	0	0
PDS000078787.1	SNP Cluster	GCA_016626525.1	1-3	32	2	2	0	2	0	0	0
PDS000079390.1	SNP Cluster	GCA_017248655.1	1-2	32	2	0	0	0	0	0	0
PDS000079415.1	SNP Cluster	GCA_009163845.1	1-2	32	2	2	0	2	0	0	0
PDS000079450.1	SNP Cluster	GCA_017226935.1	1-3	32	2	2	0	2	0	0	0
PDS000079497.1	SNP Cluster	GCA_017224375.1	1-3	32	2	2	0	2	0	0	0
PDS000079754.1	SNP Cluster	GCA_006701385.1	1-3	32	2	2	2	0	0	0	0
PDS000079943.2	SNP Cluster	GCA_016956585.1	1-3	32	3	3	3	0	0	0	0
PDS000082124.1	SNP Cluster	GCA_016945035.1	1-3	32	2	0	0	0	0	0	0
PDS000082130.1	SNP Cluster	GCA_002200335.1	1-3	32	2	0	0	0	0	0	0
PDS000082132.1	SNP Cluster	GCA_001906535.1	1-3	32	3	0	0	0	0	0	0
PDS000082136.1	SNP Cluster	GCA_016944935.1	1-3	32	2	0	0	0	1	1	0
PDS000082137.1	SNP Cluster	GCA_016945475.1	1-3	Undetermined	2	0	0	0	0	0	0
PDS000082138.1	SNP Cluster	GCA_002198745.1	1-3	32	2	0	0	0	0	0	0
PDS000082140.1	SNP Cluster	GCA_001906515.1	1-3	32	2	0	0	0	0	0	0
PDS000082579.1	SNP Cluster	ERR1759114	1-3	32	2	0	0	0	0	0	0
PDS000082588.1	SNP Cluster	ERR1759056	1-3	32	5	0	0	0	1	1	0
PDS000083027.1	SNP Cluster	ERR4229627	1-2	32	2	1	0	1	0	0	0
PDS000083266.1	SNP Cluster	GCA_017371955.1	1-3	32	2	2	2	0	0	0	0
PDS000083862.1	SNP Cluster	GCA_017638145.1	1-3	32	2	2	0	2	0	0	0
PDS000084296.2	SNP Cluster	GCA_017836835.1	1-3	32	8	0	0	0	0	0	0
PDS000084305.2	SNP Cluster	GCA_017793365.1	1-1	32	4	1	0	1	0	0	0
PDS000084313.1	SNP Cluster	GCA_017798665.1	1-1	32	2	0	0	0	0	0	0
PDS000084335.1	SNP Cluster	GCA_006766085.1	1-2	32	2	1	1	0	0	0	0
PDS000084381.1	SNP Cluster	GCA_017823575.1	1-3	32	2	2	2	0	0	0	0
PDS000084413.1	SNP Cluster	SRR14154143	1-3	32	2	2	2	0	0	0	0
PDS000084924.2	SNP Cluster	GCA_013613795.1	1-2	32	4	4	1	3	0	0	0
PDS000085033.48	SNP Cluster	GCA_008111065.2	1-3	32	1695	1449	1274	175	98	96	2
PDS000085035.3	SNP Cluster	GCA_008750115.2	1-3	32	64	61	26	35	0	0	0
PDS000085091.1	SNP Cluster	GCA_014581275.1	1-3	32	2	2	0	2	0	0	0
PDS000085352.1	SNP Cluster	GCA_010124225.1	1-3	32	11	0	0	0	0	0	0
PDS000085358.2	SNP Cluster	GCA_018843675.1	1-5	32	4	0	0	0	2	2	0
PDS000085361.1	SNP Cluster	ERR2209689	1-3	32	3	0	0	0	1	1	0
PDS000085364.1	SNP Cluster	ERR2209707	1-2	32	2	0	0	0	0	0	0
PDS000085370.1	SNP Cluster	GCA_015857625.1	1-3	32	2	0	0	0	0	0	0
PDS000085371.1	SNP Cluster	ERR2209691	1-2	32	3	0	0	0	0	0	0
PDS000085372.1	SNP Cluster	ERR2209648	1-4	32	4	0	0	0	0	0	0
PDS000085525.1	SNP Cluster	GCA_018186615.1	1-3	32	2	2	2	0	0	0	0
PDS000085526.1	SNP Cluster	GCA_014562575.1	1-3	32	2	2	2	0	0	0	0
PDS000085537.1	SNP Cluster	GCA_018277845.1	1-3	32	2	0	0	0	0	0	0
PDS000088360.1	SNP Cluster	GCA_009517375.1	1-3	32	2	0	0	0	1	1	0
PDS000088370.1	SNP Cluster	GCA_009520255.1	1-3	32	3	0	0	0	1	1	0
PDS000089300.2	SNP Cluster	SRR14539534	1-1	32	3	2	2	0	1	1	0
PDS000089910.68	SNP Cluster	GCA_001931555.1	1-3	32	7818	6700	2143	4557	82	61	21
PDS000089911.6	SNP Cluster	GCA_010803725.1	1-3	32	22	21	9	12	0	0	0
PDS000090615.1	SNP Cluster	GCA_018534325.1	1-3	32	2	0	0	0	1	1	0
PDS000091223.1	SNP Cluster	GCA_018467225.1	1-3	32	2	2	2	0	0	0	0
PDS000091376.3	SNP Cluster	ERR2209377	1-3	32	69	2	2	0	49	47	2
PDS000091378.1	SNP Cluster	ERR4400653	1-5	32	3	0	0	0	2	2	0
PDS000091383.3	SNP Cluster	GCA_018876735.1	1-3	32	4	4	4	0	0	0	0
PDS000091387.1	SNP Cluster	ERR2209666	1-5	32	4	0	0	0	3	3	0
PDS000091389.1	SNP Cluster	GCA_018843815.1	1-2	32	2	1	1	0	1	1	0
PDS000091390.1	SNP Cluster	GCA_018841215.1	1-2	32	2	0	0	0	1	1	0
PDS000091391.1	SNP Cluster	ERR2759764	1-3	32	2	0	0	0	1	1	0
PDS000091393.1	SNP Cluster	GCA_018841595.1	1-3	32	2	0	0	0	1	1	0
PDS000091395.1	SNP Cluster	GCA_018843615.1	1-3	32	2	0	0	0	1	1	0
PDS000091397.2	SNP Cluster	GCA_017102845.1	1-3	32	4	0	0	0	4	4	0
PDS000091398.1	SNP Cluster	GCA_018841295.1	1-2	32	2	0	0	0	2	2	0
PDS000091399.1	SNP Cluster	GCA_018842275.1	1-3	32	2	0	0	0	2	2	0
PDS000091402.1	SNP Cluster	ERR4400235	1-3	32	2	0	0	0	2	2	0
PDS000091403.1	SNP Cluster	GCA_018843855.1	1-3	32	2	0	0	0	1	1	0
PDS000091404.1	SNP Cluster	GCA_010877105.1	1-3	32	2	0	0	0	1	1	0
PDS000091871.1	SNP Cluster	GCA_019007945.1	1-3	32	2	0	0	0	0	0	0
PDS000092557.1	SNP Cluster	GCA_019150325.1	2-1	603	2	0	0	0	2	2	0
PDS000094065.1	SNP Cluster	SRR13284895	1-2	32	2	1	1	0	0	0	0
PDS000094078.1	SNP Cluster	GCA_019484165.1	1-3	32	2	2	2	0	0	0	0
PDS000094101.1	SNP Cluster	GCA_019560055.1	1-3	32	2	2	1	1	0	0	0
PDS000094236.1	SNP Cluster	GCA_019472745.1	1-5	32	2	2	2	0	0	0	0
PDS000094609.1	SNP Cluster	GCA_019404745.1	1-2	32	2	2	2	0	0	0	0
PDS000095158.1	SNP Cluster	GCA_019773885.1	1-3	32	2	2	0	2	0	0	0
PDS000095162.1	SNP Cluster	GCA_019772475.1	1-3	Undetermined	2	2	0	2	0	0	0
PDT000003330.3	Singleton	GCA_010702915.1	1-2	32	1	NA	NA	NA	NA	NA	NA
PDT000019935.2	Singleton	GCA_000506945.1	1-4	32	1	NA	NA	NA	NA	NA	NA
PDT000030271.3	Singleton	GCA_010907845.1	1-2	32	1	NA	NA	NA	NA	NA	NA
PDT000030482.4	Singleton	GCA_011448795.1	1-2	32	1	NA	NA	NA	NA	NA	NA
PDT000033485.2	Singleton	ERR235268	4-3	603	1	NA	NA	NA	NA	NA	NA
PDT000036631.2	Singleton	GCA_010565515.1	1-3	32	1	NA	NA	NA	NA	NA	NA
PDT000037968.3	Singleton	GCA_008046335.1	1-2	32	1	NA	NA	NA	NA	NA	NA
PDT000039218.3	Singleton	GCA_008070295.1	1-3	32	1	NA	NA	NA	NA	NA	NA
PDT000041912.4	Singleton	GCA_006387935.1	1-3	2181	1	NA	NA	NA	NA	NA	NA
PDT000043095.4	Singleton	GCA_008043235.1	1-3	32	1	NA	NA	NA	NA	NA	NA
PDT000044840.3	Singleton	GCA_008025835.1	1-2	32	1	NA	NA	NA	NA	NA	NA
PDT000046594.1	Singleton	GCA_000812595.1	1-3	32	1	NA	NA	NA	NA	NA	NA
PDT000046595.1	Singleton	GCA_000812575.1	1-2	32	1	NA	NA	NA	NA	NA	NA
PDT000047073.3	Singleton	GCA_008027985.1	1-3	32	1	NA	NA	NA	NA	NA	NA
PDT000049129.2	Singleton	GCA_008032795.1	1-3	32	1	NA	NA	NA	NA	NA	NA
PDT000049781.2	Singleton	GCA_011092685.1	1-3	32	1	NA	NA	NA	NA	NA	NA
PDT000049936.2	Singleton	GCA_011088765.1	1-3	32	1	NA	NA	NA	NA	NA	NA
PDT000051418.2	Singleton	GCA_010885555.1	1-3	32	1	NA	NA	NA	NA	NA	NA
PDT000051419.2	Singleton	GCA_011085865.1	1-3	32	1	NA	NA	NA	NA	NA	NA
PDT000051426.2	Singleton	GCA_010941295.1	1-3	32	1	NA	NA	NA	NA	NA	NA
PDT000051431.2	Singleton	GCA_011093205.1	1-3	32	1	NA	NA	NA	NA	NA	NA
PDT000051443.2	Singleton	GCA_011090845.1	1-3	32	1	NA	NA	NA	NA	NA	NA
PDT000051453.2	Singleton	GCA_010965655.1	1-3	32	1	NA	NA	NA	NA	NA	NA
PDT000053031.2	Singleton	GCA_010942005.1	1-3	32	1	NA	NA	NA	NA	NA	NA
PDT000053853.2	Singleton	GCA_011101675.1	1-3	32	1	NA	NA	NA	NA	NA	NA
PDT000053986.2	Singleton	GCA_011622765.1	1-3	32	1	NA	NA	NA	NA	NA	NA
PDT000054344.2	Singleton	GCA_011099065.1	1-2	32	1	NA	NA	NA	NA	NA	NA
PDT000055609.2	Singleton	GCA_008059755.1	1-3	32	1	NA	NA	NA	NA	NA	NA
PDT000056438.2	Singleton	GCA_008074775.1	1-3	32	1	NA	NA	NA	NA	NA	NA
PDT000056683.2	Singleton	GCA_008077865.1	1-3	32	1	NA	NA	NA	NA	NA	NA
PDT000056869.2	Singleton	GCA_008091805.1	1-3	32	1	NA	NA	NA	NA	NA	NA
PDT000056964.2	Singleton	GCA_008093085.1	1-3	32	1	NA	NA	NA	NA	NA	NA
PDT000057792.2	Singleton	GCA_008103545.1	1-3	32	1	NA	NA	NA	NA	NA	NA
PDT000058410.2	Singleton	GCA_010712135.1	1-2	32	1	NA	NA	NA	NA	NA	NA
PDT000059082.2	Singleton	GCA_008573985.1	1-3	32	1	NA	NA	NA	NA	NA	NA
PDT000059818.2	Singleton	GCA_008583165.1	1-3	32	1	NA	NA	NA	NA	NA	NA
PDT000059934.2	Singleton	GCA_008585185.1	1-3	32	1	NA	NA	NA	NA	NA	NA
PDT000062124.2	Singleton	GCA_006873605.1	1-2	32	1	NA	NA	NA	NA	NA	NA
PDT000064804.2	Singleton	GCA_010794055.1	1-3	32	1	NA	NA	NA	NA	NA	NA
PDT000070012.3	Singleton	GCA_003877575.1	1-3	32	1	NA	NA	NA	NA	NA	NA
PDT000085693.2	Singleton	GCA_008653695.1	1-3	32	1	NA	NA	NA	NA	NA	NA
PDT000099102.2	Singleton	GCA_008735055.1	1-3	32	1	NA	NA	NA	NA	NA	NA
PDT000099549.2	Singleton	GCA_008751175.1	1-5	32	1	NA	NA	NA	NA	NA	NA
PDT000099754.2	Singleton	GCA_008742275.1	1-3	32	1	NA	NA	NA	NA	NA	NA
PDT000099802.2	Singleton	GCA_008744455.1	1-3	32	1	NA	NA	NA	NA	NA	NA
PDT000130391.2	Singleton	GCA_007228555.1	1-2	32	1	NA	NA	NA	NA	NA	NA
PDT000131170.2	Singleton	GCA_006028375.1	1-3	32	1	NA	NA	NA	NA	NA	NA
PDT000131425.1	Singleton	GCA_001648865.1	1-3	32	1	NA	NA	NA	NA	NA	NA
PDT000140722.2	Singleton	GCA_010914615.1	1-3	32	1	NA	NA	NA	NA	NA	NA
PDT000140899.1	Singleton	GCA_001691915.1	1-2	32	1	NA	NA	NA	NA	NA	NA
PDT000143192.2	Singleton	GCA_006031295.1	1-3	32	1	NA	NA	NA	NA	NA	NA
PDT000149012.2	Singleton	GCA_008949485.1	1-2	32	1	NA	NA	NA	NA	NA	NA
PDT000151785.2	Singleton	GCA_008980685.1	1-6	32	1	NA	NA	NA	NA	NA	NA
PDT000152848.1	Singleton	GCA_001766515.1	1-3	32	1	NA	NA	NA	NA	NA	NA
PDT000152849.1	Singleton	GCA_001766495.1	1-3	32	1	NA	NA	NA	NA	NA	NA
PDT000152850.1	Singleton	GCA_001766505.1	1-3	32	1	NA	NA	NA	NA	NA	NA
PDT000162164.2	Singleton	GCA_006040115.1	1-3	32	1	NA	NA	NA	NA	NA	NA
PDT000174501.2	Singleton	GCA_009088465.1	1-3	32	1	NA	NA	NA	NA	NA	NA
PDT000178793.2	Singleton	GCA_011115075.1	1-2	32	1	NA	NA	NA	NA	NA	NA
PDT000181276.2	Singleton	SRR5201407	1-5	32	1	NA	NA	NA	NA	NA	NA
PDT000181649.2	Singleton	GCA_008996375.1	1-1	32	1	NA	NA	NA	NA	NA	NA
PDT000182394.2	Singleton	GCA_009146605.1	1-3	32	1	NA	NA	NA	NA	NA	NA
PDT000184665.2	Singleton	GCA_010568025.1	1-3	32	1	NA	NA	NA	NA	NA	NA
PDT000185590.2	Singleton	GCA_006943685.1	1-2	32	1	NA	NA	NA	NA	NA	NA
PDT000187047.2	Singleton	GCA_006924575.1	1-3	32	1	NA	NA	NA	NA	NA	NA
PDT000187074.2	Singleton	GCA_009070105.1	1-3	32	1	NA	NA	NA	NA	NA	NA
PDT000187186.2	Singleton	GCA_009080525.1	1-3	32	1	NA	NA	NA	NA	NA	NA
PDT000195070.2	Singleton	GCA_006947725.1	1-3	32	1	NA	NA	NA	NA	NA	NA
PDT000196839.1	Singleton	GCA_002054465.1	1-2	32	1	NA	NA	NA	NA	NA	NA
PDT000196867.1	Singleton	GCA_002055055.1	1-2	Undetermined	1	NA	NA	NA	NA	NA	NA
PDT000196879.1	Singleton	GCA_002055275.1	1-2	32	1	NA	NA	NA	NA	NA	NA
PDT000196884.1	Singleton	GCA_002055375.1	1-2	32	1	NA	NA	NA	NA	NA	NA
PDT000197408.1	Singleton	GCA_002064835.1	1-3	32	1	NA	NA	NA	NA	NA	NA
PDT000197411.1	Singleton	GCA_002064905.1	2-2	603	1	NA	NA	NA	NA	NA	NA
PDT000197442.1	Singleton	GCA_002065585.1	1-3	32	1	NA	NA	NA	NA	NA	NA
PDT000198132.2	Singleton	GCA_009178455.1	1-3	3870	1	NA	NA	NA	NA	NA	NA
PDT000198437.2	Singleton	GCA_009179885.1	1-3	32	1	NA	NA	NA	NA	NA	NA
PDT000199087.2	Singleton	GCA_009189385.1	1-2	32	1	NA	NA	NA	NA	NA	NA
PDT000199252.2	Singleton	GCA_006952675.1	1-3	32	1	NA	NA	NA	NA	NA	NA
PDT000201068.2	Singleton	GCA_006035175.1	1-3	32	1	NA	NA	NA	NA	NA	NA
PDT000205312.1	Singleton	GCA_002107195.1	1-2	32	1	NA	NA	NA	NA	NA	NA
PDT000205760.2	Singleton	GCA_009209485.1	1-3	32	1	NA	NA	NA	NA	NA	NA
PDT000211783.2	Singleton	GCA_009247665.1	1-3	32	1	NA	NA	NA	NA	NA	NA
PDT000211989.2	Singleton	GCA_009251545.1	1-2	32	1	NA	NA	NA	NA	NA	NA
PDT000212275.2	Singleton	GCA_006055075.1	1-3	32	1	NA	NA	NA	NA	NA	NA
PDT000214469.2	Singleton	GCA_009291985.1	1-5	32	1	NA	NA	NA	NA	NA	NA
PDT000214687.2	Singleton	GCA_009293685.1	1-3	32	1	NA	NA	NA	NA	NA	NA
PDT000214912.2	Singleton	GCA_009301095.1	1-3	32	1	NA	NA	NA	NA	NA	NA
PDT000215017.2	Singleton	GCA_007019985.1	1-3	32	1	NA	NA	NA	NA	NA	NA
PDT000217249.2	Singleton	GCA_007020845.1	1-3	32	1	NA	NA	NA	NA	NA	NA
PDT000219596.2	Singleton	GCA_007023685.1	1-3	32	1	NA	NA	NA	NA	NA	NA
PDT000219638.2	Singleton	GCA_009326345.1	1-3	32	1	NA	NA	NA	NA	NA	NA
PDT000219812.2	Singleton	GCA_009326875.1	1-2	32	1	NA	NA	NA	NA	NA	NA
PDT000219929.1	Singleton	GCA_002200275.1	1-3	32	1	NA	NA	NA	NA	NA	NA
PDT000219932.1	Singleton	GCA_002200325.1	1-3	32	1	NA	NA	NA	NA	NA	NA
PDT000219940.1	Singleton	GCA_002200475.1	1-3	32	1	NA	NA	NA	NA	NA	NA
PDT000219942.1	Singleton	GCA_002200525.1	1-3	32	1	NA	NA	NA	NA	NA	NA
PDT000219945.1	Singleton	GCA_002200575.1	1-3	32	1	NA	NA	NA	NA	NA	NA
PDT000219947.1	Singleton	GCA_002200635.1	1-3	32	1	NA	NA	NA	NA	NA	NA
PDT000219949.1	Singleton	GCA_002200665.1	1-3	32	1	NA	NA	NA	NA	NA	NA
PDT000219952.1	Singleton	GCA_002200735.1	1-3	32	1	NA	NA	NA	NA	NA	NA
PDT000219953.1	Singleton	GCA_002200745.1	1-3	32	1	NA	NA	NA	NA	NA	NA
PDT000220626.1	Singleton	GCA_002206125.1	1-1	32	1	NA	NA	NA	NA	NA	NA
PDT000221668.2	Singleton	GCA_009335395.1	1-3	32	1	NA	NA	NA	NA	NA	NA
PDT000227191.2	Singleton	GCA_009398025.1	1-3	32	1	NA	NA	NA	NA	NA	NA
PDT000230432.2	Singleton	GCA_009430875.1	1-3	32	1	NA	NA	NA	NA	NA	NA
PDT000230491.1	Singleton	GCA_002237345.1	1-3	32	1	NA	NA	NA	NA	NA	NA
PDT000230661.2	Singleton	GCA_008697985.1	1-3	32	1	NA	NA	NA	NA	NA	NA
PDT000231519.2	Singleton	GCA_009434365.1	1-3	32	1	NA	NA	NA	NA	NA	NA
PDT000233467.2	Singleton	GCA_007045105.1	1-2	32	1	NA	NA	NA	NA	NA	NA
PDT000236192.2	Singleton	GCA_009475345.1	1-3	4196	1	NA	NA	NA	NA	NA	NA
PDT000237846.2	Singleton	GCA_006150125.1	1-5	32	1	NA	NA	NA	NA	NA	NA
PDT000239925.2	Singleton	GCA_006161205.1	1-3	32	1	NA	NA	NA	NA	NA	NA
PDT000240445.2	Singleton	GCA_006299615.1	1-3	32	1	NA	NA	NA	NA	NA	NA
PDT000241596.2	Singleton	GCA_007063945.1	1-2	32	1	NA	NA	NA	NA	NA	NA
PDT000244348.2	Singleton	GCA_006244275.1	1-3	32	1	NA	NA	NA	NA	NA	NA
PDT000244578.2	Singleton	GCA_006166745.1	1-3	32	1	NA	NA	NA	NA	NA	NA
PDT000244688.2	Singleton	GCA_006244755.1	1-2	32	1	NA	NA	NA	NA	NA	NA
PDT000245867.2	Singleton	GCA_006500775.1	1-3	32	1	NA	NA	NA	NA	NA	NA
PDT000249193.2	Singleton	GCA_009514395.1	1-2	32	1	NA	NA	NA	NA	NA	NA
PDT000249363.2	Singleton	GCA_006508405.1	1-3	32	1	NA	NA	NA	NA	NA	NA
PDT000253276.2	Singleton	GCA_006154985.1	1-3	32	1	NA	NA	NA	NA	NA	NA
PDT000253561.2	Singleton	GCA_009517175.1	1-3	32	1	NA	NA	NA	NA	NA	NA
PDT000253588.2	Singleton	GCA_009560475.1	1-3	32	1	NA	NA	NA	NA	NA	NA
PDT000253596.2	Singleton	GCA_009560495.1	1-3	32	1	NA	NA	NA	NA	NA	NA
PDT000253610.2	Singleton	GCA_009517575.1	1-3	32	1	NA	NA	NA	NA	NA	NA
PDT000253619.2	Singleton	GCA_009560695.1	1-3	32	1	NA	NA	NA	NA	NA	NA
PDT000253715.2	Singleton	GCA_009559995.1	1-3	32	1	NA	NA	NA	NA	NA	NA
PDT000253728.2	Singleton	GCA_009560855.1	1-2	32	1	NA	NA	NA	NA	NA	NA
PDT000253735.2	Singleton	GCA_009517535.1	1-3	32	1	NA	NA	NA	NA	NA	NA
PDT000253748.2	Singleton	GCA_009561035.1	1-3	32	1	NA	NA	NA	NA	NA	NA
PDT000253776.2	Singleton	GCA_009561135.1	1-3	32	1	NA	NA	NA	NA	NA	NA
PDT000253791.2	Singleton	GCA_009518075.1	1-2	32	1	NA	NA	NA	NA	NA	NA
PDT000253852.2	Singleton	GCA_009518695.1	1-2	32	1	NA	NA	NA	NA	NA	NA
PDT000253878.2	Singleton	GCA_009561515.1	1-3	32	1	NA	NA	NA	NA	NA	NA
PDT000253882.2	Singleton	GCA_009519005.1	1-3	32	1	NA	NA	NA	NA	NA	NA
PDT000253884.2	Singleton	GCA_009519095.1	1-3	32	1	NA	NA	NA	NA	NA	NA
PDT000253886.2	Singleton	GCA_009519075.1	1-3	32	1	NA	NA	NA	NA	NA	NA
PDT000253918.2	Singleton	GCA_009561435.1	1-3	32	1	NA	NA	NA	NA	NA	NA
PDT000253923.2	Singleton	GCA_009519315.1	1-2	32	1	NA	NA	NA	NA	NA	NA
PDT000253928.2	Singleton	GCA_009561395.1	1-2	32	1	NA	NA	NA	NA	NA	NA
PDT000253939.2	Singleton	GCA_009518495.1	1-3	32	1	NA	NA	NA	NA	NA	NA
PDT000253954.2	Singleton	GCA_009518715.1	1-3	32	1	NA	NA	NA	NA	NA	NA
PDT000253972.2	Singleton	GCA_009562195.1	1-3	32	1	NA	NA	NA	NA	NA	NA
PDT000253997.2	Singleton	GCA_009519855.1	1-3	32	1	NA	NA	NA	NA	NA	NA
PDT000254002.2	Singleton	GCA_009519695.1	1-3	32	1	NA	NA	NA	NA	NA	NA
PDT000254009.2	Singleton	GCA_009520135.1	1-3	32	1	NA	NA	NA	NA	NA	NA
PDT000254015.2	Singleton	GCA_009561755.1	1-5	32	1	NA	NA	NA	NA	NA	NA
PDT000254016.2	Singleton	GCA_009561675.1	1-3	32	1	NA	NA	NA	NA	NA	NA
PDT000254058.2	Singleton	GCA_009561495.1	1-3	32	1	NA	NA	NA	NA	NA	NA
PDT000254070.2	Singleton	GCA_009561955.1	1-3	32	1	NA	NA	NA	NA	NA	NA
PDT000254110.2	Singleton	GCA_009543855.1	1-3	32	1	NA	NA	NA	NA	NA	NA
PDT000254407.2	Singleton	GCA_009543975.1	1-2	32	1	NA	NA	NA	NA	NA	NA
PDT000254483.2	Singleton	GCA_009563915.1	1-3	32	1	NA	NA	NA	NA	NA	NA
PDT000254484.2	Singleton	GCA_009563975.1	1-3	32	1	NA	NA	NA	NA	NA	NA
PDT000254525.2	Singleton	GCA_009563135.1	1-3	32	1	NA	NA	NA	NA	NA	NA
PDT000254625.1	Singleton	GCA_002592155.1	1-3	32	1	NA	NA	NA	NA	NA	NA
PDT000254628.1	Singleton	GCA_002592235.1	1-2	32	1	NA	NA	NA	NA	NA	NA
PDT000254629.1	Singleton	GCA_002592255.1	1-2	32	1	NA	NA	NA	NA	NA	NA
PDT000254631.1	Singleton	GCA_002592295.1	1-3	32	1	NA	NA	NA	NA	NA	NA
PDT000259390.2	Singleton	GCA_009539555.1	1-3	32	1	NA	NA	NA	NA	NA	NA
PDT000259406.2	Singleton	GCA_009539695.1	1-3	32	1	NA	NA	NA	NA	NA	NA
PDT000259407.2	Singleton	GCA_009543615.1	1-3	32	1	NA	NA	NA	NA	NA	NA
PDT000259426.2	Singleton	GCA_009543655.1	1-3	32	1	NA	NA	NA	NA	NA	NA
PDT000259427.2	Singleton	GCA_009543635.1	1-3	32	1	NA	NA	NA	NA	NA	NA
PDT000259432.2	Singleton	GCA_009526775.1	1-3	32	1	NA	NA	NA	NA	NA	NA
PDT000259449.2	Singleton	GCA_009543415.1	1-3	32	1	NA	NA	NA	NA	NA	NA
PDT000259715.2	Singleton	GCA_009568445.1	1-3	32	1	NA	NA	NA	NA	NA	NA
PDT000259736.2	Singleton	GCA_009540215.1	1-3	32	1	NA	NA	NA	NA	NA	NA
PDT000259979.2	Singleton	GCA_006172845.1	1-3	32	1	NA	NA	NA	NA	NA	NA
PDT000260905.2	Singleton	GCA_006173385.1	1-3	32	1	NA	NA	NA	NA	NA	NA
PDT000263257.4	Singleton	GCA_009194475.1	1-2	32	1	NA	NA	NA	NA	NA	NA
PDT000263313.4	Singleton	GCA_009194745.1	1-3	32	1	NA	NA	NA	NA	NA	NA
PDT000263342.4	Singleton	GCA_009194705.1	1-3	32	1	NA	NA	NA	NA	NA	NA
PDT000263512.4	Singleton	GCA_009256275.1	1-3	32	1	NA	NA	NA	NA	NA	NA
PDT000265915.2	Singleton	GCA_009575125.1	1-3	32	1	NA	NA	NA	NA	NA	NA
PDT000268696.2	Singleton	GCA_006254435.1	1-2	32	1	NA	NA	NA	NA	NA	NA
PDT000272646.2	Singleton	GCA_006181985.1	1-3	32	1	NA	NA	NA	NA	NA	NA
PDT000273215.2	Singleton	GCA_006256055.1	1-3	32	1	NA	NA	NA	NA	NA	NA
PDT000274696.2	Singleton	GCA_009593865.1	1-3	32	1	NA	NA	NA	NA	NA	NA
PDT000275167.2	Singleton	GCA_006185765.1	1-3	32	1	NA	NA	NA	NA	NA	NA
PDT000275773.2	Singleton	GCA_010141005.1	1-3	32	1	NA	NA	NA	NA	NA	NA
PDT000276306.2	Singleton	GCA_010142155.1	1-1	32	1	NA	NA	NA	NA	NA	NA
PDT000276503.2	Singleton	GCA_006187005.1	1-4	32	1	NA	NA	NA	NA	NA	NA
PDT000278896.2	Singleton	GCA_006262915.1	1-2	32	1	NA	NA	NA	NA	NA	NA
PDT000279674.2	Singleton	GCA_007475225.1	1-3	32	1	NA	NA	NA	NA	NA	NA
PDT000281863.2	Singleton	GCA_010967815.1	1-2	32	1	NA	NA	NA	NA	NA	NA
PDT000282547.2	Singleton	GCA_011129635.1	1-5	32	1	NA	NA	NA	NA	NA	NA
PDT000283739.2	Singleton	GCA_011605945.1	1-5	32	1	NA	NA	NA	NA	NA	NA
PDT000284800.2	Singleton	GCA_010897035.1	1-2	32	1	NA	NA	NA	NA	NA	NA
PDT000285582.2	Singleton	GCA_007481505.1	1-3	32	1	NA	NA	NA	NA	NA	NA
PDT000288648.2	Singleton	GCA_010886755.1	1-2	32	1	NA	NA	NA	NA	NA	NA
PDT000295695.2	Singleton	GCA_010978075.1	2-3	603	1	NA	NA	NA	NA	NA	NA
PDT000295892.2	Singleton	GCA_010933735.1	1-5	32	1	NA	NA	NA	NA	NA	NA
PDT000296166.2	Singleton	GCA_011172995.1	1-3	32	1	NA	NA	NA	NA	NA	NA
PDT000297508.2	Singleton	GCA_011170775.1	1-3	32	1	NA	NA	NA	NA	NA	NA
PDT000297632.2	Singleton	GCA_010952775.1	1-2	32	1	NA	NA	NA	NA	NA	NA
PDT000299918.2	Singleton	GCA_007637885.1	3-2	493	1	NA	NA	NA	NA	NA	NA
PDT000302777.2	Singleton	GCA_010888195.1	1-5	32	1	NA	NA	NA	NA	NA	NA
PDT000302877.2	Singleton	GCA_010979975.1	1-2	32	1	NA	NA	NA	NA	NA	NA
PDT000303603.2	Singleton	GCA_010617385.1	2-2	603	1	NA	NA	NA	NA	NA	NA
PDT000303881.2	Singleton	GCA_011614065.1	1-3	32	1	NA	NA	NA	NA	NA	NA
PDT000305099.2	Singleton	GCA_006321085.1	1-2	32	1	NA	NA	NA	NA	NA	NA
PDT000307051.2	Singleton	GCA_011165015.1	1-2	32	1	NA	NA	NA	NA	NA	NA
PDT000312000.2	Singleton	GCA_006328405.1	1-3	32	1	NA	NA	NA	NA	NA	NA
PDT000313950.2	Singleton	GCA_006290895.1	1-3	32	1	NA	NA	NA	NA	NA	NA
PDT000317923.1	Singleton	GCA_003117335.1	1-3	32	1	NA	NA	NA	NA	NA	NA
PDT000318009.1	Singleton	GCA_003119395.1	1-2	32	1	NA	NA	NA	NA	NA	NA
PDT000318011.1	Singleton	GCA_003119435.1	1-3	32	1	NA	NA	NA	NA	NA	NA
PDT000318077.1	Singleton	GCA_003120775.1	1-3	32	1	NA	NA	NA	NA	NA	NA
PDT000318410.1	Singleton	GCA_006763725.1	1-2	32	1	NA	NA	NA	NA	NA	NA
PDT000319527.1	Singleton	GCA_006705505.1	1-3	32	1	NA	NA	NA	NA	NA	NA
PDT000320804.1	Singleton	GCA_006210345.1	1-5	32	1	NA	NA	NA	NA	NA	NA
PDT000320993.1	Singleton	GCA_007147925.1	2-2	603	1	NA	NA	NA	NA	NA	NA
PDT000323450.1	Singleton	GCA_006548735.1	1-3	32	1	NA	NA	NA	NA	NA	NA
PDT000326307.1	Singleton	GCA_007158305.1	1-2	32	1	NA	NA	NA	NA	NA	NA
PDT000329322.1	Singleton	GCA_006646205.1	1-3	32	1	NA	NA	NA	NA	NA	NA
PDT000330325.1	Singleton	GCA_006586145.1	1-2	32	1	NA	NA	NA	NA	NA	NA
PDT000330971.1	Singleton	GCA_007206035.1	1-3	32	1	NA	NA	NA	NA	NA	NA
PDT000332042.1	Singleton	GCA_008447705.1	1-2	32	1	NA	NA	NA	NA	NA	NA
PDT000332285.1	Singleton	GCA_004181335.1	1-3	32	1	NA	NA	NA	NA	NA	NA
PDT000338231.1	Singleton	GCA_006592145.1	1-3	32	1	NA	NA	NA	NA	NA	NA
PDT000338570.1	Singleton	GCA_007243295.1	1-2	32	1	NA	NA	NA	NA	NA	NA
PDT000338989.1	Singleton	GCA_007244655.1	2-2	603	1	NA	NA	NA	NA	NA	NA
PDT000339157.1	Singleton	GCA_007247035.1	1-3	32	1	NA	NA	NA	NA	NA	NA
PDT000340162.1	Singleton	GCA_007252855.1	1-3	32	1	NA	NA	NA	NA	NA	NA
PDT000341066.1	Singleton	GCA_006770965.1	1-2	32	1	NA	NA	NA	NA	NA	NA
PDT000341754.1	Singleton	GCA_006595645.1	1-3	32	1	NA	NA	NA	NA	NA	NA
PDT000342437.1	Singleton	GCA_003897055.1	4-3	603	1	NA	NA	NA	NA	NA	NA
PDT000342939.1	Singleton	GCA_007266445.1	1-3	32	1	NA	NA	NA	NA	NA	NA
PDT000345309.1	Singleton	GCA_003895575.1	1-3	32	1	NA	NA	NA	NA	NA	NA
PDT000347123.1	Singleton	GCA_006772885.1	1-2	32	1	NA	NA	NA	NA	NA	NA
PDT000349703.1	Singleton	GCA_007274975.1	1-3	32	1	NA	NA	NA	NA	NA	NA
PDT000350618.1	Singleton	GCA_007283515.1	1-5	32	1	NA	NA	NA	NA	NA	NA
PDT000351179.1	Singleton	GCA_007286855.1	4-3	603	1	NA	NA	NA	NA	NA	NA
PDT000351609.1	Singleton	GCA_007014885.1	1-5	32	1	NA	NA	NA	NA	NA	NA
PDT000354747.1	Singleton	GCA_006561645.1	1-3	32	1	NA	NA	NA	NA	NA	NA
PDT000357411.1	Singleton	GCA_006564125.1	1-3	32	1	NA	NA	NA	NA	NA	NA
PDT000358653.1	Singleton	GCA_005760915.1	1-2	32	1	NA	NA	NA	NA	NA	NA
PDT000364079.1	Singleton	GCA_006829485.1	1-3	32	1	NA	NA	NA	NA	NA	NA
PDT000368682.1	Singleton	GCA_003418325.1	1-2	32	1	NA	NA	NA	NA	NA	NA
PDT000375273.1	Singleton	GCA_006744395.1	1-3	32	1	NA	NA	NA	NA	NA	NA
PDT000379941.1	Singleton	GCA_007301135.1	1-3	32	1	NA	NA	NA	NA	NA	NA
PDT000381487.1	Singleton	GCA_007303715.1	1-5	32	1	NA	NA	NA	NA	NA	NA
PDT000381959.1	Singleton	GCA_005684655.1	1-2	32	1	NA	NA	NA	NA	NA	NA
PDT000386685.1	Singleton	GCA_005689855.1	1-3	32	1	NA	NA	NA	NA	NA	NA
PDT000388642.1	Singleton	GCA_005450305.1	1-3	32	1	NA	NA	NA	NA	NA	NA
PDT000389962.1	Singleton	GCA_007327895.1	1-3	32	1	NA	NA	NA	NA	NA	NA
PDT000390325.1	Singleton	GCA_005451725.1	1-3	32	1	NA	NA	NA	NA	NA	NA
PDT000391394.1	Singleton	GCA_005694075.1	1-3	32	1	NA	NA	NA	NA	NA	NA
PDT000392756.1	Singleton	GCA_003921175.1	1-3	32	1	NA	NA	NA	NA	NA	NA
PDT000392895.1	Singleton	GCA_005623915.1	1-5	32	1	NA	NA	NA	NA	NA	NA
PDT000394382.1	Singleton	GCA_004268365.1	1-3	32	1	NA	NA	NA	NA	NA	NA
PDT000394709.1	Singleton	GCA_005553235.1	1-3	32	1	NA	NA	NA	NA	NA	NA
PDT000395857.1	Singleton	GCA_005695895.1	1-3	32	1	NA	NA	NA	NA	NA	NA
PDT000396435.1	Singleton	GCA_003738965.1	1-3	32	1	NA	NA	NA	NA	NA	NA
PDT000398119.1	Singleton	GCA_007339395.1	1-3	32	1	NA	NA	NA	NA	NA	NA
PDT000398772.1	Singleton	GCA_003741665.1	1-3	32	1	NA	NA	NA	NA	NA	NA
PDT000398809.1	Singleton	GCA_003742425.1	1-3	32	1	NA	NA	NA	NA	NA	NA
PDT000398921.1	Singleton	GCA_007343135.1	1-3	32	1	NA	NA	NA	NA	NA	NA
PDT000399067.1	Singleton	GCA_003744075.1	1-3	32	1	NA	NA	NA	NA	NA	NA
PDT000402972.1	Singleton	GCA_003768805.1	2-1	603	1	NA	NA	NA	NA	NA	NA
PDT000403515.1	Singleton	GCA_004257665.1	1-2	32	1	NA	NA	NA	NA	NA	NA
PDT000404847.1	Singleton	GCA_004262445.1	1-3	32	1	NA	NA	NA	NA	NA	NA
PDT000407899.1	Singleton	GCA_005558115.1	1-2	32	1	NA	NA	NA	NA	NA	NA
PDT000412487.1	Singleton	GCA_003849815.1	1-3	32	1	NA	NA	NA	NA	NA	NA
PDT000412528.1	Singleton	GCA_005560695.1	1-3	32	1	NA	NA	NA	NA	NA	NA
PDT000413097.1	Singleton	GCA_005562315.1	1-3	32	1	NA	NA	NA	NA	NA	NA
PDT000414435.1	Singleton	GCA_005466115.1	1-2	32	1	NA	NA	NA	NA	NA	NA
PDT000417604.1	Singleton	GCA_007377925.1	1-2	32	1	NA	NA	NA	NA	NA	NA
PDT000418580.1	Singleton	GCA_007378665.1	1-3	32	1	NA	NA	NA	NA	NA	NA
PDT000420757.1	Singleton	GCA_005478095.1	1-2	32	1	NA	NA	NA	NA	NA	NA
PDT000428800.1	Singleton	GCA_007390205.1	1-3	32	1	NA	NA	NA	NA	NA	NA
PDT000429126.1	Singleton	GCA_005710055.1	1-2	32	1	NA	NA	NA	NA	NA	NA
PDT000430438.1	Singleton	GCA_005711875.1	1-1	32	1	NA	NA	NA	NA	NA	NA
PDT000430607.1	Singleton	GCA_007392445.1	1-2	32	1	NA	NA	NA	NA	NA	NA
PDT000441307.1	Singleton	GCA_007401165.1	1-3	32	1	NA	NA	NA	NA	NA	NA
PDT000443439.1	Singleton	GCA_005826465.1	1-3	32	1	NA	NA	NA	NA	NA	NA
PDT000449188.1	Singleton	ERR2693559	1-1	32	1	NA	NA	NA	NA	NA	NA
PDT000449946.1	Singleton	ERR2719669	1-2	32	1	NA	NA	NA	NA	NA	NA
PDT000449957.1	Singleton	ERR2719680	1-2	32	1	NA	NA	NA	NA	NA	NA
PDT000450007.1	Singleton	ERR2719730	1-1	32	1	NA	NA	NA	NA	NA	NA
PDT000450609.1	Singleton	ERR2759749	1-3	32	1	NA	NA	NA	NA	NA	NA
PDT000450617.1	Singleton	ERR2759757	1-3	32	1	NA	NA	NA	NA	NA	NA
PDT000450622.1	Singleton	ERR2759762	1-4	32	1	NA	NA	NA	NA	NA	NA
PDT000450628.1	Singleton	ERR2759768	1-2	32	1	NA	NA	NA	NA	NA	NA
PDT000450647.1	Singleton	ERR2759787	1-3	32	1	NA	NA	NA	NA	NA	NA
PDT000450669.1	Singleton	ERR2759809	1-1	32	1	NA	NA	NA	NA	NA	NA
PDT000450678.1	Singleton	ERR2759818	4-3	603	1	NA	NA	NA	NA	NA	NA
PDT000450697.1	Singleton	ERR2759837	1-1	32	1	NA	NA	NA	NA	NA	NA
PDT000452815.1	Singleton	GCA_007402465.1	1-3	32	1	NA	NA	NA	NA	NA	NA
PDT000454028.1	Singleton	GCA_007652115.1	1-1	32	1	NA	NA	NA	NA	NA	NA
PDT000456913.1	Singleton	GCA_007506825.1	1-3	32	1	NA	NA	NA	NA	NA	NA
PDT000457181.1	Singleton	GCA_005580135.1	1-2	32	1	NA	NA	NA	NA	NA	NA
PDT000458137.1	Singleton	GCA_007418665.1	1-3	32	1	NA	NA	NA	NA	NA	NA
PDT000458893.1	Singleton	GCA_007511745.1	1-3	32	1	NA	NA	NA	NA	NA	NA
PDT000459194.1	Singleton	GCA_005732475.1	1-3	32	1	NA	NA	NA	NA	NA	NA
PDT000464079.1	Singleton	GCA_005733735.1	1-2	32	1	NA	NA	NA	NA	NA	NA
PDT000466117.1	Singleton	GCA_005713695.1	1-3	32	1	NA	NA	NA	NA	NA	NA
PDT000466233.1	Singleton	GCA_009621215.1	1-3	32	1	NA	NA	NA	NA	NA	NA
PDT000471925.1	Singleton	GCA_004310545.1	2-2	603	1	NA	NA	NA	NA	NA	NA
PDT000473664.1	Singleton	GCA_007669965.1	1-3	32	1	NA	NA	NA	NA	NA	NA
PDT000475772.1	Singleton	GCA_007605055.1	4-3	603	1	NA	NA	NA	NA	NA	NA
PDT000478842.1	Singleton	GCA_005588795.1	1-3	32	1	NA	NA	NA	NA	NA	NA
PDT000478980.1	Singleton	GCA_005736735.1	1-3	32	1	NA	NA	NA	NA	NA	NA
PDT000479542.2	Singleton	GCA_006836505.1	1-3	32	1	NA	NA	NA	NA	NA	NA
PDT000483860.1	Singleton	GCA_005744275.1	1-3	32	1	NA	NA	NA	NA	NA	NA
PDT000484240.1	Singleton	GCA_007807175.1	1-2	32	1	NA	NA	NA	NA	NA	NA
PDT000487901.1	Singleton	GCA_004744955.1	4-2	1823	1	NA	NA	NA	NA	NA	NA
PDT000488060.1	Singleton	GCA_005596635.1	1-3	32	1	NA	NA	NA	NA	NA	NA
PDT000488206.1	Singleton	GCA_005850665.1	1-3	32	1	NA	NA	NA	NA	NA	NA
PDT000489446.1	Singleton	GCA_005509065.1	1-3	32	1	NA	NA	NA	NA	NA	NA
PDT000491788.1	Singleton	GCA_005433175.1	1-3	32	1	NA	NA	NA	NA	NA	NA
PDT000491809.1	Singleton	GCA_005856905.1	1-2	32	1	NA	NA	NA	NA	NA	NA
PDT000494806.1	Singleton	GCA_005750895.1	1-3	32	1	NA	NA	NA	NA	NA	NA
PDT000495613.1	Singleton	GCA_005601235.1	1-3	32	1	NA	NA	NA	NA	NA	NA
PDT000495737.1	Singleton	GCA_005514275.1	1-2	32	1	NA	NA	NA	NA	NA	NA
PDT000496242.1	Singleton	GCA_005857985.1	1-2	32	1	NA	NA	NA	NA	NA	NA
PDT000498900.1	Singleton	GCA_005517095.1	1-3	32	1	NA	NA	NA	NA	NA	NA
PDT000500605.1	Singleton	GCA_005907205.1	1-3	32	1	NA	NA	NA	NA	NA	NA
PDT000500832.1	Singleton	GCA_005907785.1	1-3	32	1	NA	NA	NA	NA	NA	NA
PDT000503170.1	Singleton	GCA_007910685.1	2-2	603	1	NA	NA	NA	NA	NA	NA
PDT000503617.1	Singleton	GCA_005917105.1	2-4	Undetermined	1	NA	NA	NA	NA	NA	NA
PDT000509309.1	Singleton	GCA_006004105.1	1-3	32	1	NA	NA	NA	NA	NA	NA
PDT000509346.2	Singleton	GCA_006005165.2	1-3	32	1	NA	NA	NA	NA	NA	NA
PDT000509630.1	Singleton	GCA_006518125.1	2-2	603	1	NA	NA	NA	NA	NA	NA
PDT000519516.1	Singleton	GCA_006403735.1	1-3	Undetermined	1	NA	NA	NA	NA	NA	NA
PDT000520107.1	Singleton	GCA_006412875.1	1-3	32	1	NA	NA	NA	NA	NA	NA
PDT000520444.1	Singleton	GCA_006416295.1	2-2	603	1	NA	NA	NA	NA	NA	NA
PDT000520632.1	Singleton	GCA_006421595.1	1-2	32	1	NA	NA	NA	NA	NA	NA
PDT000521916.1	Singleton	GCA_006429735.1	1-2	32	1	NA	NA	NA	NA	NA	NA
PDT000522251.1	Singleton	GCA_006450535.1	2-2	603	1	NA	NA	NA	NA	NA	NA
PDT000523794.1	Singleton	GCA_006464165.1	2-2	603	1	NA	NA	NA	NA	NA	NA
PDT000523807.1	Singleton	GCA_006464725.1	1-3	32	1	NA	NA	NA	NA	NA	NA
PDT000532571.1	Singleton	GCA_007537215.1	1-3	32	1	NA	NA	NA	NA	NA	NA
PDT000534090.1	Singleton	GCA_007538095.1	1-3	32	1	NA	NA	NA	NA	NA	NA
PDT000545985.1	Singleton	GCA_007700985.1	1-3	32	1	NA	NA	NA	NA	NA	NA
PDT000546571.1	Singleton	GCA_007709055.1	1-2	32	1	NA	NA	NA	NA	NA	NA
PDT000547136.1	Singleton	GCA_007924055.1	1-3	32	1	NA	NA	NA	NA	NA	NA
PDT000547678.1	Singleton	GCA_007727685.1	1-3	32	1	NA	NA	NA	NA	NA	NA
PDT000549514.1	Singleton	GCA_007817535.1	1-3	32	1	NA	NA	NA	NA	NA	NA
PDT000551293.1	Singleton	GCA_007875085.1	1-3	32	1	NA	NA	NA	NA	NA	NA
PDT000552738.1	Singleton	GCA_007893225.1	1-3	32	1	NA	NA	NA	NA	NA	NA
PDT000553495.1	Singleton	GCA_007888225.1	1-3	32	1	NA	NA	NA	NA	NA	NA
PDT000555694.1	Singleton	SRR9901246	1-3	32	1	NA	NA	NA	NA	NA	NA
PDT000556514.1	Singleton	GCA_007960985.1	1-2	32	1	NA	NA	NA	NA	NA	NA
PDT000559148.1	Singleton	GCA_008211985.1	1-3	32	1	NA	NA	NA	NA	NA	NA
PDT000559164.1	Singleton	GCA_008213495.1	1-3	32	1	NA	NA	NA	NA	NA	NA
PDT000559332.1	Singleton	GCA_008215535.1	1-3	Undetermined	1	NA	NA	NA	NA	NA	NA
PDT000566347.1	Singleton	GCA_007993325.1	1-1	32	1	NA	NA	NA	NA	NA	NA
PDT000566866.1	Singleton	GCA_010947715.1	1-3	32	1	NA	NA	NA	NA	NA	NA
PDT000566921.1	Singleton	GCA_011313475.1	1-3	32	1	NA	NA	NA	NA	NA	NA
PDT000569964.1	Singleton	GCA_008168165.1	1-2	32	1	NA	NA	NA	NA	NA	NA
PDT000573006.1	Singleton	GCA_008179285.1	1-3	32	1	NA	NA	NA	NA	NA	NA
PDT000579004.1	Singleton	GCA_008323325.1	1-3	32	1	NA	NA	NA	NA	NA	NA
PDT000579260.1	Singleton	GCA_008300345.1	1-2	32	1	NA	NA	NA	NA	NA	NA
PDT000579283.1	Singleton	GCA_008301105.1	1-3	32	1	NA	NA	NA	NA	NA	NA
PDT000579538.1	Singleton	GCA_008342125.1	1-3	32	1	NA	NA	NA	NA	NA	NA
PDT000579591.1	Singleton	GCA_008302785.1	1-3	32	1	NA	NA	NA	NA	NA	NA
PDT000584576.1	Singleton	GCA_008512575.1	1-3	32	1	NA	NA	NA	NA	NA	NA
PDT000584667.1	Singleton	GCA_008361015.1	1-3	32	1	NA	NA	NA	NA	NA	NA
PDT000584669.1	Singleton	GCA_008362875.1	1-1	32	1	NA	NA	NA	NA	NA	NA
PDT000584678.1	Singleton	GCA_008363485.1	1-1	32	1	NA	NA	NA	NA	NA	NA
PDT000584681.1	Singleton	GCA_008363565.1	1-1	32	1	NA	NA	NA	NA	NA	NA
PDT000584683.1	Singleton	GCA_008363585.1	1-1	32	1	NA	NA	NA	NA	NA	NA
PDT000584684.1	Singleton	GCA_008363595.1	1-1	32	1	NA	NA	NA	NA	NA	NA
PDT000587219.1	Singleton	GCA_008564995.1	1-3	32	1	NA	NA	NA	NA	NA	NA
PDT000587635.1	Singleton	GCA_008594205.1	1-3	32	1	NA	NA	NA	NA	NA	NA
PDT000587643.1	Singleton	GCA_008594225.1	1-3	32	1	NA	NA	NA	NA	NA	NA
PDT000591359.1	Singleton	GCA_008706935.1	1-3	32	1	NA	NA	NA	NA	NA	NA
PDT000596059.1	Singleton	GCA_008766315.1	2-2	603	1	NA	NA	NA	NA	NA	NA
PDT000598870.1	Singleton	GCA_008829405.1	1-3	32	1	NA	NA	NA	NA	NA	NA
PDT000598910.1	Singleton	GCA_008825785.1	1-3	32	1	NA	NA	NA	NA	NA	NA
PDT000600256.1	Singleton	GCA_008893205.1	1-2	32	1	NA	NA	NA	NA	NA	NA
PDT000601853.1	Singleton	GCA_008901785.1	1-3	32	1	NA	NA	NA	NA	NA	NA
PDT000602241.1	Singleton	GCA_008921465.1	1-3	32	1	NA	NA	NA	NA	NA	NA
PDT000603216.1	Singleton	GCA_008964135.1	1-2	32	1	NA	NA	NA	NA	NA	NA
PDT000603905.1	Singleton	GCA_008999995.1	1-3	32	1	NA	NA	NA	NA	NA	NA
PDT000606463.1	Singleton	GCA_009635535.1	1-3	32	1	NA	NA	NA	NA	NA	NA
PDT000606800.1	Singleton	GCA_009618615.1	1-5	1032	1	NA	NA	NA	NA	NA	NA
PDT000607204.1	Singleton	GCA_009641835.1	1-2	32	1	NA	NA	NA	NA	NA	NA
PDT000607456.1	Singleton	GCA_009115145.1	1-3	32	1	NA	NA	NA	NA	NA	NA
PDT000607864.1	Singleton	GCA_009087425.1	1-3	32	1	NA	NA	NA	NA	NA	NA
PDT000609525.1	Singleton	GCA_009173755.1	1-3	32	1	NA	NA	NA	NA	NA	NA
PDT000616563.1	Singleton	GCA_009344755.1	1-2	32	1	NA	NA	NA	NA	NA	NA
PDT000616784.1	Singleton	GCA_009341595.1	1-3	32	1	NA	NA	NA	NA	NA	NA
PDT000617703.1	Singleton	GCA_009358365.1	1-3	32	1	NA	NA	NA	NA	NA	NA
PDT000620896.1	Singleton	GCA_009480885.1	1-3	32	1	NA	NA	NA	NA	NA	NA
PDT000621231.1	Singleton	GCA_009483845.1	1-3	32	1	NA	NA	NA	NA	NA	NA
PDT000623776.1	Singleton	GCA_011533035.1	1-3	32	1	NA	NA	NA	NA	NA	NA
PDT000627659.1	Singleton	GCA_010887515.1	1-3	32	1	NA	NA	NA	NA	NA	NA
PDT000627765.1	Singleton	GCA_010887975.1	1-2	Undetermined	1	NA	NA	NA	NA	NA	NA
PDT000628393.1	Singleton	GCA_010903215.1	1-3	32	1	NA	NA	NA	NA	NA	NA
PDT000631298.1	Singleton	GCA_011556835.1	1-3	32	1	NA	NA	NA	NA	NA	NA
PDT000634744.1	Singleton	GCA_010009705.1	1-3	Undetermined	1	NA	NA	NA	NA	NA	NA
PDT000635971.1	Singleton	GCA_011472995.1	1-3	32	1	NA	NA	NA	NA	NA	NA
PDT000642376.1	Singleton	GCA_010489275.1	1-3	32	1	NA	NA	NA	NA	NA	NA
PDT000642647.1	Singleton	GCA_010402315.1	1-3	32	1	NA	NA	NA	NA	NA	NA
PDT000642719.1	Singleton	GCA_010843365.1	1-3	32	1	NA	NA	NA	NA	NA	NA
PDT000643474.1	Singleton	GCA_010437295.1	1-3	32	1	NA	NA	NA	NA	NA	NA
PDT000644396.1	Singleton	GCA_011194295.1	1-3	32	1	NA	NA	NA	NA	NA	NA
PDT000646872.1	Singleton	GCA_010524295.1	1-1	32	1	NA	NA	NA	NA	NA	NA
PDT000649077.1	Singleton	GCA_010386885.1	1-3	32	1	NA	NA	NA	NA	NA	NA
PDT000649624.1	Singleton	GCA_010382705.1	1-3	32	1	NA	NA	NA	NA	NA	NA
PDT000649698.1	Singleton	GCA_010798995.1	1-3	32	1	NA	NA	NA	NA	NA	NA
PDT000650745.1	Singleton	GCA_010853645.1	1-3	32	1	NA	NA	NA	NA	NA	NA
PDT000653139.1	Singleton	GCA_010534475.1	1-3	32	1	NA	NA	NA	NA	NA	NA
PDT000653311.1	Singleton	GCA_010801875.1	1-3	32	1	NA	NA	NA	NA	NA	NA
PDT000653329.1	Singleton	GCA_010863305.1	1-3	32	1	NA	NA	NA	NA	NA	NA
PDT000653539.1	Singleton	GCA_010495055.1	1-4	32	1	NA	NA	NA	NA	NA	NA
PDT000655853.1	Singleton	GCA_010812225.1	1-3	32	1	NA	NA	NA	NA	NA	NA
PDT000656167.1	Singleton	GCA_010806705.1	1-3	32	1	NA	NA	NA	NA	NA	NA
PDT000657001.1	Singleton	GCA_010525575.1	1-2	32	1	NA	NA	NA	NA	NA	NA
PDT000660003.1	Singleton	GCA_010730995.1	1-3	32	1	NA	NA	NA	NA	NA	NA
PDT000660569.1	Singleton	GCA_010818195.1	1-3	32	1	NA	NA	NA	NA	NA	NA
PDT000660912.1	Singleton	GCA_009853075.1	1-2	32	1	NA	NA	NA	NA	NA	NA
PDT000660913.1	Singleton	GCA_009853055.1	1-2	32	1	NA	NA	NA	NA	NA	NA
PDT000663452.1	Singleton	GCA_010841085.1	1-3	32	1	NA	NA	NA	NA	NA	NA
PDT000663457.1	Singleton	GCA_010847265.1	1-3	32	1	NA	NA	NA	NA	NA	NA
PDT000663867.1	Singleton	GCA_011210845.1	1-3	32	1	NA	NA	NA	NA	NA	NA
PDT000664176.1	Singleton	GCA_011266765.1	1-3	32	1	NA	NA	NA	NA	NA	NA
PDT000664310.1	Singleton	GCA_011211285.1	1-3	32	1	NA	NA	NA	NA	NA	NA
PDT000668849.1	Singleton	GCA_011264995.1	2-2	603	1	NA	NA	NA	NA	NA	NA
PDT000669439.1	Singleton	GCA_009916305.1	1-3	32	1	NA	NA	NA	NA	NA	NA
PDT000672546.1	Singleton	GCA_011245795.1	1-3	32	1	NA	NA	NA	NA	NA	NA
PDT000673889.1	Singleton	GCA_011342485.1	1-2	32	1	NA	NA	NA	NA	NA	NA
PDT000674547.1	Singleton	GCA_011284985.1	1-3	32	1	NA	NA	NA	NA	NA	NA
PDT000677565.1	Singleton	GCA_011229455.1	1-3	32	1	NA	NA	NA	NA	NA	NA
PDT000678455.1	Singleton	GCA_011240995.1	1-3	32	1	NA	NA	NA	NA	NA	NA
PDT000678658.1	Singleton	GCA_011259585.1	1-1	32	1	NA	NA	NA	NA	NA	NA
PDT000679027.1	Singleton	GCA_011260085.1	1-2	32	1	NA	NA	NA	NA	NA	NA
PDT000679064.1	Singleton	GCA_011303935.1	1-2	32	1	NA	NA	NA	NA	NA	NA
PDT000679084.1	Singleton	GCA_011304675.1	1-2	32	1	NA	NA	NA	NA	NA	NA
PDT000684050.1	Singleton	GCA_011587745.1	1-3	32	1	NA	NA	NA	NA	NA	NA
PDT000685077.1	Singleton	GCA_011796005.1	1-2	32	1	NA	NA	NA	NA	NA	NA
PDT000685865.1	Singleton	GCA_011797345.1	1-3	32	1	NA	NA	NA	NA	NA	NA
PDT000687866.1	Singleton	GCA_010986135.1	1-3	32	1	NA	NA	NA	NA	NA	NA
PDT000692316.1	Singleton	GCA_011325415.1	1-3	32	1	NA	NA	NA	NA	NA	NA
PDT000703162.1	Singleton	GCA_011506285.1	1-3	32	1	NA	NA	NA	NA	NA	NA
PDT000709736.1	Singleton	GCA_011710535.1	1-2	32	1	NA	NA	NA	NA	NA	NA
PDT000710145.1	Singleton	GCA_011735595.1	1-3	32	1	NA	NA	NA	NA	NA	NA
PDT000711337.1	Singleton	GCA_011730995.1	4-2	1823	1	NA	NA	NA	NA	NA	NA
PDT000711499.1	Singleton	GCA_011727915.1	1-3	32	1	NA	NA	NA	NA	NA	NA
PDT000711530.1	Singleton	GCA_011725995.1	1-1	32	1	NA	NA	NA	NA	NA	NA
PDT000713072.1	Singleton	GCA_011746145.1	1-3	32	1	NA	NA	NA	NA	NA	NA
PDT000716764.1	Singleton	GCA_011770635.1	2-2	603	1	NA	NA	NA	NA	NA	NA
PDT000718425.1	Singleton	GCA_011978365.1	1-3	32	1	NA	NA	NA	NA	NA	NA
PDT000718599.1	Singleton	GCA_012042135.1	1-3	32	1	NA	NA	NA	NA	NA	NA
PDT000718645.1	Singleton	GCA_012041215.1	1-5	32	1	NA	NA	NA	NA	NA	NA
PDT000718734.1	Singleton	GCA_012040055.1	1-5	32	1	NA	NA	NA	NA	NA	NA
PDT000719566.1	Singleton	SRR11457602	1-2	32	1	NA	NA	NA	NA	NA	NA
PDT000721703.1	Singleton	GCA_012271945.1	1-3	32	1	NA	NA	NA	NA	NA	NA
PDT000721704.1	Singleton	GCA_012271965.1	1-3	32	1	NA	NA	NA	NA	NA	NA
PDT000721705.1	Singleton	GCA_012271935.1	1-3	32	1	NA	NA	NA	NA	NA	NA
PDT000721706.1	Singleton	GCA_012271975.1	1-3	32	1	NA	NA	NA	NA	NA	NA
PDT000721707.1	Singleton	GCA_012271955.1	1-3	32	1	NA	NA	NA	NA	NA	NA
PDT000721708.1	Singleton	GCA_012272035.1	1-3	32	1	NA	NA	NA	NA	NA	NA
PDT000721710.1	Singleton	GCA_012272065.1	1-3	32	1	NA	NA	NA	NA	NA	NA
PDT000721711.1	Singleton	GCA_012272095.1	1-3	Undetermined	1	NA	NA	NA	NA	NA	NA
PDT000721715.1	Singleton	GCA_012272165.1	1-3	32	1	NA	NA	NA	NA	NA	NA
PDT000721716.1	Singleton	GCA_012272195.1	1-3	32	1	NA	NA	NA	NA	NA	NA
PDT000721718.1	Singleton	GCA_012272225.1	1-3	32	1	NA	NA	NA	NA	NA	NA
PDT000721719.1	Singleton	GCA_012272245.1	1-3	32	1	NA	NA	NA	NA	NA	NA
PDT000721720.1	Singleton	GCA_012272255.1	1-3	32	1	NA	NA	NA	NA	NA	NA
PDT000721722.1	Singleton	GCA_012272315.1	1-3	32	1	NA	NA	NA	NA	NA	NA
PDT000721724.1	Singleton	GCA_012272345.1	1-3	32	1	NA	NA	NA	NA	NA	NA
PDT000721727.1	Singleton	GCA_012272405.1	1-3	32	1	NA	NA	NA	NA	NA	NA
PDT000721728.1	Singleton	GCA_012272415.1	1-3	32	1	NA	NA	NA	NA	NA	NA
PDT000721730.1	Singleton	GCA_012272455.1	1-3	32	1	NA	NA	NA	NA	NA	NA
PDT000721731.1	Singleton	GCA_012272505.1	1-3	32	1	NA	NA	NA	NA	NA	NA
PDT000721732.1	Singleton	GCA_012272515.1	1-3	Undetermined	1	NA	NA	NA	NA	NA	NA
PDT000721734.1	Singleton	GCA_012272535.1	1-3	32	1	NA	NA	NA	NA	NA	NA
PDT000721735.1	Singleton	GCA_012272525.1	1-3	32	1	NA	NA	NA	NA	NA	NA
PDT000721737.1	Singleton	GCA_012272615.1	1-3	32	1	NA	NA	NA	NA	NA	NA
PDT000721738.1	Singleton	GCA_012272595.1	1-3	Undetermined	1	NA	NA	NA	NA	NA	NA
PDT000724392.1	Singleton	GCA_014582375.1	1-3	32	1	NA	NA	NA	NA	NA	NA
PDT000724515.1	Singleton	GCA_014587935.1	1-3	32	1	NA	NA	NA	NA	NA	NA
PDT000724708.1	Singleton	GCA_014583815.1	1-3	32	1	NA	NA	NA	NA	NA	NA
PDT000725401.1	Singleton	GCA_014581475.1	1-2	32	1	NA	NA	NA	NA	NA	NA
PDT000730277.2	Singleton	GCA_012939855.1	1-3	32	1	NA	NA	NA	NA	NA	NA
PDT000730278.2	Singleton	GCA_012939875.1	1-3	32	1	NA	NA	NA	NA	NA	NA
PDT000730435.1	Singleton	GCA_014563515.1	1-3	32	1	NA	NA	NA	NA	NA	NA
PDT000730853.1	Singleton	GCA_014561555.1	1-3	32	1	NA	NA	NA	NA	NA	NA
PDT000739586.1	Singleton	GCA_013120235.1	1-3	32	1	NA	NA	NA	NA	NA	NA
PDT000739599.1	Singleton	GCA_013119895.1	1-3	32	1	NA	NA	NA	NA	NA	NA
PDT000739602.1	Singleton	GCA_013119875.1	1-3	32	1	NA	NA	NA	NA	NA	NA
PDT000739673.1	Singleton	GCA_013118525.1	1-3	32	1	NA	NA	NA	NA	NA	NA
PDT000749518.1	Singleton	GCA_013796225.1	3-2	493	1	NA	NA	NA	NA	NA	NA
PDT000760970.1	Singleton	GCA_013272395.1	1-1	32	1	NA	NA	NA	NA	NA	NA
PDT000762046.1	Singleton	GCA_013746835.1	1-3	32	1	NA	NA	NA	NA	NA	NA
PDT000764584.1	Singleton	GCA_013719665.1	1-3	32	1	NA	NA	NA	NA	NA	NA
PDT000766545.1	Singleton	GCA_013716105.1	1-3	32	1	NA	NA	NA	NA	NA	NA
PDT000767335.1	Singleton	GCA_013690815.1	1-2	32	1	NA	NA	NA	NA	NA	NA
PDT000767477.1	Singleton	GCA_013688035.1	1-3	32	1	NA	NA	NA	NA	NA	NA
PDT000768161.1	Singleton	GCA_014711355.1	1-3	32	1	NA	NA	NA	NA	NA	NA
PDT000771174.1	Singleton	GCA_013661715.1	1-3	32	1	NA	NA	NA	NA	NA	NA
PDT000771746.1	Singleton	GCA_013368165.1	1-3	32	1	NA	NA	NA	NA	NA	NA
PDT000771748.1	Singleton	GCA_013368175.1	1-3	32	1	NA	NA	NA	NA	NA	NA
PDT000771750.1	Singleton	GCA_013368145.1	1-3	32	1	NA	NA	NA	NA	NA	NA
PDT000775446.1	Singleton	ERR3633641	1-3	32	1	NA	NA	NA	NA	NA	NA
PDT000779882.1	Singleton	ERR3638376	4-3	603	1	NA	NA	NA	NA	NA	NA
PDT000780056.1	Singleton	ERR3638552	4-3	603	1	NA	NA	NA	NA	NA	NA
PDT000780070.1	Singleton	ERR3638566	4-3	603	1	NA	NA	NA	NA	NA	NA
PDT000780147.1	Singleton	ERR3638643	1-3	32	1	NA	NA	NA	NA	NA	NA
PDT000780996.1	Singleton	GCA_013588115.1	1-3	32	1	NA	NA	NA	NA	NA	NA
PDT000785221.1	Singleton	GCA_013499855.1	1-3	32	1	NA	NA	NA	NA	NA	NA
PDT000786039.2	Singleton	GCA_013513095.1	1-3	32	1	NA	NA	NA	NA	NA	NA
PDT000800042.1	Singleton	GCA_014047305.1	1-3	32	1	NA	NA	NA	NA	NA	NA
PDT000802192.1	Singleton	GCA_014064665.1	1-3	32	1	NA	NA	NA	NA	NA	NA
PDT000802201.1	Singleton	GCA_014064555.1	1-3	32	1	NA	NA	NA	NA	NA	NA
PDT000806498.1	Singleton	GCA_014139145.1	1-3	32	1	NA	NA	NA	NA	NA	NA
PDT000807520.1	Singleton	GCA_014167535.1	1-3	32	1	NA	NA	NA	NA	NA	NA
PDT000807709.1	Singleton	GCA_014171115.1	1-2	32	1	NA	NA	NA	NA	NA	NA
PDT000808154.1	Singleton	SRR12436983	1-3	32	1	NA	NA	NA	NA	NA	NA
PDT000819548.1	Singleton	GCA_014272525.1	1-3	32	1	NA	NA	NA	NA	NA	NA
PDT000820546.1	Singleton	GCA_014295775.1	1-3	32	1	NA	NA	NA	NA	NA	NA
PDT000822888.1	Singleton	GCA_014358315.1	1-2	32	1	NA	NA	NA	NA	NA	NA
PDT000829726.1	Singleton	GCA_014473755.1	1-3	32	1	NA	NA	NA	NA	NA	NA
PDT000831087.1	Singleton	GCA_014504455.1	1-3	32	1	NA	NA	NA	NA	NA	NA
PDT000834396.1	Singleton	GCA_014555095.1	1-3	32	1	NA	NA	NA	NA	NA	NA
PDT000834682.1	Singleton	GCA_014550955.1	1-2	32	1	NA	NA	NA	NA	NA	NA
PDT000837824.1	Singleton	GCA_014614675.1	1-3	32	1	NA	NA	NA	NA	NA	NA
PDT000838726.1	Singleton	GCA_014627415.1	1-3	32	1	NA	NA	NA	NA	NA	NA
PDT000843631.1	Singleton	GCA_014718675.1	1-2	32	1	NA	NA	NA	NA	NA	NA
PDT000847647.1	Singleton	GCA_014767695.1	1-3	32	1	NA	NA	NA	NA	NA	NA
PDT000848695.1	Singleton	GCA_014774995.1	1-3	32	1	NA	NA	NA	NA	NA	NA
PDT000850023.1	Singleton	SRR12740291	1-2	32	1	NA	NA	NA	NA	NA	NA
PDT000851043.1	Singleton	GCA_015206755.1	1-3	32	1	NA	NA	NA	NA	NA	NA
PDT000852296.1	Singleton	GCA_015190945.1	1-5	32	1	NA	NA	NA	NA	NA	NA
PDT000855522.1	Singleton	GCA_015115015.1	1-3	32	1	NA	NA	NA	NA	NA	NA
PDT000855811.1	Singleton	GCA_015099115.1	1-3	32	1	NA	NA	NA	NA	NA	NA
PDT000856170.1	Singleton	GCA_015090915.1	1-3	Undetermined	1	NA	NA	NA	NA	NA	NA
PDT000864017.1	Singleton	GCA_014996245.1	1-4	32	1	NA	NA	NA	NA	NA	NA
PDT000865644.1	Singleton	SRR12884681	1-3	32	1	NA	NA	NA	NA	NA	NA
PDT000865670.1	Singleton	SRR12884707	1-3	32	1	NA	NA	NA	NA	NA	NA
PDT000868118.1	Singleton	ERR4184171	1-5	32	1	NA	NA	NA	NA	NA	NA
PDT000868401.1	Singleton	GCA_015004955.1	1-5	32	1	NA	NA	NA	NA	NA	NA
PDT000868409.1	Singleton	GCA_015004775.1	1-5	32	1	NA	NA	NA	NA	NA	NA
PDT000868430.1	Singleton	GCA_015004135.1	1-5	32	1	NA	NA	NA	NA	NA	NA
PDT000868592.1	Singleton	GCA_015000865.1	1-5	32	1	NA	NA	NA	NA	NA	NA
PDT000869000.1	Singleton	SRR12905864	1-3	32	1	NA	NA	NA	NA	NA	NA
PDT000869767.1	Singleton	GCA_015031335.1	1-3	32	1	NA	NA	NA	NA	NA	NA
PDT000878297.1	Singleton	GCA_015225445.1	1-3	32	1	NA	NA	NA	NA	NA	NA
PDT000880405.1	Singleton	GCA_015250955.1	1-3	32	1	NA	NA	NA	NA	NA	NA
PDT000880539.1	Singleton	SRR12993409	1-3	32	1	NA	NA	NA	NA	NA	NA
PDT000880583.1	Singleton	GCA_015249335.1	1-3	32	1	NA	NA	NA	NA	NA	NA
PDT000885813.1	Singleton	ERR4635786	1-3	32	1	NA	NA	NA	NA	NA	NA
PDT000888313.1	Singleton	GCA_015445595.1	1-3	32	1	NA	NA	NA	NA	NA	NA
PDT000892349.1	Singleton	GCA_015564775.1	1-3	32	1	NA	NA	NA	NA	NA	NA
PDT000894308.1	Singleton	ERR3263812	1-2	32	1	NA	NA	NA	NA	NA	NA
PDT000894456.1	Singleton	ERR3263960	1-5	32	1	NA	NA	NA	NA	NA	NA
PDT000897471.1	Singleton	SRR13116295	1-3	32	1	NA	NA	NA	NA	NA	NA
PDT000900941.1	Singleton	GCA_015880105.1	1-3	32	1	NA	NA	NA	NA	NA	NA
PDT000901506.1	Singleton	GCA_015710535.1	1-3	32	1	NA	NA	NA	NA	NA	NA
PDT000906224.1	Singleton	GCA_015868865.1	1-3	32	1	NA	NA	NA	NA	NA	NA
PDT000909535.1	Singleton	ERR4399831	4-2	1823	1	NA	NA	NA	NA	NA	NA
PDT000909839.1	Singleton	ERR4400135	1-2	32	1	NA	NA	NA	NA	NA	NA
PDT000910435.1	Singleton	ERR4400732	2-2	603	1	NA	NA	NA	NA	NA	NA
PDT000910925.1	Singleton	ERR4401222	2-2	603	1	NA	NA	NA	NA	NA	NA
PDT000911107.1	Singleton	ERR4401404	1-3	32	1	NA	NA	NA	NA	NA	NA
PDT000911321.1	Singleton	ERR4401526	1-2	32	1	NA	NA	NA	NA	NA	NA
PDT000912493.1	Singleton	GCA_016021975.1	1-5	32	1	NA	NA	NA	NA	NA	NA
PDT000916649.1	Singleton	GCA_016110795.1	1-2	32	1	NA	NA	NA	NA	NA	NA
PDT000917120.1	Singleton	SRR13246938	1-3	32	1	NA	NA	NA	NA	NA	NA
PDT000917442.1	Singleton	GCA_016148315.1	1-2	32	1	NA	NA	NA	NA	NA	NA
PDT000918919.1	Singleton	GCA_016414905.1	1-3	32	1	NA	NA	NA	NA	NA	NA
PDT000919370.1	Singleton	GCA_016222625.1	1-5	32	1	NA	NA	NA	NA	NA	NA
PDT000919372.1	Singleton	GCA_016217285.1	1-5	32	1	NA	NA	NA	NA	NA	NA
PDT000919622.1	Singleton	SRR13277429	1-3	32	1	NA	NA	NA	NA	NA	NA
PDT000919645.1	Singleton	GCA_016230965.1	1-5	32	1	NA	NA	NA	NA	NA	NA
PDT000920198.1	Singleton	GCA_016243135.1	1-3	32	1	NA	NA	NA	NA	NA	NA
PDT000921485.1	Singleton	SRR13286971	1-2	32	1	NA	NA	NA	NA	NA	NA
PDT000921647.1	Singleton	SRR13287115	2-2	603	1	NA	NA	NA	NA	NA	NA
PDT000922836.1	Singleton	GCA_016345345.1	1-3	32	1	NA	NA	NA	NA	NA	NA
PDT000925233.1	Singleton	GCA_016433365.1	1-3	32	1	NA	NA	NA	NA	NA	NA
PDT000925528.1	Singleton	GCA_016438005.1	1-3	32	1	NA	NA	NA	NA	NA	NA
PDT000925567.1	Singleton	GCA_016436865.1	1-5	32	1	NA	NA	NA	NA	NA	NA
PDT000927199.1	Singleton	GCA_016423995.1	1-3	32	1	NA	NA	NA	NA	NA	NA
PDT000927206.1	Singleton	GCA_016424105.1	1-3	32	1	NA	NA	NA	NA	NA	NA
PDT000928388.1	Singleton	GCA_016545505.1	1-3	32	1	NA	NA	NA	NA	NA	NA
PDT000928832.1	Singleton	GCA_016519295.1	1-3	32	1	NA	NA	NA	NA	NA	NA
PDT000928835.1	Singleton	GCA_016519685.1	1-3	32	1	NA	NA	NA	NA	NA	NA
PDT000928836.1	Singleton	GCA_016519585.1	1-3	32	1	NA	NA	NA	NA	NA	NA
PDT000928837.1	Singleton	GCA_016519595.1	1-3	32	1	NA	NA	NA	NA	NA	NA
PDT000928840.1	Singleton	GCA_016519965.1	1-3	32	1	NA	NA	NA	NA	NA	NA
PDT000931502.1	Singleton	GCA_016619605.1	1-3	32	1	NA	NA	NA	NA	NA	NA
PDT000932545.1	Singleton	SRR13438643	1-3	32	1	NA	NA	NA	NA	NA	NA
PDT000937364.1	Singleton	GCA_016698725.1	1-3	32	1	NA	NA	NA	NA	NA	NA
PDT000938305.1	Singleton	GCA_016727065.1	1-4	32	1	NA	NA	NA	NA	NA	NA
PDT000938317.1	Singleton	GCA_016726905.1	1-3	32	1	NA	NA	NA	NA	NA	NA
PDT000938589.1	Singleton	GCA_016730425.1	1-4	32	1	NA	NA	NA	NA	NA	NA
PDT000938793.1	Singleton	GCA_017265175.1	1-3	32	1	NA	NA	NA	NA	NA	NA
PDT000938883.1	Singleton	GCA_017251855.1	1-3	32	1	NA	NA	NA	NA	NA	NA
PDT000939070.1	Singleton	GCA_017248875.1	1-3	32	1	NA	NA	NA	NA	NA	NA
PDT000939095.1	Singleton	GCA_017248355.1	1-2	32	1	NA	NA	NA	NA	NA	NA
PDT000942331.1	Singleton	GCA_017203495.1	1-3	32	1	NA	NA	NA	NA	NA	NA
PDT000943146.1	Singleton	GCA_017193875.1	1-4	32	1	NA	NA	NA	NA	NA	NA
PDT000944622.1	Singleton	GCA_017182995.1	1-3	32	1	NA	NA	NA	NA	NA	NA
PDT000947297.1	Singleton	GCA_017147735.1	1-3	32	1	NA	NA	NA	NA	NA	NA
PDT000947298.1	Singleton	GCA_017147695.1	1-5	32	1	NA	NA	NA	NA	NA	NA
PDT000948411.1	Singleton	GCA_017136875.1	1-2	32	1	NA	NA	NA	NA	NA	NA
PDT000954831.1	Singleton	GCA_017032155.1	1-3	32	1	NA	NA	NA	NA	NA	NA
PDT000954874.1	Singleton	GCA_017031475.1	1-2	32	1	NA	NA	NA	NA	NA	NA
PDT000966993.1	Singleton	GCA_016994415.1	1-3	32	1	NA	NA	NA	NA	NA	NA
PDT000971923.1	Singleton	GCA_016946215.1	1-3	32	1	NA	NA	NA	NA	NA	NA
PDT000971972.1	Singleton	GCA_016945415.1	1-3	32	1	NA	NA	NA	NA	NA	NA
PDT000971978.1	Singleton	GCA_016945275.1	1-3	32	1	NA	NA	NA	NA	NA	NA
PDT000971989.1	Singleton	GCA_016945155.1	1-3	32	1	NA	NA	NA	NA	NA	NA
PDT000972023.1	Singleton	GCA_016944035.1	1-3	32	1	NA	NA	NA	NA	NA	NA
PDT000972034.1	Singleton	GCA_016943815.1	1-3	32	1	NA	NA	NA	NA	NA	NA
PDT000972200.1	Singleton	GCA_016941015.1	1-3	32	1	NA	NA	NA	NA	NA	NA
PDT000973383.1	Singleton	GCA_017005635.1	1-3	32	1	NA	NA	NA	NA	NA	NA
PDT000973820.1	Singleton	GCA_017107585.1	1-3	32	1	NA	NA	NA	NA	NA	NA
PDT000974059.1	Singleton	GCA_017103045.1	1-3	32	1	NA	NA	NA	NA	NA	NA
PDT000975966.1	Singleton	GCA_017224215.1	1-3	32	1	NA	NA	NA	NA	NA	NA
PDT000977073.1	Singleton	ERR1759071	1-3	32	1	NA	NA	NA	NA	NA	NA
PDT000977074.1	Singleton	GCA_017289475.1	1-3	32	1	NA	NA	NA	NA	NA	NA
PDT000977100.1	Singleton	GCA_017299635.1	1-3	32	1	NA	NA	NA	NA	NA	NA
PDT000978209.1	Singleton	GCA_017294115.1	1-3	32	1	NA	NA	NA	NA	NA	NA
PDT000983370.1	Singleton	GCA_017338325.1	1-3	32	1	NA	NA	NA	NA	NA	NA
PDT000984332.1	Singleton	GCA_017367885.1	1-3	32	1	NA	NA	NA	NA	NA	NA
PDT000989810.1	Singleton	GCA_017577245.1	1-3	32	1	NA	NA	NA	NA	NA	NA
PDT000989877.1	Singleton	GCA_017576085.1	1-3	32	1	NA	NA	NA	NA	NA	NA
PDT000990038.1	Singleton	GCA_017575045.1	1-3	32	1	NA	NA	NA	NA	NA	NA
PDT000998904.1	Singleton	GCA_017867345.1	1-3	32	1	NA	NA	NA	NA	NA	NA
PDT001000522.1	Singleton	GCA_017693045.1	1-3	32	1	NA	NA	NA	NA	NA	NA
PDT001005543.1	Singleton	GCA_017957435.1	1-3	32	1	NA	NA	NA	NA	NA	NA
PDT001005901.1	Singleton	SRR14239737	1-5	32	1	NA	NA	NA	NA	NA	NA
PDT001008777.1	Singleton	GCA_018097665.1	1-2	32	1	NA	NA	NA	NA	NA	NA
PDT001009726.1	Singleton	GCA_018115205.1	1-3	32	1	NA	NA	NA	NA	NA	NA
PDT001014795.1	Singleton	ERR2209397	1-3	32	1	NA	NA	NA	NA	NA	NA
PDT001014844.1	Singleton	ERR2209446	1-3	32	1	NA	NA	NA	NA	NA	NA
PDT001014870.1	Singleton	ERR2209472	1-3	32	1	NA	NA	NA	NA	NA	NA
PDT001014875.1	Singleton	ERR2209477	1-5	32	1	NA	NA	NA	NA	NA	NA
PDT001014888.1	Singleton	ERR2209490	1-5	32	1	NA	NA	NA	NA	NA	NA
PDT001014915.1	Singleton	ERR2209517	1-2	32	1	NA	NA	NA	NA	NA	NA
PDT001014932.1	Singleton	ERR2209534	1-5	1032	1	NA	NA	NA	NA	NA	NA
PDT001015073.1	Singleton	ERR2209677	1-1	32	1	NA	NA	NA	NA	NA	NA
PDT001015076.1	Singleton	ERR2209680	1-5	32	1	NA	NA	NA	NA	NA	NA
PDT001015088.1	Singleton	ERR2209692	1-3	32	1	NA	NA	NA	NA	NA	NA
PDT001017278.1	Singleton	GCA_018225425.1	1-3	32	1	NA	NA	NA	NA	NA	NA
PDT001018697.1	Singleton	GCA_018277225.1	1-3	32	1	NA	NA	NA	NA	NA	NA
PDT001018740.1	Singleton	GCA_018276445.1	1-3	32	1	NA	NA	NA	NA	NA	NA
PDT001020923.1	Singleton	ERR5751262	1-3	32	1	NA	NA	NA	NA	NA	NA
PDT001021017.1	Singleton	ERR5751367	4-3	603	1	NA	NA	NA	NA	NA	NA
PDT001021469.1	Singleton	ERR5751459	4-3	603	1	NA	NA	NA	NA	NA	NA
PDT001023401.1	Singleton	ERR2210728	1-3	32	1	NA	NA	NA	NA	NA	NA
PDT001025808.1	Singleton	GCA_018354485.1	1-3	32	1	NA	NA	NA	NA	NA	NA
PDT001025909.1	Singleton	GCA_018361835.1	1-2	32	1	NA	NA	NA	NA	NA	NA
PDT001044983.1	Singleton	GCA_018450505.1	4-1	603	1	NA	NA	NA	NA	NA	NA
PDT001048347.1	Singleton	GCA_018534225.1	1-3	Undetermined	1	NA	NA	NA	NA	NA	NA
PDT001048730.1	Singleton	GCA_018575765.1	1-3	32	1	NA	NA	NA	NA	NA	NA
PDT001049846.1	Singleton	GCA_018601755.1	1-3	32	1	NA	NA	NA	NA	NA	NA
PDT001058578.1	Singleton	GCA_018723365.1	1-3	32	1	NA	NA	NA	NA	NA	NA
PDT001063021.1	Singleton	GCA_018773785.1	1-3	32	1	NA	NA	NA	NA	NA	NA
PDT001065297.1	Singleton	SRR14766195	1-3	32	1	NA	NA	NA	NA	NA	NA
PDT001066350.1	Singleton	GCA_018844635.1	1-3	32	1	NA	NA	NA	NA	NA	NA
PDT001066351.1	Singleton	GCA_018844615.1	1-3	32	1	NA	NA	NA	NA	NA	NA
PDT001066355.1	Singleton	GCA_018844515.1	1-2	32	1	NA	NA	NA	NA	NA	NA
PDT001066358.1	Singleton	GCA_018844455.1	1-3	32	1	NA	NA	NA	NA	NA	NA
PDT001066363.1	Singleton	GCA_018844395.1	1-3	Undetermined	1	NA	NA	NA	NA	NA	NA
PDT001066364.1	Singleton	GCA_018844315.1	1-3	32	1	NA	NA	NA	NA	NA	NA
PDT001066365.1	Singleton	GCA_018844295.1	1-2	32	1	NA	NA	NA	NA	NA	NA
PDT001066374.1	Singleton	GCA_018844035.1	1-2	32	1	NA	NA	NA	NA	NA	NA
PDT001066381.1	Singleton	GCA_018843995.1	1-3	32	1	NA	NA	NA	NA	NA	NA
PDT001066383.1	Singleton	GCA_018844055.1	1-3	32	1	NA	NA	NA	NA	NA	NA
PDT001066392.1	Singleton	GCA_018843775.1	1-3	32	1	NA	NA	NA	NA	NA	NA
PDT001066393.1	Singleton	GCA_018843735.1	1-2	32	1	NA	NA	NA	NA	NA	NA
PDT001066405.1	Singleton	GCA_018843555.1	1-3	32	1	NA	NA	NA	NA	NA	NA
PDT001066406.1	Singleton	GCA_018843535.1	1-3	32	1	NA	NA	NA	NA	NA	NA
PDT001066407.1	Singleton	GCA_018843475.1	1-3	32	1	NA	NA	NA	NA	NA	NA
PDT001066409.1	Singleton	GCA_018843415.1	1-3	32	1	NA	NA	NA	NA	NA	NA
PDT001066411.1	Singleton	GCA_018843315.1	1-3	32	1	NA	NA	NA	NA	NA	NA
PDT001066414.1	Singleton	GCA_018843275.1	1-3	32	1	NA	NA	NA	NA	NA	NA
PDT001066417.1	Singleton	GCA_018843255.1	1-3	32	1	NA	NA	NA	NA	NA	NA
PDT001066418.1	Singleton	GCA_018843215.1	1-3	32	1	NA	NA	NA	NA	NA	NA
PDT001066420.1	Singleton	GCA_018843175.1	1-5	32	1	NA	NA	NA	NA	NA	NA
PDT001066424.1	Singleton	GCA_018843135.1	1-3	32	1	NA	NA	NA	NA	NA	NA
PDT001066427.1	Singleton	GCA_018843115.1	1-3	32	1	NA	NA	NA	NA	NA	NA
PDT001066429.1	Singleton	GCA_018843095.1	1-3	32	1	NA	NA	NA	NA	NA	NA
PDT001066433.1	Singleton	GCA_018842735.1	1-3	32	1	NA	NA	NA	NA	NA	NA
PDT001066453.1	Singleton	GCA_018842515.1	1-2	32	1	NA	NA	NA	NA	NA	NA
PDT001066455.1	Singleton	GCA_018842455.1	1-3	32	1	NA	NA	NA	NA	NA	NA
PDT001066457.1	Singleton	GCA_018842255.1	1-5	32	1	NA	NA	NA	NA	NA	NA
PDT001066475.1	Singleton	GCA_018841975.1	1-3	32	1	NA	NA	NA	NA	NA	NA
PDT001066497.1	Singleton	GCA_018841515.1	1-5	32	1	NA	NA	NA	NA	NA	NA
PDT001066500.1	Singleton	GCA_018841555.1	1-5	32	1	NA	NA	NA	NA	NA	NA
PDT001066507.1	Singleton	GCA_018841315.1	1-3	32	1	NA	NA	NA	NA	NA	NA
PDT001066509.1	Singleton	GCA_018841235.1	1-2	32	1	NA	NA	NA	NA	NA	NA
PDT001066514.1	Singleton	GCA_018841175.1	1-3	Undetermined	1	NA	NA	NA	NA	NA	NA
PDT001066641.1	Singleton	GCA_018839495.1	1-3	32	1	NA	NA	NA	NA	NA	NA
PDT001066643.1	Singleton	GCA_018839395.1	1-3	32	1	NA	NA	NA	NA	NA	NA
PDT001067181.1	Singleton	GCA_018873585.1	1-4	32	1	NA	NA	NA	NA	NA	NA
PDT001069447.1	Singleton	GCA_018944715.1	1-3	32	1	NA	NA	NA	NA	NA	NA
PDT001069811.1	Singleton	GCA_018938755.1	1-3	32	1	NA	NA	NA	NA	NA	NA
PDT001069826.1	Singleton	GCA_018938435.1	1-3	32	1	NA	NA	NA	NA	NA	NA
PDT001072200.1	Singleton	GCA_018958735.1	1-3	32	1	NA	NA	NA	NA	NA	NA
PDT001072297.1	Singleton	SRR14856477	1-3	32	1	NA	NA	NA	NA	NA	NA
PDT001074559.1	Singleton	GCA_018994825.1	1-3	32	1	NA	NA	NA	NA	NA	NA
PDT001075535.1	Singleton	ERR5443148	1-3	32	1	NA	NA	NA	NA	NA	NA
PDT001075636.1	Singleton	ERR5443249	1-3	32	1	NA	NA	NA	NA	NA	NA
PDT001075646.1	Singleton	ERR5443259	1-3	32	1	NA	NA	NA	NA	NA	NA
PDT001075654.1	Singleton	ERR5443267	1-3	32	1	NA	NA	NA	NA	NA	NA
PDT001076356.1	Singleton	GCA_019019545.1	1-2	Undetermined	1	NA	NA	NA	NA	NA	NA
PDT001077602.1	Singleton	GCA_019047305.1	1-3	32	1	NA	NA	NA	NA	NA	NA
PDT001079554.1	Singleton	GCA_019089165.1	1-3	32	1	NA	NA	NA	NA	NA	NA
PDT001079708.1	Singleton	GCA_019079385.1	1-3	32	1	NA	NA	NA	NA	NA	NA
PDT001081533.1	Singleton	GCA_019106085.1	1-3	32	1	NA	NA	NA	NA	NA	NA
PDT001088184.1	Singleton	GCA_019253665.1	1-3	32	1	NA	NA	NA	NA	NA	NA
PDT001088570.1	Singleton	GCA_019233295.1	1-4	32	1	NA	NA	NA	NA	NA	NA
PDT001088577.1	Singleton	GCA_019205865.1	1-3	32	1	NA	NA	NA	NA	NA	NA
PDT001088878.1	Singleton	GCA_019208295.1	1-3	32	1	NA	NA	NA	NA	NA	NA
PDT001089799.1	Singleton	GCA_019224305.1	1-3	32	1	NA	NA	NA	NA	NA	NA
PDT001090348.1	Singleton	GCA_019262765.1	1-2	Undetermined	1	NA	NA	NA	NA	NA	NA
PDT001092503.1	Singleton	GCA_019280955.1	1-3	32	1	NA	NA	NA	NA	NA	NA
PDT001092555.1	Singleton	GCA_019291785.1	1-3	32	1	NA	NA	NA	NA	NA	NA
PDT001093808.1	Singleton	GCA_019303095.1	1-3	32	1	NA	NA	NA	NA	NA	NA
PDT001095580.1	Singleton	GCA_019341125.1	4-3	603	1	NA	NA	NA	NA	NA	NA
PDT001096170.1	Singleton	GCA_019344695.1	1-3	32	1	NA	NA	NA	NA	NA	NA
PDT001096332.1	Singleton	GCA_019347455.1	1-3	32	1	NA	NA	NA	NA	NA	NA
PDT001097053.1	Singleton	GCA_019380635.1	1-3	32	1	NA	NA	NA	NA	NA	NA
PDT001098312.1	Singleton	SRR15293524	1-2	32	1	NA	NA	NA	NA	NA	NA
PDT001098563.1	Singleton	SRR15293781	1-3	32	1	NA	NA	NA	NA	NA	NA
PDT001098712.1	Singleton	GCA_019362815.1	4-3	603	1	NA	NA	NA	NA	NA	NA
PDT001100548.1	Singleton	GCA_019435285.1	1-3	32	1	NA	NA	NA	NA	NA	NA
PDT001101731.1	Singleton	GCA_019561215.1	1-3	32	1	NA	NA	NA	NA	NA	NA
PDT001101835.1	Singleton	GCA_019559155.1	1-3	32	1	NA	NA	NA	NA	NA	NA
PDT001104377.1	Singleton	GCA_019472505.1	1-3	32	1	NA	NA	NA	NA	NA	NA
PDT001104379.1	Singleton	GCA_019472545.1	1-3	32	1	NA	NA	NA	NA	NA	NA
PDT001105890.1	Singleton	GCA_019505285.1	1-3	32	1	NA	NA	NA	NA	NA	NA
PDT001106590.1	Singleton	GCA_019522825.1	1-3	32	1	NA	NA	NA	NA	NA	NA
PDT001106608.1	Singleton	GCA_019530925.1	1-3	32	1	NA	NA	NA	NA	NA	NA
PDT001107303.1	Singleton	GCA_019547455.1	1-3	32	1	NA	NA	NA	NA	NA	NA
PDT001110825.1	Singleton	SRR15445874	1-3	32	1	NA	NA	NA	NA	NA	NA
PDT001113806.1	Singleton	GCA_019720675.1	1-3	32	1	NA	NA	NA	NA	NA	NA
PDT001114860.1	Singleton	GCA_019723365.1	1-3	32	1	NA	NA	NA	NA	NA	NA
PDT001115221.1	Singleton	GCA_019726875.1	1-4	32	1	NA	NA	NA	NA	NA	NA
PDT001115471.1	Singleton	GCA_019736515.1	1-3	32	1	NA	NA	NA	NA	NA	NA

## Sheet: Cerro A 
Unique IDa	SNP Cluster/Singleton	Representative Isolateb	Clade	Sequence Typec	Number of Isolates	US Isolates			UK Isolates
						Total	Human	Non-human	Total	Human	Non-human
PDS000001477.10	SNP Cluster	GCA_006699765_1	2	541	11	11	3	8	0	0	0
PDS000007140.12	SNP Cluster	GCA_005757535_1	2	367	4	4	0	4	0	0	0
PDS000007407.6	SNP Cluster	GCA_005533515_1	2	367	5	5	0	5	0	0	0
PDS000007408.6	SNP Cluster	GCA_005437175_1	2	367	10	10	0	10	0	0	0
PDS000009542.6	SNP Cluster	GCA_007764055_1	2	367	2	0	0	0	0	0	0
PDS000012008.6	SNP Cluster	GCA_013635615_1	2	367	24	0	0	0	0	0	0
PDS000020099.3	SNP Cluster	GCA_006638285_1	2	367	3	3	1	2	0	0	0
PDS000023191.2	SNP Cluster	GCA_007744475_1	2	367	2	1	1	0	1	1	0
PDS000023252.2	SNP Cluster	GCA_003886795_1	4	3399	2	0	0	0	2	1	1
PDS000023784.1	SNP Cluster	GCA_005760235_1	2	367	3	3	0	3	0	0	0
PDS000025936.4	SNP Cluster	GCA_014372585_1	2	367	10	10	0	10	0	0	0
PDS000026979.15	SNP Cluster	GCA_013106335_1	2	367	22	16	16	0	6	6	0
PDS000026980.1	SNP Cluster	GCA_006656725_1	2	367	2	1	1	0	0	0	0
PDS000026983.1	SNP Cluster	GCA_008466685_1	2	367	2	2	0	2	0	0	0
PDS000026984.4	SNP Cluster	GCA_017847375_1	2	367	6	4	3	1	0	0	0
PDS000026985.7	SNP Cluster	GCA_016096015_1	2	367	14	12	8	4	0	0	0
PDS000027296.1	SNP Cluster	GCA_004225465_1	5	769	2	2	0	2	0	0	0
PDS000027482.6	SNP Cluster	GCA_005544975_1	6	2407	11	11	10	1	0	0	0
PDS000027547.3	SNP Cluster	GCA_006638465_1	2	367	4	4	1	3	0	0	0
PDS000027549.2	SNP Cluster	GCA_008534175_1	2	367	4	4	0	4	0	0	0
PDS000027785.1	SNP Cluster	GCA_008439065_1	2	367	2	2	0	2	0	0	0
PDS000027805.4	SNP Cluster	GCA_011119575_1	2	4078	6	6	1	5	0	0	0
PDS000027898.1	SNP Cluster	GCA_005678575_1	2	367	2	2	0	2	0	0	0
PDS000028011.1	SNP Cluster	GCA_010157755_1	2	367	2	2	2	0	0	0	0
PDS000028024.4	SNP Cluster	GCA_008406555_1	2	367	9	9	1	8	0	0	0
PDS000028045.1	SNP Cluster	GCA_010141575_1	2	367	2	2	0	2	0	0	0
PDS000028151.1	SNP Cluster	GCA_005758115_1	2	367	2	2	0	2	0	0	0
PDS000028193.3	SNP Cluster	GCA_008490285_1	2	367	9	9	4	5	0	0	0
PDS000028224.1	SNP Cluster	GCA_006518995_1	2	367	4	4	0	4	0	0	0
PDS000028239.2	SNP Cluster	GCA_006519055_1	2	367	10	10	0	10	0	0	0
PDS000028253.1	SNP Cluster	GCA_006519575_1	2	367	2	2	0	2	0	0	0
PDS000028400.1	SNP Cluster	SRR6178999	2	4078	2	2	0	2	0	0	0
PDS000028673.1	SNP Cluster	GCA_008488805_1	2	4192	2	2	0	2	0	0	0
PDS000028693.15	SNP Cluster	GCA_008488685_1	2	4191	17	17	6	11	0	0	0
PDS000028748.4	SNP Cluster	GCA_010456685_1	2	367	8	8	0	8	0	0	0
PDS000029097.2	SNP Cluster	GCA_007198995_1	2	367	3	3	0	3	0	0	0
PDS000029393.1	SNP Cluster	GCA_008484725_1	2	367	2	2	0	2	0	0	0
PDS000029440.1	SNP Cluster	GCA_008485765_1	2	367	2	2	0	2	0	0	0
PDS000029804.3	SNP Cluster	GCA_016058535_1	2	367	7	7	0	7	0	0	0
PDS000029813.5	SNP Cluster	SRR3225888	2	367	34	34	0	34	0	0	0
PDS000029860.6	SNP Cluster	GCA_010772535_1	2	367	15	15	0	15	0	0	0
PDS000029965.1	SNP Cluster	GCA_007199235_1	2	367	2	2	0	2	0	0	0
PDS000029975.1	SNP Cluster	GCA_005980205_1	2	367	11	11	0	11	0	0	0
PDS000029980.1	SNP Cluster	GCA_011109635_1	2	367	2	2	0	2	0	0	0
PDS000030055.1	SNP Cluster	GCA_008524585_1	2	367	3	3	0	3	0	0	0
PDS000030057.1	SNP Cluster	GCA_008524665_1	2	367	2	2	0	2	0	0	0
PDS000030058.84	SNP Cluster	GCA_008189945_1	3	1593	143	119	36	83	11	10	1
PDS000030079.7	SNP Cluster	GCA_008481465_1	2	367	20	20	4	16	0	0	0
PDS000030151.1	SNP Cluster	GCA_006695145_1	2	367	3	3	0	3	0	0	0
PDS000030158.1	SNP Cluster	GCA_008428525_1	2	367	2	2	0	2	0	0	0
PDS000030201.1	SNP Cluster	GCA_008428365_1	2	367	2	2	0	2	0	0	0
PDS000030279.2	SNP Cluster	GCA_008521425_1	2	367	5	5	1	4	0	0	0
PDS000030317.1	SNP Cluster	GCA_010629805_1	2	3267	2	2	0	2	0	0	0
PDS000030434.4	SNP Cluster	GCA_008471085_1	2	367	7	7	0	7	0	0	0
PDS000030560.10	SNP Cluster	GCA_005822525_1	2	367	15	15	0	15	0	0	0
PDS000030634.4	SNP Cluster	SRR11457510	2	367	9	8	2	6	0	0	0
PDS000030660.1	SNP Cluster	GCA_008404945_1	2	367	2	2	0	2	0	0	0
PDS000030672.2	SNP Cluster	ERR2693823	2	367	3	0	0	0	0	0	0
PDS000030725.2	SNP Cluster	GCA_000505365_2	2	367	13	13	0	13	0	0	0
PDS000030736.1	SNP Cluster	GCA_000505305_1	2	3210	4	4	0	4	0	0	0
PDS000030747.5	SNP Cluster	GCA_010400285_1	2	367	6	6	0	6	0	0	0
PDS000030770.11	SNP Cluster	GCA_001941405_1	2	367	19	17	10	7	0	0	0
PDS000030781.9	SNP Cluster	GCA_015077655_1	2	367	12	12	5	7	0	0	0
PDS000030792.1	SNP Cluster	GCA_008491965_1	2	367	3	3	0	3	0	0	0
PDS000030798.1	SNP Cluster	GCA_004222265_1	6	2407	2	2	0	2	0	0	0
PDS000030800.1	SNP Cluster	GCA_003873195_1	2	367	3	3	0	3	0	0	0
PDS000030803.1	SNP Cluster	GCA_003121235_1	2	367	2	2	2	0	0	0	0
PDS000030814.1	SNP Cluster	GCA_002032645_1	2	367	12	10	0	10	0	0	0
PDS000030825.2	SNP Cluster	GCA_003871255_1	2	367	9	9	3	6	0	0	0
PDS000030836.24	SNP Cluster	GCA_006912315_1	2	367	46	46	23	23	0	0	0
PDS000031164.1	SNP Cluster	GCA_004271265_1	2	Undetermined	2	0	0	0	2	2	0
PDS000031400.1	SNP Cluster	GCA_005435855_1	2	367	2	2	0	2	0	0	0
PDS000031409.2	SNP Cluster	GCA_005755975_1	2	367	7	7	0	7	0	0	0
PDS000031415.5	SNP Cluster	GCA_003871215_1	2	367	7	7	0	7	0	0	0
PDS000031450.1	SNP Cluster	GCA_005435395_1	2	367	3	3	0	3	0	0	0
PDS000031810.1	SNP Cluster	GCA_003870235_1	2	367	527	0	0	0	0	0	0
PDS000032067.1	SNP Cluster	GCA_008527575_1	2	367	4	4	0	4	0	0	0
PDS000032850.2	SNP Cluster	GCA_008487185_1	2	367	3	3	0	3	0	0	0
PDS000036490.1	SNP Cluster	GCA_006676685_1	2	367	2	2	0	2	0	0	0
PDS000037550.1	SNP Cluster	GCA_004221485_1	2	367	2	0	0	0	1	1	0
PDS000037576.2	SNP Cluster	GCA_008494705_1	2	367	4	4	0	4	0	0	0
PDS000037763.2	SNP Cluster	GCA_007333015_1	3	1593	4	0	0	0	4	4	0
PDS000038559.1	SNP Cluster	GCA_005700395_1	2	367	2	2	0	2	0	0	0
PDS000038778.2	SNP Cluster	GCA_008478045_1	2	367	3	3	0	3	0	0	0
PDS000038782.2	SNP Cluster	GCA_008468605_1	2	367	5	5	0	5	0	0	0
PDS000038804.3	SNP Cluster	GCA_005504655_1	2	367	4	4	0	4	0	0	0
PDS000039169.1	SNP Cluster	GCA_007370585_1	3	1593	2	0	0	0	2	2	0
PDS000039263.1	SNP Cluster	GCA_006522845_1	2	367	2	2	0	2	0	0	0
PDS000039270.1	SNP Cluster	GCA_006522935_1	2	367	2	2	0	2	0	0	0
PDS000039277.2	SNP Cluster	GCA_005535235_1	2	367	4	4	0	4	0	0	0
PDS000040216.5	SNP Cluster	GCA_005710655_1	2	367	6	6	0	6	0	0	0
PDS000040227.2	SNP Cluster	GCA_006525135_1	2	367	3	3	0	3	0	0	0
PDS000040281.1	SNP Cluster	GCA_005712195_1	2	367	2	2	0	2	0	0	0
PDS000040475.15	SNP Cluster	GCA_004219825_1	2	367	33	33	0	33	0	0	0
PDS000040476.2	SNP Cluster	GCA_006524535_1	2	367	3	3	0	3	0	0	0
PDS000040477.1	SNP Cluster	GCA_006523815_1	2	367	2	2	0	2	0	0	0
PDS000040478.1	SNP Cluster	GCA_006523495_1	2	367	3	3	0	3	0	0	0
PDS000040479.2	SNP Cluster	GCA_006524155_1	2	367	3	3	0	3	0	0	0
PDS000040480.1	SNP Cluster	GCA_006523605_1	2	367	2	2	0	2	0	0	0
PDS000040481.1	SNP Cluster	GCA_006524335_1	2	367	3	3	0	3	0	0	0
PDS000040482.4	SNP Cluster	GCA_005667315_1	2	367	6	6	0	6	0	0	0
PDS000040483.1	SNP Cluster	GCA_008431405_1	2	367	2	2	0	2	0	0	0
PDS000040485.8	SNP Cluster	SRR14588733	2	367	13	13	0	13	0	0	0
PDS000040486.1	SNP Cluster	GCA_008503825_1	2	4078	2	2	0	2	0	0	0
PDS000040488.1	SNP Cluster	GCA_005942265_1	2	367	2	2	0	2	0	0	0
PDS000040497.2	SNP Cluster	GCA_008813375_1	2	367	3	3	0	3	0	0	0
PDS000040498.1	SNP Cluster	GCA_005827645_1	2	367	2	2	0	2	0	0	0
PDS000040900.2	SNP Cluster	GCA_007737275_1	2	367	6	6	0	6	0	0	0
PDS000040901.1	SNP Cluster	GCA_006524855_1	2	367	2	2	0	2	0	0	0
PDS000040902.6	SNP Cluster	SRR13641938	2	367	10	10	0	10	0	0	0
PDS000042121.1	SNP Cluster	GCA_005997725_1	2	367	2	2	0	2	0	0	0
PDS000042153.1	SNP Cluster	GCA_006525355_1	2	367	2	2	0	2	0	0	0
PDS000042177.1	SNP Cluster	GCA_008490565_1	2	367	2	2	0	2	0	0	0
PDS000042837.1	SNP Cluster	GCA_007657435_1	6	2407	2	0	0	0	1	1	0
PDS000042850.1	SNP Cluster	GCA_007421185_1	3	1593	2	0	0	0	2	2	0
PDS000042881.1	SNP Cluster	GCA_008483485_1	2	367	2	2	0	2	0	0	0
PDS000042916.1	SNP Cluster	GCA_007839535_1	2	367	2	2	0	2	0	0	0
PDS000043119.1	SNP Cluster	GCA_007840435_1	2	367	2	2	0	2	0	0	0
PDS000043180.3	SNP Cluster	GCA_008715635_1	2	367	4	4	1	3	0	0	0
PDS000043304.3	SNP Cluster	GCA_007429665_1	2	367	4	4	0	4	0	0	0
PDS000044125.2	SNP Cluster	GCA_006028275_1	2	367	3	3	0	3	0	0	0
PDS000044128.6	SNP Cluster	GCA_005820425_1	2	367	5	5	0	5	0	0	0
PDS000044130.2	SNP Cluster	GCA_005847475_1	2	367	3	3	0	3	0	0	0
PDS000044131.3	SNP Cluster	GCA_006214285_1	2	367	5	5	0	5	0	0	0
PDS000044133.1	SNP Cluster	GCA_006047715_1	2	367	2	2	0	2	0	0	0
PDS000044186.2	SNP Cluster	GCA_008221015_1	2	367	3	3	0	3	0	0	0
PDS000044284.1	SNP Cluster	GCA_007442885_1	2	367	2	2	0	2	0	0	0
PDS000044676.3	SNP Cluster	GCA_014078795_1	2	367	4	4	0	4	0	0	0
PDS000044965.2	SNP Cluster	GCA_008491195_1	2	367	3	3	0	3	0	0	0
PDS000045206.4	SNP Cluster	GCA_008513915_1	2	367	5	5	3	2	0	0	0
PDS000045240.1	SNP Cluster	GCA_005667515_1	2	367	2	2	0	2	0	0	0
PDS000046113.1	SNP Cluster	GCA_006146415_1	2	367	2	2	0	2	0	0	0
PDS000046243.1	SNP Cluster	GCA_006214295_1	2	367	2	2	0	2	0	0	0
PDS000046272.3	SNP Cluster	GCA_006158025_1	2	367	4	4	0	4	0	0	0
PDS000046292.2	SNP Cluster	GCA_011250995_1	2	367	3	3	0	3	0	0	0
PDS000046748.2	SNP Cluster	GCA_014940165_1	2	367	3	3	0	3	0	0	0
PDS000047477.1	SNP Cluster	GCA_007908185_1	2	367	2	2	0	2	0	0	0
PDS000048407.2	SNP Cluster	GCA_014095755_1	2	367	3	3	0	3	0	0	0
PDS000048437.3	SNP Cluster	GCA_011348245_1	2	367	4	4	0	4	0	0	0
PDS000048886.1	SNP Cluster	GCA_007925925_1	2	367	2	2	0	2	0	0	0
PDS000050212.1	SNP Cluster	GCA_008285655_1	2	367	2	2	0	2	0	0	0
PDS000050562.1	SNP Cluster	GCA_008464465_1	2	367	2	2	0	2	0	0	0
PDS000050981.1	SNP Cluster	GCA_010124945_1	3	1593	2	2	0	2	0	0	0
PDS000051007.1	SNP Cluster	GCA_008687245_1	2	367	64	64	0	64	0	0	0
PDS000051244.1	SNP Cluster	GCA_010125145_1	2	367	2	2	0	2	0	0	0
PDS000051610.1	SNP Cluster	GCA_008864205_1	1	1078	2	0	0	0	2	2	0
PDS000052458.1	SNP Cluster	GCA_011596845_1	2	367	2	2	0	2	0	0	0
PDS000053467.1	SNP Cluster	GCA_008494765_1	2	367	2	2	0	2	0	0	0
PDS000053548.1	SNP Cluster	GCA_011256475_1	2	367	2	2	0	2	0	0	0
PDS000055056.1	SNP Cluster	GCA_010744235_1	2	367	2	2	0	2	0	0	0
PDS000055148.1	SNP Cluster	SRR10842928	2	367	2	2	0	2	0	0	0
PDS000056463.1	SNP Cluster	GCA_011300535_1	2	367	3	3	0	3	0	0	0
PDS000057646.1	SNP Cluster	GCA_006745765_1	2	367	2	2	0	2	0	0	0
PDS000058246.1	SNP Cluster	GCA_011645055_1	2	367	8	8	0	8	0	0	0
PDS000058265.2	SNP Cluster	GCA_011642295_1	2	367	4	4	0	4	0	0	0
[truncated: 570 more rows]

## Sheet: Reading A
Unique IDa	SNP Cluster/Singleton	Representative Isolateb	Clade	Sequence Typec	Number of Isolates	US Isolates			UK Isolates
[truncated: 15 more rows]

[truncated: 2 more sheets: Reading B, Reading C]
