# Supplementary material for: Salmonella associated with agricultural animals exhibit diverse evolutionary rates and show evidence of recent clonal expansion
Source: mBio. 2024 Sep 17;15(10):e01913-24. doi: 10.1128/mbio.01913-24 (PMC11492988; doi:10.1128/mbio.01913-24)
Supplement: Data Set S2 — Details about antimicrobial resistance in the clades analyzed. [file mbio.01913-24-s0002.xlsx]

## Sheet: Montevideo A
Target Accession	SNP Cluster	Clade	Epidemiology Type	Run	Genome Assembly Accession Number	Number of AMR Determinantsa	AMR Determinantsa	Number of Drug Classesb	Drug Classesb
PDT000000008.4	PDS000036023.2	6	Non-human	SRR863396	NA	3	aac(3)-VIa,aadA1,sul1	2	Aminoglycoside,Sulfonamide
PDT000000151.4	PDS000076649.41	6	Non-human	SRR949411	GCA_006158665.1	4	aadA2,ant(2'')-Ia,sul1,tet(B)	3	Aminoglycoside,Sulfonamide,Tetracycline
PDT000000252.6	PDS000028048.170	10	Non-human	SRR765671	GCA_006863605.1	0	NA	0	NA
PDT000000253.6	PDS000028126.17	10	Non-human	SRR765672	GCA_006863645.1	1	tet(A)	1	Tetracycline
PDT000000254.6	PDS000028093.45	10	Non-human	SRR765673	GCA_006864085.1	0	NA	0	NA
PDT000000255.6	PDS000028059.49	10	Non-human	SRR765674	GCA_006863585.1	0	NA	0	NA
PDT000000256.6	PDS000028424.4	10	Non-human	SRR765675	GCA_006863745.1	0	NA	0	NA
PDT000000257.6	PDS000028048.170	10	Non-human	SRR765677	GCA_006863945.1	0	NA	0	NA
PDT000000258.6	PDS000028048.170	10	Non-human	SRR765678	GCA_006861925.1	0	NA	0	NA
PDT000000322.3	PDS000028037.185	10	Non-human	SRR949853	GCA_011456935.1	0	NA	0	NA
PDT000000329.4	PDS000027304.5	11	Non-human	SRR1177366	GCA_011457795.1	0	NA	0	NA
PDT000000399.3	PDS000076648.53	6	Non-human	SRR950699	GCA_011457165.1	0	NA	0	NA
PDT000000400.3	PDS000076648.53	6	Non-human	SRR950700	GCA_011458655.1	0	NA	0	NA
PDT000000411.3	PDS000027915.17	6	Non-human	SRR950711	GCA_011458775.1	0	NA	0	NA
PDT000000442.2	PDS000028037.185	10	Non-human	SRR952360	GCA_006838505.1	0	NA	0	NA
PDT000000467.2	PDS000032601.32	10	Non-human	SRR950682	GCA_006840065.1	5	aph(3'')-Ib,aph(3')-IIa,aph(6)-Id,ble,sul1	3	Aminoglycoside,Glycopeptide,Sulfonamide
PDT000000473.2	PDS000028126.17	10	Non-human	SRR949868	GCA_006839965.1	0	NA	0	NA
PDT000000476.2	PDS000028048.170	10	Non-human	SRR949871	GCA_006839305.1	0	NA	0	NA
PDT000000486.2	PDS000004194.52	10	Non-human	SRR949881	GCA_005931515.1	0	NA	0	NA
PDT000000496.2	PDS000028181.24	10	Non-human	SRR949346	GCA_005931965.1	0	NA	0	NA
PDT000000515.2	PDS000028059.49	10	Non-human	SRR949883	GCA_006840125.1	0	NA	0	NA
PDT000000525.2	PDS000031584.1	10	Non-human	SRR953565	GCA_005931195.1	0	NA	0	NA
PDT000000530.2	PDS000028037.185	10	Non-human	SRR954975	GCA_006839505.1	0	NA	0	NA
PDT000000566.2	PDS000076649.41	6	Non-human	SRR958036	GCA_005932035.1	0	NA	0	NA
PDT000000663.3	PDS000027304.5	11	Non-human	SRR980350	GCA_010701675.1	0	NA	0	NA
PDT000001007.6	PDS000028037.185	10	Non-human	SRR1171394	GCA_008906045.1	0	NA	0	NA
PDT000001094.2	PDS000027280.12	7	Non-human	SRR1016560	GCA_006839365.1	0	NA	0	NA
PDT000001100.2	PDS000027280.12	7	Non-human	SRR1016552	GCA_006083275.1	0	NA	0	NA
PDT000001103.2	PDS000027280.12	7	Non-human	SRR1016555	GCA_006083235.1	0	NA	0	NA
PDT000001106.2	PDS000027280.12	7	Non-human	SRR1016556	GCA_006082695.1	0	NA	0	NA
PDT000001108.2	PDS000027280.12	7	Non-human	SRR1016561	GCA_006840485.1	0	NA	0	NA
PDT000001161.2	PDS000047453.1	7	Non-human	SRR1021928	GCA_008013915.1	0	NA	0	NA
PDT000001201.2	PDS000027280.12	7	Non-human	SRR1022662	GCA_005675285.1	0	NA	0	NA
PDT000001284.2	PDS000032597.49	10	Non-human	SRR1027789	GCA_006008965.1	0	NA	0	NA
PDT000001302.4	PDS000032839.3	6	Non-human	SRR1029582	GCA_006755605.1	0	NA	0	NA
PDT000001440.3	PDS000002292.9	7	Non-human	SRR1033527	GCA_011085245.1	0	NA	0	NA
PDT000001441.3	PDS000002292.9	7	Non-human	SRR1033532	GCA_011456795.1	0	NA	0	NA
PDT000001442.3	PDS000002292.9	7	Non-human	SRR1033500	GCA_011457695.1	0	NA	0	NA
PDT000001443.3	PDS000002292.9	7	Non-human	SRR1033547	GCA_011456715.1	0	NA	0	NA
PDT000001444.3	PDS000002292.9	7	Non-human	SRR1033514	GCA_011456735.1	0	NA	0	NA
PDT000001639.3	PDS000027237.198	1	Non-human	SRR1041520	GCA_011459355.1	0	NA	0	NA
PDT000001702.4	PDS000002292.9	7	Non-human	SRR1041885	GCA_006691385.1	0	NA	0	NA
PDT000001794.3	PDS000028059.49	10	Non-human	SRR1049703	GCA_011461335.1	0	NA	0	NA
PDT000001795.3	PDS000028037.185	10	Non-human	SRR1049694	GCA_011462095.1	0	NA	0	NA
PDT000001796.3	PDS000028037.185	10	Non-human	SRR1049684	GCA_011461495.1	0	NA	0	NA
PDT000001797.3	PDS000028037.185	10	Non-human	SRR1049695	GCA_011460955.1	0	NA	0	NA
PDT000002063.3	PDS000027237.198	1	Non-human	SRR1067652	GCA_011460455.1	0	NA	0	NA
PDT000002065.3	PDS000027237.198	1	Non-human	SRR1067632	GCA_011460535.1	0	NA	0	NA
PDT000002066.3	PDS000027237.198	1	Non-human	SRR1067609	GCA_011459395.1	0	NA	0	NA
PDT000002067.3	PDS000027237.198	1	Non-human	SRR1067654	GCA_011460325.1	0	NA	0	NA
PDT000002103.2	PDS000028048.170	10	Non-human	SRR1067618	GCA_010388425.1	0	NA	0	NA
PDT000002145.2	PDS000076649.41	6	Non-human	SRR1068319	GCA_006839665.1	0	NA	0	NA
PDT000002229.3	PDS000027893.3	6	Human	SRR1060647	GCA_010720355.1	0	NA	0	NA
PDT000002230.3	PDS000002292.9	7	Human	SRR1060646	GCA_011416055.1	0	NA	0	NA
PDT000002251.3	PDS000002292.9	7	Human	SRR1060625	GCA_010662045.1	0	NA	0	NA
PDT000002346.3	PDS000030039.2	10	Non-human	SRR1060530	GCA_010715115.1	0	NA	0	NA
PDT000002392.3	PDS000076648.53	6	Non-human	SRR1089527	GCA_006687645.1	0	NA	0	NA
PDT000002497.3	PDS000031765.1	10	Non-human	SRR1105672	GCA_011637055.1	0	NA	0	NA
PDT000002510.2	PDS000032306.1	7	Non-human	SRR1105683	GCA_010530095.1	0	NA	0	NA
PDT000002567.3	PDS000027304.5	11	Non-human	SRR1106219	GCA_011458615.1	0	NA	0	NA
PDT000002568.3	PDS000027304.5	11	Non-human	SRR1106260	GCA_011458415.1	0	NA	0	NA
PDT000002569.3	PDS000027304.5	11	Non-human	SRR1106220	GCA_011457075.1	0	NA	0	NA
PDT000002570.4	PDS000027304.5	11	Non-human	SRR1106230	GCA_006754785.1	0	NA	0	NA
PDT000002578.3	PDS000027237.198	1	Non-human	SRR1106205	GCA_011458195.1	0	NA	0	NA
PDT000002579.3	PDS000027237.198	1	Non-human	SRR1106236	GCA_011457755.1	0	NA	0	NA
PDT000002698.3	PDS000029961.2	10	Non-human	SRR1107428	GCA_011455955.1	1	tet(A)	1	Tetracycline
PDT000002770.3	PDS000002292.9	7	Non-human	SRR1121561	GCA_011457895.1	0	NA	0	NA
PDT000002826.3	PDS000027893.3	6	Human	SRR1122687	GCA_010422905.1	0	NA	0	NA
PDT000002838.3	PDS000076648.53	6	Non-human	SRR1122672	GCA_010506535.1	0	NA	0	NA
PDT000002859.3	PDS000028037.185	10	Non-human	SRR1122649	GCA_011412955.1	0	NA	0	NA
PDT000002992.3	PDS000028048.170	10	Non-human	SRR1122505	GCA_010389825.1	1	tet(B)	1	Tetracycline
PDT000002995.3	PDS000044005.1	10	Non-human	SRR1122502	GCA_010124165.1	0	NA	0	NA
PDT000003037.3	PDS000027237.198	1	Non-human	SRR1132905	GCA_010370425.1	0	NA	0	NA
PDT000003038.3	PDS000028093.45	10	Non-human	SRR1132904	GCA_010720415.1	0	NA	0	NA
PDT000003319.3	PDS000028037.185	10	Non-human	SRR1158200	GCA_010937495.1	0	NA	0	NA
PDT000003394.5	PDS000076648.53	6	Non-human	SRR1164600	GCA_010868405.1	0	NA	0	NA
PDT000003419.3	PDS000027237.198	1	Non-human	SRR1166628	GCA_011086165.1	0	NA	0	NA
PDT000003595.3	PDS000027915.17	6	Non-human	SRR1177193	GCA_010509255.1	0	NA	0	NA
PDT000003896.3	PDS000031818.2	7	Non-human	SRR1182728	GCA_011638855.1	0	NA	0	NA
PDT000003897.3	PDS000031818.2	7	Non-human	SRR1182711	GCA_011085365.1	0	NA	0	NA
PDT000004003.3	PDS000076649.41	6	Non-human	SRR1186216	GCA_004218055.1	4	aadA2,ant(2'')-Ia,sul1,tet(B)	3	Aminoglycoside,Sulfonamide,Tetracycline
PDT000004301.3	PDS000032306.1	7	Non-human	SRR1195652	GCA_005898785.1	0	NA	0	NA
PDT000004338.3	PDS000028070.53	10	Non-human	SRR1198907	GCA_011082885.1	1	tet(A)	1	Tetracycline
PDT000004364.3	PDS000031688.2	7	Non-human	SRR1198884	GCA_006862485.1	0	NA	0	NA
PDT000004406.3	PDS000032163.1	7	Non-human	SRR1198973	GCA_006861445.1	0	NA	0	NA
PDT000004410.3	PDS000032163.1	7	Non-human	SRR1198937	GCA_006862185.1	0	NA	0	NA
PDT000008641.2	PDS000027237.198	1	Non-human	NA	GCA_000188335.2	0	NA	0	NA
PDT000008642.2	PDS000027237.198	1	Non-human	NA	GCA_000188355.2	0	NA	0	NA
PDT000008643.2	PDS000027237.198	1	Non-human	NA	GCA_000188375.2	0	NA	0	NA
PDT000008644.2	PDS000027237.198	1	Non-human	NA	GCA_000188395.2	0	NA	0	NA
PDT000008645.2	PDS000027237.198	1	Non-human	NA	GCA_000188415.2	0	NA	0	NA
PDT000008646.2	PDS000027237.198	1	NA	NA	GCA_000188435.2	0	NA	0	NA
PDT000008647.2	PDS000027237.198	1	Non-human	NA	GCA_000188455.2	0	NA	0	NA
PDT000008648.2	PDS000027237.198	1	Human	NA	GCA_000188475.2	0	NA	0	NA
PDT000008649.2	PDS000027237.198	1	Human	NA	GCA_000188495.2	0	NA	0	NA
PDT000008650.2	PDS000027237.198	1	Human	NA	GCA_000188515.2	0	NA	0	NA
PDT000008651.2	PDS000002292.9	7	NA	NA	GCA_000238555.2	0	NA	0	NA
PDT000008653.2	PDS000027882.2	6	NA	NA	GCA_000238515.2	0	NA	0	NA
PDT000008654.2	PDS000027893.3	6	Human	NA	GCA_000238495.2	0	NA	0	NA
PDT000008655.2	PDS000027237.198	1	NA	NA	GCA_000188535.2	0	NA	0	NA
PDT000008657.3	PDS000012000.8	7	Human	NA	GCA_000238455.3	0	NA	0	NA
PDT000008659.2	PDS000027237.198	1	Non-human	NA	GCA_000188555.2	0	NA	0	NA
PDT000008660.2	PDS000027237.198	1	Human	NA	GCA_000188575.2	0	NA	0	NA
PDT000008661.2	PDS000027259.1	1	NA	NA	GCA_000188595.2	0	NA	0	NA
PDT000008662.2	PDS000027237.198	1	NA	NA	GCA_000188615.2	0	NA	0	NA
PDT000008663.2	PDS000027259.1	1	Non-human	NA	GCA_000188635.2	0	NA	0	NA
PDT000008664.2	PDS000027259.1	1	NA	NA	GCA_000188655.2	0	NA	0	NA
PDT000008665.2	PDS000027237.198	1	Non-human	NA	GCA_000188895.2	0	NA	0	NA
PDT000008666.2	PDS000027237.198	1	NA	NA	GCA_000188915.2	0	NA	0	NA
PDT000008667.2	PDS000027237.198	1	Non-human	NA	GCA_000188935.2	0	NA	0	NA
PDT000008668.3	PDS000027237.198	1	Non-human	NA	GCA_000188955.5	0	NA	0	NA
PDT000008669.2	PDS000027237.198	1	Non-human	NA	GCA_000188975.2	0	NA	0	NA
PDT000008670.2	PDS000027237.198	1	Human	NA	GCA_000188995.2	0	NA	0	NA
PDT000008671.2	PDS000027237.198	1	Human	NA	GCA_000189015.2	0	NA	0	NA
PDT000008672.2	PDS000027237.198	1	Human	NA	GCA_000189035.2	0	NA	0	NA
PDT000008673.2	PDS000027237.198	1	Human	NA	GCA_000189055.2	0	NA	0	NA
PDT000008674.2	PDS000027237.198	1	Human	NA	GCA_000189075.2	0	NA	0	NA
PDT000008675.2	PDS000027237.198	1	Human	NA	GCA_000189095.2	0	NA	0	NA
PDT000008676.2	PDS000027237.198	1	NA	NA	GCA_000189115.2	0	NA	0	NA
PDT000008677.2	PDS000027237.198	1	Human	NA	GCA_000189135.2	0	NA	0	NA
PDT000008678.2	PDS000027237.198	1	Non-human	NA	GCA_000189155.2	0	NA	0	NA
PDT000008679.2	PDS000027237.198	1	NA	NA	GCA_000189175.2	0	NA	0	NA
PDT000008680.2	PDS000027237.198	1	Non-human	NA	GCA_000189195.2	0	NA	0	NA
PDT000008681.2	PDS000027237.198	1	Non-human	NA	GCA_000189215.2	0	NA	0	NA
PDT000008682.2	PDS000027237.198	1	Non-human	NA	GCA_000189235.2	0	NA	0	NA
PDT000009177.2	PDS000027237.198	1	Non-human	NA	GCA_000240785.2	0	NA	0	NA
PDT000009179.2	PDS000027237.198	1	Non-human	NA	GCA_000240825.2	0	NA	0	NA
PDT000009180.2	PDS000027237.198	1	Non-human	NA	GCA_000240845.2	0	NA	0	NA
PDT000009181.2	PDS000027237.198	1	NA	NA	GCA_000240865.2	0	NA	0	NA
PDT000009182.2	PDS000027237.198	1	NA	NA	GCA_000240885.2	0	NA	0	NA
PDT000009188.2	PDS000027237.198	1	NA	NA	GCA_000242795.2	0	NA	0	NA
PDT000019040.2	PDS000002382.11	10	Non-human	NA	GCA_000486895.1	0	NA	0	NA
PDT000019814.1	PDS000006075.9	10	Non-human	NA	GCA_000505485.1	0	NA	0	NA
PDT000024306.2	PDS000031818.2	7	Non-human	SRR1203022	GCA_006841045.1	0	NA	0	NA
PDT000024316.2	PDS000076649.41	6	Non-human	SRR1203032	GCA_005934135.1	0	NA	0	NA
PDT000024317.2	PDS000031818.2	7	Non-human	SRR1202981	GCA_006841205.1	0	NA	0	NA
PDT000024466.2	PDS000076649.41	6	Non-human	SRR1207454	GCA_008007365.1	0	NA	0	NA
PDT000025467.3	PDS000027859.10	6	Non-human	SRR1233920	GCA_009997445.1	3	aac(6')-Ib4,aadA1,grdA	1	Aminoglycoside
PDT000026799.2	PDS000031723.1	6	Non-human	SRR1258596	GCA_006838305.1	0	NA	0	NA
PDT000027758.3	PDS000076648.53	6	Non-human	SRR1266076	GCA_010537755.1	14	ant(2'')-Ia,aph(3'')-Ib,aph(3')-IIa,aph(3')-Ia,aph(6)-Ic,aph(6)-Id,blaCMY-2,blaTEM-1,ble,cmlA5,floR,sul2,tet(A),tet(B)	6	Aminoglycoside,Beta-lactam,Glycopeptide,Phenicol,Sulfonamide,Tetracycline
PDT000027821.1	PDS000027237.198	1	Non-human	NA	GCA_000335975.1	0	NA	0	NA
PDT000027831.2	PDS000032306.1	7	Non-human	SRR1269343	GCA_006844105.1	0	NA	0	NA
PDT000027838.2	PDS000032163.1	7	Non-human	SRR1269371	GCA_005605935.1	0	NA	0	NA
PDT000027840.2	PDS000031688.2	7	Non-human	SRR1269377	GCA_006844525.1	0	NA	0	NA
PDT000027853.2	PDS000031688.2	7	Non-human	SRR1269407	GCA_006086555.1	0	NA	0	NA
PDT000027854.2	PDS000032306.1	7	Non-human	SRR1269410	GCA_006086435.1	0	NA	0	NA
PDT000029645.3	PDS000031786.2	6	Non-human	SRR1272877	GCA_011080465.1	0	NA	0	NA
PDT000029765.2	PDS000031688.2	7	Non-human	SRR1282369	GCA_006845105.1	0	NA	0	NA
PDT000031407.4	PDS000028059.49	10	Non-human	SRR1299219	GCA_006754145.1	0	NA	0	NA
PDT000031463.3	PDS000027859.10	6	Non-human	SRR1299302	GCA_003869185.1	6	aac(3)-VIa,aac(6')-Ib4,aadA1=PARTIAL_END_OF_CONTIG,aadA1,blaTEM-1,sul1	3	Aminoglycoside,Beta-lactam,Sulfonamide
PDT000031466.4	PDS000028093.45	10	Non-human	SRR1299354	GCA_006811665.1	0	NA	0	NA
PDT000031527.4	PDS000004192.10	6	Non-human	SRR1300654	GCA_010934595.1	1	tet(B)	1	Tetracycline
PDT000031531.3	PDS000031818.2	7	Non-human	SRR1300659	GCA_010877505.1	0	NA	0	NA
PDT000031555.7	PDS000004192.10	6	Non-human	SRR5384656	GCA_006651265.1	4	aac(3)-VIa,aadA1,sul1,tet(B)	3	Aminoglycoside,Sulfonamide,Tetracycline
PDT000031742.3	PDS000032601.32	10	Non-human	SRR1302846	GCA_010965875.1	0	NA	0	NA
PDT000031849.2	PDS000027237.198	1	Non-human	SRR1334480	GCA_008008965.1	1	tet(B)	1	Tetracycline
PDT000031881.6	PDS000027237.198	1	Non-human	SRR1346269	GCA_008919405.1	0	NA	0	NA
PDT000031884.3	PDS000027237.198	1	Non-human	SRR1346266	GCA_008088815.1	1	tet(B)	1	Tetracycline
PDT000032239.4	PDS000032274.2	10	Non-human	SRR1384609	GCA_006630045.1	0	NA	0	NA
PDT000032693.3	PDS000027237.198	1	Non-human	SRR1422636	GCA_011448215.1	0	NA	0	NA
PDT000033616.3	PDS000027237.198	1	Non-human	SRR1427712	GCA_008090885.1	0	NA	0	NA
PDT000034041.3	PDS000027237.198	1	Non-human	SRR1481922	GCA_000772635.2	0	NA	0	NA
PDT000034207.2	PDS000032122.3	6	Non-human	SRR1501460	GCA_005532715.1	0	NA	0	NA
PDT000034285.3	PDS000027915.17	6	Non-human	SRR1501488	GCA_008090465.1	0	NA	0	NA
PDT000034314.3	PDS000027237.198	1	Non-human	SRR1501700	GCA_008091325.1	0	NA	0	NA
PDT000034817.3	PDS000028037.185	10	Non-human	SRR1511517	GCA_011411395.1	0	NA	0	NA
PDT000034826.4	PDS000032191.2	10	Non-human	SRR2533471	GCA_008616115.1	10	aac(3)-VIa,aadA25,aph(3'')-Ib,aph(3')-Ia,aph(6)-Id,blaCMY-2,floR,sul1,sul2,tet(A)	5	Aminoglycoside,Beta-lactam,Phenicol,Sulfonamide,Tetracycline
PDT000034830.3	PDS000032191.2	10	Non-human	SRR1511546	GCA_011448955.1	0	NA	0	NA
PDT000034855.2	PDS000031688.2	7	Non-human	SRR1513972	GCA_004192595.1	0	NA	0	NA
PDT000035205.3	PDS000028037.185	10	Non-human	SRR1514741	GCA_011635535.1	0	NA	0	NA
PDT000035316.2	PDS000031688.2	7	Non-human	SRR1519882	GCA_006009605.1	0	NA	0	NA
PDT000035326.3	PDS000028037.185	10	Non-human	SRR1519458	GCA_011484965.1	0	NA	0	NA
PDT000035328.3	PDS000028037.185	10	Non-human	SRR1519879	GCA_011453775.1	0	NA	0	NA
PDT000035330.3	PDS000028037.185	10	Non-human	SRR1519885	GCA_011453055.1	0	NA	0	NA
PDT000035335.3	PDS000028206.3	10	Non-human	SRR1519448	GCA_011453195.1	0	NA	0	NA
PDT000035605.3	PDS000027304.5	11	Non-human	SRR1521536	GCA_010426205.1	0	NA	0	NA
PDT000035620.2	PDS000028206.3	10	Non-human	SRR1521590	GCA_006009725.1	0	NA	0	NA
PDT000035812.5	PDS000076649.41	6	Non-human	SRR1534891	GCA_006087455.1	4	aadA2,ant(2'')-Ia,sul1,tet(B)	3	Aminoglycoside,Sulfonamide,Tetracycline
PDT000036320.2	PDS000027915.17	6	Non-human	SRR1537516	GCA_010661305.1	0	NA	0	NA
PDT000036523.2	PDS000076649.41	6	Non-human	SRR1544206	GCA_010437575.1	0	NA	0	NA
PDT000036593.2	PDS000028037.185	10	Non-human	SRR1544316	GCA_010653505.1	0	NA	0	NA
PDT000036601.3	PDS000076648.53	6	Non-human	SRR1544388	GCA_008044585.1	0	NA	0	NA
PDT000036629.2	PDS000076649.41	6	Non-human	SRR1544395	GCA_010510335.1	0	NA	0	NA
PDT000036842.4	PDS000076648.53	6	Non-human	SRR1553886	GCA_006689185.1	3	aac(3)-VIa,aadA1,sul1	2	Aminoglycoside,Sulfonamide
PDT000036859.4	PDS000027859.10	6	Non-human	SRR1553905	GCA_006754445.1	3	aac(3)-VIa,aac(6')-Ib4,aadA1	1	Aminoglycoside
PDT000036873.5	PDS000004192.10	6	Non-human	SRR1553811	GCA_006688645.1	1	tet(B)	1	Tetracycline
PDT000036903.2	PDS000027915.17	6	Non-human	SRR1553787	GCA_005934685.1	2	aac(3)-VIa,sul1	2	Aminoglycoside,Sulfonamide
PDT000037332.4	PDS000028048.170	10	Non-human	SRR1556983	GCA_006753825.1	0	NA	0	NA
PDT000037333.4	PDS000027859.10	6	Non-human	SRR1556988	GCA_006690265.1	0	NA	0	NA
PDT000037351.3	PDS000032191.2	10	Non-human	SRR1556971	GCA_008045655.1	0	NA	0	NA
PDT000037372.3	PDS000004194.52	10	Non-human	SRR1557006	GCA_008065795.1	0	NA	0	NA
PDT000037515.2	PDS000027915.17	6	Non-human	SRR1560586	GCA_006847145.1	0	NA	0	NA
PDT000037573.4	PDS000032191.2	10	Non-human	SRR1561705	GCA_006629585.1	0	NA	0	NA
PDT000037904.4	PDS000076648.53	6	Non-human	SRR1562593	GCA_006629725.1	2	aac(3)-VIa,aadA1	1	Aminoglycoside
PDT000038140.4	PDS000027915.17	6	Human	SRR1569609	GCA_008046615.1	0	NA	0	NA
PDT000038461.4	PDS000027915.17	6	Human	SRR1569606	GCA_006689685.1	0	NA	0	NA
PDT000038479.3	PDS000027915.17	6	Human	SRR1569637	GCA_008066415.1	0	NA	0	NA
PDT000038491.3	PDS000027915.17	6	Human	SRR1569595	GCA_008066155.1	0	NA	0	NA
PDT000038497.3	PDS000027915.17	6	Human	SRR1569665	GCA_008066855.1	0	NA	0	NA
PDT000038503.3	PDS000027915.17	6	Human	SRR1569720	GCA_008066595.1	0	NA	0	NA
PDT000038504.3	PDS000027915.17	6	Human	SRR1569736	GCA_008067235.1	0	NA	0	NA
PDT000038518.3	PDS000027915.17	6	Human	SRR1569636	GCA_008066465.1	0	NA	0	NA
PDT000038541.3	PDS000076649.41	6	Human	SRR1569692	GCA_008067175.1	0	NA	0	NA
PDT000039017.3	PDS000031818.2	7	Non-human	SRR1575939	GCA_008087965.1	0	NA	0	NA
PDT000039029.2	PDS000031584.1	10	Non-human	SRR1575972	GCA_003870795.1	0	NA	0	NA
PDT000039031.2	PDS000029333.28	3	Non-human	SRR1575977	GCA_006849665.1	0	NA	0	NA
PDT000039034.4	PDS000031818.2	7	Non-human	SRR1575996	GCA_006629385.1	0	NA	0	NA
PDT000039243.2	PDS000027237.198	1	Non-human	SRR1578434	GCA_006849615.1	0	NA	0	NA
PDT000039249.2	PDS000027237.198	1	Non-human	SRR1578441	GCA_006849545.1	0	NA	0	NA
PDT000039424.2	PDS000030777.1	7	Non-human	SRR1583129	GCA_005936265.1	0	NA	0	NA
PDT000039432.2	PDS000002297.9	7	Non-human	SRR1583163	GCA_005936285.1	0	NA	0	NA
PDT000039438.2	PDS000027237.198	1	Non-human	SRR1583091	GCA_006850385.1	0	NA	0	NA
PDT000039452.2	PDS000027237.198	1	Non-human	SRR1583123	GCA_006850465.1	0	NA	0	NA
PDT000039453.2	PDS000027237.198	1	Non-human	SRR1583124	GCA_005936405.1	0	NA	0	NA
PDT000039456.2	PDS000027237.198	1	Non-human	SRR1583127	GCA_006850665.1	0	NA	0	NA
PDT000039461.2	PDS000027237.198	1	Non-human	SRR1583147	GCA_006851405.1	0	NA	0	NA
PDT000039463.2	PDS000027237.198	1	Non-human	SRR1583149	GCA_006849565.1	0	NA	0	NA
PDT000039465.2	PDS000027237.198	1	Non-human	SRR1583155	GCA_006851055.1	0	NA	0	NA
PDT000039470.2	PDS000027237.198	1	Non-human	SRR1583162	GCA_006011705.1	0	NA	0	NA
PDT000039502.2	PDS000027237.198	1	Non-human	SRR1584547	GCA_005936505.1	0	NA	0	NA
PDT000039504.2	PDS000076649.41	6	Non-human	SRR1584549	GCA_006851265.1	0	NA	0	NA
PDT000039670.2	PDS000002297.9	7	Non-human	SRR1586572	GCA_006850545.1	0	NA	0	NA
PDT000039681.2	PDS000031560.1	7	Non-human	SRR1586613	GCA_006853045.1	0	NA	0	NA
PDT000039936.2	PDS000002297.9	7	Non-human	SRR1593383	GCA_005936805.1	0	NA	0	NA
PDT000039937.2	PDS000031560.1	7	Non-human	SRR1593384	GCA_005606255.1	0	NA	0	NA
PDT000039953.4	PDS000031786.2	6	Non-human	SRR1593381	GCA_006689865.1	0	NA	0	NA
PDT000039997.2	PDS000076649.41	6	Non-human	SRR1593947	GCA_005936965.1	0	NA	0	NA
PDT000040024.2	PDS000028037.185	10	Non-human	SRR1596386	GCA_008009445.1	0	NA	0	NA
PDT000040609.3	PDS000032274.2	10	Non-human	SRR1609673	GCA_011451095.1	0	NA	0	NA
PDT000040948.3	PDS000076649.41	6	Non-human	SRR1615944	GCA_008029995.1	0	NA	0	NA
PDT000040979.3	PDS000076649.41	6	Human	SRR1616724	GCA_006386735.1	4	aadA2,ant(2'')-Ia,sul1,tet(B)	3	Aminoglycoside,Sulfonamide,Tetracycline
PDT000040980.3	PDS000076649.41	6	Human	SRR1616725	GCA_006386835.1	4	aadA2,ant(2'')-Ia,sul1,tet(B)	3	Aminoglycoside,Sulfonamide,Tetracycline
PDT000040981.3	PDS000076649.41	6	Human	SRR1616726	GCA_006386895.1	5	aadA2,ant(2'')-Ia,gyrA_S83F=POINT,sul1,tet(B)	5	Aminoglycoside,Fluoroquinolone/quinolone,Unclassified,Sulfonamide,Tetracycline
PDT000040982.3	PDS000076649.41	6	Human	SRR1616727	GCA_006386875.1	5	aadA2,ant(2'')-Ia,gyrA_G81C=POINT,sul1,tet(B)	4	Aminoglycoside,Fluoroquinolone/quinolone,Sulfonamide,Tetracycline
PDT000040983.3	PDS000076649.41	6	Human	SRR1616728	GCA_005898405.1	5	aadA2,ant(2'')-Ia,gyrA_S83F=POINT,sul1,tet(B)	5	Aminoglycoside,Fluoroquinolone/quinolone,Unclassified,Sulfonamide,Tetracycline
PDT000040984.3	PDS000076649.41	6	Human	SRR1616729	GCA_006387035.1	5	aadA2,acrB_R717L=POINT,ant(2'')-Ia,gyrA_S83F=POINT,sul1	5	Aminoglycoside,Macrolide,Fluoroquinolone/quinolone,Unclassified,Sulfonamide
PDT000040986.3	PDS000076649.41	6	Human	SRR1616731	GCA_006386975.1	5	aadA2,acrB_R717L=POINT,ant(2'')-Ia,gyrA_S83F=POINT,sul1	5	Aminoglycoside,Macrolide,Fluoroquinolone/quinolone,Unclassified,Sulfonamide
PDT000040988.3	PDS000076649.41	6	Human	SRR1616733	GCA_006386855.1	5	aadA2,acrB_R717L=POINT,ant(2'')-Ia,gyrA_S83F=POINT,sul1	5	Aminoglycoside,Macrolide,Fluoroquinolone/quinolone,Unclassified,Sulfonamide
PDT000040989.3	PDS000076649.41	6	Human	SRR1616734	GCA_006386695.1	5	aadA2,acrB_R717L=POINT,ant(2'')-Ia,gyrA_S83F=POINT,sul1	5	Aminoglycoside,Macrolide,Fluoroquinolone/quinolone,Unclassified,Sulfonamide
PDT000040990.3	PDS000076649.41	6	Human	SRR1616735	GCA_006386995.1	5	aadA2,acrB_R717L=POINT,ant(2'')-Ia,gyrA_S83F=POINT,sul1	5	Aminoglycoside,Macrolide,Fluoroquinolone/quinolone,Unclassified,Sulfonamide
PDT000040994.3	PDS000076649.41	6	Human	SRR1616739	GCA_005898465.1	5	aadA2,acrB_R717L=POINT,ant(2'')-Ia,gyrA_S83F=POINT,sul1	5	Aminoglycoside,Macrolide,Fluoroquinolone/quinolone,Unclassified,Sulfonamide
PDT000041025.3	PDS000076649.41	6	Human	SRR1616770	GCA_006386955.1	5	aadA2,acrB_R717L=POINT,ant(2'')-Ia,gyrA_S83F=POINT,sul1	5	Aminoglycoside,Macrolide,Fluoroquinolone/quinolone,Unclassified,Sulfonamide
PDT000041267.2	PDS000031560.1	7	Non-human	SRR1630806	GCA_006854065.1	0	NA	0	NA
PDT000041445.3	PDS000027837.9	6	Non-human	SRR1633869	GCA_008030775.1	0	NA	0	NA
PDT000041665.4	PDS000027859.10	6	Non-human	SRR1637052	GCA_007746215.1	2	aac(6')-Ib4,aadA1	1	Aminoglycoside
PDT000041677.4	PDS000027859.10	6	Non-human	SRR1637072	GCA_007746255.1	2	aac(6')-Ib4,aadA1	1	Aminoglycoside
PDT000041860.2	PDS000076648.53	6	Human	SRR1640103	GCA_011414095.1	0	NA	0	NA
PDT000041896.4	PDS000076649.41	6	Human	SRR1635080	GCA_006387565.1	0	NA	0	NA
PDT000041961.3	PDS000031595.18	10	Non-human	SRR1645056	GCA_005898505.1	1	tet(B)	1	Tetracycline
PDT000043096.4	PDS000031897.2	10	Human	SRR1645570	GCA_011586845.1	0	NA	0	NA
PDT000043106.4	PDS000027096.1	1	Human	SRR1645580	GCA_009998945.1	0	NA	0	NA
PDT000043183.5	PDS000076649.41	6	Human	SRR1645750	GCA_011595105.1	0	NA	0	NA
PDT000043199.6	PDS000031897.2	10	Human	SRR1645766	GCA_006629165.1	0	NA	0	NA
PDT000043221.5	PDS000027248.15	1	Human	SRR1645788	GCA_008044175.1	0	NA	0	NA
PDT000043223.5	PDS000027248.15	1	Non-human	SRR1645790	GCA_011591625.1	0	NA	0	NA
PDT000043306.5	PDS000031897.2	10	Human	SRR1645881	GCA_008003285.1	0	NA	0	NA
PDT000043344.5	PDS000004190.10	6	Human	SRR1645919	GCA_008018195.1	0	NA	0	NA
PDT000043550.5	PDS000031897.2	10	Human	SRR1646148	GCA_008020825.1	0	NA	0	NA
PDT000043560.6	PDS000047486.1	1	Human	SRR1646158	GCA_007743635.1	0	NA	0	NA
PDT000043585.5	PDS000023199.4	8	Human	SRR1646195	GCA_004192855.1	0	NA	0	NA
PDT000043730.4	PDS000013503.18	6	Human	SRR1646426	GCA_008023315.1	0	NA	0	NA
PDT000044019.3	PDS000031818.2	7	Non-human	SRR1656962	GCA_008024715.1	0	NA	0	NA
PDT000044024.3	PDS000031818.2	7	Non-human	SRR1656978	GCA_008024735.1	0	NA	0	NA
PDT000044029.3	PDS000031818.2	7	Non-human	SRR1656991	GCA_008024815.1	0	NA	0	NA
PDT000044198.3	PDS000031864.5	6	Non-human	SRR1659036	GCA_008024515.1	0	NA	0	NA
PDT000044383.2	PDS000032306.1	7	Non-human	SRR1664199	GCA_005941005.1	0	NA	0	NA
PDT000044390.2	PDS000032306.1	7	Non-human	SRR1664224	GCA_006085955.1	0	NA	0	NA
PDT000044393.2	PDS000032306.1	7	Non-human	SRR1664252	NA	0	NA	0	NA
PDT000044397.2	PDS000032306.1	7	Non-human	SRR1664266	GCA_006854625.1	0	NA	0	NA
PDT000044404.2	PDS000031688.2	7	Non-human	SRR1664283	GCA_006013525.1	0	NA	0	NA
PDT000044418.2	PDS000031688.2	7	Non-human	SRR1664309	GCA_006086195.1	0	NA	0	NA
PDT000044426.2	PDS000027237.198	1	Non-human	SRR1664195	GCA_006854505.1	0	NA	0	NA
PDT000044427.2	PDS000027237.198	1	Non-human	SRR1664202	GCA_006855765.1	0	NA	0	NA
PDT000044429.2	PDS000027237.198	1	Non-human	SRR1664212	GCA_006854525.1	0	NA	0	NA
PDT000044430.2	PDS000027237.198	1	Non-human	SRR1664254	GCA_006086515.1	0	NA	0	NA
PDT000044431.2	PDS000027237.198	1	Non-human	SRR1664255	GCA_006086235.1	0	NA	0	NA
PDT000044433.2	PDS000027237.198	1	Non-human	SRR1664267	GCA_006855845.1	0	NA	0	NA
PDT000044434.2	PDS000027237.198	1	Non-human	SRR1664274	GCA_006855825.1	0	NA	0	NA
PDT000044435.2	PDS000027237.198	1	Non-human	SRR1664277	GCA_006855985.1	0	NA	0	NA
PDT000044437.2	PDS000027237.198	1	Non-human	SRR1664282	GCA_006855905.1	0	NA	0	NA
PDT000044439.2	PDS000027237.198	1	Non-human	SRR1664290	GCA_006013565.1	0	NA	0	NA
PDT000044440.2	PDS000027237.198	1	Non-human	SRR1664296	GCA_006855545.1	0	NA	0	NA
PDT000044441.2	PDS000027237.198	1	Non-human	SRR1664300	GCA_006855865.1	0	NA	0	NA
PDT000044442.2	PDS000027237.198	1	Non-human	SRR1664301	GCA_006855665.1	0	NA	0	NA
PDT000044443.2	PDS000027237.198	1	Non-human	SRR1664307	GCA_006088615.1	0	NA	0	NA
PDT000044444.2	PDS000027237.198	1	Non-human	SRR1664308	GCA_006013605.1	0	NA	0	NA
PDT000044663.2	PDS000027237.198	1	Non-human	SRR1687185	GCA_006489955.1	0	NA	0	NA
PDT000044670.2	PDS000027237.198	1	Non-human	SRR1687195	GCA_006489975.1	0	NA	0	NA
PDT000044672.2	PDS000027237.198	1	Non-human	SRR1687197	GCA_007835735.1	0	NA	0	NA
PDT000044683.2	PDS000027237.198	1	Non-human	SRR1687208	GCA_007834135.1	0	NA	0	NA
PDT000044688.2	PDS000027237.198	1	Non-human	SRR1687213	GCA_006490115.1	0	NA	0	NA
PDT000044689.2	PDS000027237.198	1	Non-human	SRR1687214	GCA_006490255.1	0	NA	0	NA
PDT000044693.2	PDS000027237.198	1	Non-human	SRR1687218	GCA_007834035.1	0	NA	0	NA
PDT000044697.2	PDS000027237.198	1	Non-human	SRR1687223	GCA_006490335.1	0	NA	0	NA
PDT000044794.2	PDS000028037.185	10	Non-human	SRR1694042	GCA_006855605.1	0	NA	0	NA
PDT000044798.2	PDS000031688.2	7	Non-human	SRR1694067	GCA_005941365.1	0	NA	0	NA
PDT000044887.2	PDS000027237.198	1	Non-human	SRR1695597	GCA_006856225.1	0	NA	0	NA
PDT000044890.2	PDS000027237.198	1	Non-human	SRR1695604	GCA_006014115.1	0	NA	0	NA
PDT000044891.2	PDS000027237.198	1	Non-human	SRR1695605	GCA_006855625.1	0	NA	0	NA
PDT000044897.2	PDS000027237.198	1	Non-human	SRR1695623	GCA_006086915.1	0	NA	0	NA
PDT000044921.2	PDS000028126.17	10	Non-human	SRR1695740	GCA_006855505.1	0	NA	0	NA
PDT000044922.2	PDS000028048.170	10	Non-human	SRR1695745	GCA_006014275.1	0	NA	0	NA
PDT000044925.2	PDS000028126.17	10	Non-human	SRR1695751	GCA_006856105.1	0	NA	0	NA
PDT000045499.2	PDS000027237.198	1	Non-human	SRR1696472	GCA_005940425.1	0	NA	0	NA
PDT000045500.2	PDS000027237.198	1	Non-human	SRR1696473	GCA_006086295.1	0	NA	0	NA
PDT000045504.2	PDS000027237.198	1	Non-human	SRR1696481	GCA_006087355.1	0	NA	0	NA
PDT000045508.2	PDS000027237.198	1	Non-human	SRR1696640	GCA_005941605.1	0	NA	0	NA
PDT000045509.2	PDS000027237.198	1	Non-human	SRR1696641	GCA_006014195.1	0	NA	0	NA
PDT000045514.2	PDS000027237.198	1	Non-human	SRR1696648	GCA_006857405.1	0	NA	0	NA
PDT000045532.2	PDS000028037.185	10	Human	SRR1696960	GCA_008013395.1	0	NA	0	NA
PDT000045533.2	PDS000028037.185	10	Human	SRR1696961	GCA_008013335.1	0	NA	0	NA
PDT000045534.2	PDS000028037.185	10	Human	SRR1696962	GCA_008013295.1	0	NA	0	NA
PDT000045535.2	PDS000028037.185	10	Human	SRR1696963	GCA_008012775.1	0	NA	0	NA
PDT000045536.2	PDS000028037.185	10	Human	SRR1696964	GCA_008012855.1	0	NA	0	NA
PDT000045537.2	PDS000028037.185	10	Human	SRR1696965	GCA_008012555.1	0	NA	0	NA
PDT000045538.2	PDS000028037.185	10	Human	SRR1696966	GCA_008012895.1	0	NA	0	NA
PDT000045539.2	PDS000028037.185	10	Human	SRR1696967	GCA_008013005.1	0	NA	0	NA
PDT000045557.3	PDS000027237.198	1	Non-human	SRR1698194	GCA_008026395.1	0	NA	0	NA
PDT000045633.2	PDS000027237.198	1	Non-human	SRR1702363	GCA_006014295.1	0	NA	0	NA
PDT000045634.2	PDS000027237.198	1	Non-human	SRR1702364	GCA_005942705.1	0	NA	0	NA
PDT000045635.2	PDS000027237.198	1	Non-human	SRR1702365	GCA_006014335.1	0	NA	0	NA
PDT000045639.2	PDS000027237.198	1	Non-human	SRR1702369	GCA_006857425.1	0	NA	0	NA
PDT000045640.2	PDS000027237.198	1	Non-human	SRR1702370	GCA_006014315.1	0	NA	0	NA
PDT000045641.2	PDS000027237.198	1	Non-human	SRR1702371	GCA_006857065.1	0	NA	0	NA
PDT000045642.2	PDS000027237.198	1	Non-human	SRR1702372	GCA_006857525.1	0	NA	0	NA
PDT000045644.2	PDS000027237.198	1	Non-human	SRR1702375	GCA_006857225.1	0	NA	0	NA
PDT000045645.2	PDS000027237.198	1	Non-human	SRR1702377	GCA_006013835.1	0	NA	0	NA
PDT000045646.2	PDS000027237.198	1	Non-human	SRR1702378	GCA_006855925.1	0	NA	0	NA
PDT000045647.2	PDS000027237.198	1	Non-human	SRR1702379	GCA_006856785.1	0	NA	0	NA
PDT000045648.2	PDS000027237.198	1	Non-human	SRR1702380	GCA_005941665.1	0	NA	0	NA
PDT000045649.2	PDS000027237.198	1	Non-human	SRR1702381	GCA_006086875.1	0	NA	0	NA
PDT000045662.2	PDS000028037.185	10	Human	SRR1703337	GCA_008013495.1	0	NA	0	NA
PDT000045702.2	PDS000028059.49	10	Non-human	SRR1707978	GCA_005941725.1	0	NA	0	NA
PDT000045705.2	PDS000028159.4	10	Non-human	SRR1707981	GCA_006856845.1	0	NA	0	NA
PDT000045713.2	PDS000028059.49	10	Non-human	SRR1708053	GCA_006856545.1	0	NA	0	NA
PDT000045756.2	PDS000028037.185	10	Non-human	SRR1711800	GCA_005942125.1	0	NA	0	NA
PDT000045761.2	PDS000031688.2	7	Non-human	SRR1711805	GCA_006856145.1	0	NA	0	NA
PDT000045961.4	PDS000027237.198	1	Non-human	SRR2890154	GCA_008514835.1	0	NA	0	NA
PDT000045982.2	PDS000028059.49	10	Non-human	SRR1722870	GCA_006857025.1	0	NA	0	NA
PDT000046075.2	PDS000031688.2	7	Non-human	SRR1726153	GCA_006014535.1	0	NA	0	NA
PDT000046093.2	PDS000031688.2	7	Non-human	SRR1726174	GCA_006856745.1	0	NA	0	NA
PDT000046107.2	PDS000028126.17	10	Non-human	SRR1728727	GCA_005942245.1	0	NA	0	NA
PDT000046344.2	PDS000032597.49	10	Non-human	SRR1731960	GCA_005942285.1	0	NA	0	NA
PDT000046345.2	PDS000031410.1	10	Non-human	SRR1731961	GCA_003871315.1	0	NA	0	NA
PDT000046348.2	PDS000028126.17	10	Non-human	SRR1731964	GCA_005942205.1	0	NA	0	NA
PDT000046349.2	PDS000031410.1	10	Non-human	SRR1731965	GCA_006857185.1	0	NA	0	NA
PDT000046350.2	PDS000028093.45	10	Non-human	SRR1731966	GCA_006856265.1	0	NA	0	NA
PDT000046370.2	PDS000032597.49	10	Non-human	SRR1731987	GCA_005412275.1	0	NA	0	NA
PDT000046484.2	PDS000038539.9	10	Non-human	SRR1735315	GCA_005942465.1	5	aph(3'')-Ib,aph(6)-Id,floR,sul2,tet(A)	4	Aminoglycoside,Phenicol,Sulfonamide,Tetracycline
PDT000046491.2	PDS000032597.49	10	Non-human	SRR1735322	GCA_006086535.1	0	NA	0	NA
PDT000046492.2	PDS000029179.2	10	Non-human	SRR1735323	GCA_005942485.1	0	NA	0	NA
PDT000046504.2	PDS000028206.3	10	Non-human	SRR1735335	GCA_005942525.1	0	NA	0	NA
PDT000046505.3	PDS000004192.10	6	Non-human	SRR1735336	GCA_008002565.1	0	NA	0	NA
PDT000046514.2	PDS000028059.49	10	Non-human	SRR1735345	GCA_006857005.1	0	NA	0	NA
PDT000046526.2	PDS000028059.49	10	Non-human	SRR1735399	GCA_006087175.1	0	NA	0	NA
PDT000046528.2	PDS000028059.49	10	Non-human	SRR1735401	GCA_006857485.1	0	NA	0	NA
PDT000046532.2	PDS000028048.170	10	Non-human	SRR1735405	GCA_006858765.1	0	NA	0	NA
PDT000046538.2	PDS000028059.49	10	Non-human	SRR1735411	GCA_006014875.1	0	NA	0	NA
PDT000046547.2	PDS000028424.4	10	Non-human	SRR1735420	GCA_005942665.1	0	NA	0	NA
PDT000046904.2	PDS000028059.49	10	Non-human	SRR1744006	GCA_006858445.1	0	NA	0	NA
PDT000046910.2	PDS000028059.49	10	Non-human	SRR1744012	GCA_005941245.1	0	NA	0	NA
PDT000046913.2	PDS000031688.2	7	Non-human	SRR1744015	GCA_005941425.1	0	NA	0	NA
PDT000046939.2	PDS000028059.49	10	Non-human	SRR1744041	GCA_006857985.1	0	NA	0	NA
PDT000046945.2	PDS000028059.49	10	Non-human	SRR1744047	GCA_006014135.1	0	NA	0	NA
PDT000047093.3	PDS000031864.5	6	Non-human	SRR1745559	GCA_008028095.1	0	NA	0	NA
PDT000047131.2	PDS000028093.45	10	Non-human	SRR1745597	GCA_006858985.1	0	NA	0	NA
PDT000047134.2	PDS000028093.45	10	Non-human	SRR1745600	GCA_006858965.1	0	NA	0	NA
PDT000047637.2	PDS000028424.4	10	Non-human	SRR1757775	GCA_006857905.1	0	NA	0	NA
PDT000047654.2	PDS000028424.4	10	Non-human	SRR1757792	GCA_006858625.1	0	NA	0	NA
PDT000048022.2	PDS000031401.2	6	Non-human	SRR1765691	GCA_005756115.1	0	NA	0	NA
PDT000048023.2	PDS000031401.2	6	Non-human	SRR1765692	GCA_006859205.1	0	NA	0	NA
PDT000048034.2	PDS000031401.2	6	Non-human	SRR1765703	GCA_006015035.1	0	NA	0	NA
PDT000048201.2	PDS000028115.17	10	Non-human	SRR1767834	GCA_005943205.1	0	NA	0	NA
PDT000048640.3	PDS000027237.198	1	Non-human	SRR1773005	GCA_008006245.1	0	NA	0	NA
PDT000048707.3	PDS000053424.2	3	Non-human	SRR1774067	GCA_008029115.1	0	NA	0	NA
PDT000048726.3	PDS000028048.170	10	Non-human	SRR1774095	GCA_006859665.1	0	NA	0	NA
PDT000048745.2	PDS000027237.198	1	Non-human	SRR1777685	GCA_005943485.1	0	NA	0	NA
PDT000049034.3	PDS000076648.53	6	Non-human	SRR1783195	GCA_007817865.1	0	NA	0	NA
PDT000049051.3	PDS000028093.45	10	Non-human	SRR1783222	GCA_007741735.1	0	NA	0	NA
PDT000049103.2	PDS000027237.198	1	Non-human	SRR1791277	GCA_006859085.1	0	NA	0	NA
PDT000049194.2	PDS000027237.198	1	Non-human	SRR1793352	GCA_006859865.1	0	NA	0	NA
PDT000049197.2	PDS000031401.2	6	Non-human	SRR1793355	GCA_005943665.1	0	NA	0	NA
PDT000049199.2	PDS000027237.198	1	Non-human	SRR1793357	GCA_005943585.1	0	NA	0	NA
PDT000049663.3	PDS000027859.10	6	Non-human	SRR1805614	GCA_006631705.1	1	grdA	1	Aminoglycoside
PDT000049718.2	PDS000027237.198	1	Non-human	SRR1810512	GCA_006866445.1	0	NA	0	NA
PDT000049788.2	PDS000031428.1	6	Non-human	SRR1810858	GCA_004221005.1	0	NA	0	NA
PDT000049797.2	PDS000031428.1	6	Non-human	SRR1810871	GCA_011090725.1	0	NA	0	NA
PDT000049887.2	PDS000076649.41	6	Human	SRR1812336	GCA_008403765.1	5	aadA2,acrB_R717L=POINT,ant(2'')-Ia,gyrA_S83F=POINT,sul1	5	Aminoglycoside,Macrolide,Fluoroquinolone/quinolone,Unclassified,Sulfonamide
PDT000049910.2	PDS000031428.1	6	Non-human	SRR1812800	NA	0	NA	0	NA
PDT000049931.2	PDS000028037.185	10	Non-human	SRR1812823	GCA_005944605.1	0	NA	0	NA
PDT000050164.2	PDS000027237.198	1	Non-human	SRR1813451	GCA_006864865.1	0	NA	0	NA
PDT000050192.2	PDS000027237.198	1	Non-human	SRR1816812	GCA_011092145.1	0	NA	0	NA
PDT000050197.2	PDS000027237.198	1	Non-human	SRR1816817	GCA_011092785.1	0	NA	0	NA
PDT000050211.2	PDS000027237.198	1	Non-human	SRR1816831	GCA_010918755.1	0	NA	0	NA
PDT000050218.2	PDS000027237.198	1	Non-human	SRR1816838	GCA_010868745.1	0	NA	0	NA
PDT000050219.2	PDS000027237.198	1	Non-human	SRR1816839	GCA_011634025.1	0	NA	0	NA
PDT000050240.2	PDS000027237.198	1	Non-human	SRR1816860	GCA_010877005.1	0	NA	0	NA
PDT000050311.3	PDS000028037.185	10	Non-human	SRR1822293	GCA_006812585.1	0	NA	0	NA
PDT000050327.3	PDS000028059.49	10	Non-human	SRR1822309	GCA_006691885.1	0	NA	0	NA
PDT000050328.3	PDS000002378.5	10	Non-human	SRR1822310	GCA_006691865.1	0	NA	0	NA
PDT000050502.2	PDS000031864.5	6	Non-human	SRR1823669	GCA_011550235.1	0	NA	0	NA
PDT000050597.1	PDS000028159.4	10	NA	NA	GCA_000940975.1	0	NA	0	NA
PDT000050641.3	PDS000031864.5	6	Non-human	SRR1849367	GCA_006691905.1	0	NA	0	NA
PDT000050666.2	PDS000031428.1	6	Non-human	SRR1849402	GCA_010409925.1	0	NA	0	NA
PDT000051432.2	PDS000031864.5	6	Non-human	SRR1916088	GCA_011092405.1	0	NA	0	NA
PDT000051490.3	PDS000027859.10	6	Non-human	SRR1916369	GCA_006692565.1	2	aac(6')-Ib4,aadA1	1	Aminoglycoside
PDT000051893.2	PDS000027237.198	1	Non-human	SRR1918964	GCA_006016415.1	0	NA	0	NA
PDT000051946.3	PDS000027237.198	1	Non-human	SRR1923645	GCA_006691345.1	0	NA	0	NA
PDT000052148.2	PDS000028037.185	10	Non-human	SRR1946879	GCA_011485925.1	1	tet(A)	1	Tetracycline
PDT000052185.2	PDS000030905.10	10	Non-human	SRR1946918	GCA_006865845.1	0	NA	0	NA
PDT000052222.2	PDS000028037.185	10	Non-human	SRR1946955	GCA_010907645.1	1	tet(A)	1	Tetracycline
PDT000052242.2	PDS000028037.185	10	Non-human	SRR1946975	GCA_011090905.1	0	NA	0	NA
PDT000052256.2	PDS000028126.17	10	Non-human	SRR1946989	GCA_011091045.1	1	tet(A)	1	Tetracycline
PDT000052273.3	PDS000031365.2	10	Non-human	SRR1947006	GCA_006692105.1	0	NA	0	NA
PDT000052302.2	PDS000028126.17	10	Non-human	SRR1947035	GCA_011518765.1	0	NA	0	NA
PDT000052411.5	PDS000002297.9	7	Non-human	SRR1973832	GCA_004186395.1	0	NA	0	NA
PDT000052417.2	PDS000031560.1	7	Non-human	SRR1950911	GCA_006016735.1	0	NA	0	NA
PDT000052421.3	PDS000031560.1	7	Non-human	SRR1950915	GCA_006867625.1	0	NA	0	NA
PDT000052429.2	PDS000031560.1	7	Non-human	SRR1950923	GCA_006868585.1	0	NA	0	NA
PDT000052436.3	PDS000031560.1	7	Non-human	SRR1950931	GCA_006866685.1	0	NA	0	NA
PDT000052488.3	PDS000028059.49	10	Non-human	SRR1951870	GCA_006631545.1	0	NA	0	NA
PDT000052605.2	PDS000076649.41	6	Human	SRR1953055	GCA_006865125.1	5	aadA2,acrB_R717L=POINT,ant(2'')-Ia,gyrA_S83F=POINT,sul1	5	Aminoglycoside,Macrolide,Fluoroquinolone/quinolone,Unclassified,Sulfonamide
PDT000052774.2	PDS000027237.198	1	Human	SRR1957791	GCA_011091465.1	0	NA	0	NA
PDT000052810.2	PDS000031268.5	6	Non-human	SRR1957827	GCA_011086605.1	0	NA	0	NA
PDT000052852.2	PDS000031268.5	6	Non-human	SRR1957869	GCA_010923815.1	0	NA	0	NA
PDT000052909.2	PDS000004190.10	6	Human	SRR1957926	GCA_011514645.1	0	NA	0	NA
PDT000052943.2	PDS000031268.5	6	Human	SRR1957960	GCA_010877245.1	0	NA	0	NA
PDT000052946.2	PDS000028037.185	10	Human	SRR1957963	GCA_011095345.1	1	gyrA_S83F=POINT	2	Fluoroquinolone/quinolone,Unclassified
PDT000053059.2	PDS000076649.41	6	Human	SRR1958078	GCA_011640195.1	0	NA	0	NA
PDT000053092.3	PDS000031268.5	6	Non-human	SRR1958111	GCA_006812985.1	0	NA	0	NA
PDT000053251.2	PDS000028037.185	10	Human	SRR1958279	GCA_011632905.1	0	NA	0	NA
PDT000053383.3	PDS000031252.2	1	Non-human	SRR1958411	GCA_006632565.1	0	NA	0	NA
PDT000053440.2	PDS000031897.2	10	Human	SRR1958469	GCA_011087305.1	0	NA	0	NA
PDT000053491.2	PDS000076649.41	6	Human	SRR1958521	GCA_011634485.1	0	NA	0	NA
PDT000053572.2	PDS000002382.11	10	Non-human	SRR1958602	GCA_011095855.1	0	NA	0	NA
PDT000053573.2	PDS000031268.5	6	Non-human	SRR1958603	GCA_010907585.1	0	NA	0	NA
PDT000053592.3	PDS000031240.3	9	Human	SRR1958622	GCA_006693455.1	0	NA	0	NA
PDT000053618.2	PDS000076649.41	6	Human	SRR1958648	GCA_011100815.1	0	NA	0	NA
PDT000053660.2	PDS000027237.198	1	Human	SRR1958690	GCA_004254305.1	0	NA	0	NA
PDT000053985.2	PDS000038062.3	1	Human	SRR1959481	GCA_011107595.1	0	NA	0	NA
PDT000054021.2	PDS000027248.15	1	Human	SRR1959725	GCA_010885755.1	0	NA	0	NA
PDT000054033.2	PDS000028037.185	10	Human	SRR1960037	GCA_011096965.1	0	NA	0	NA
PDT000054073.2	PDS000027248.15	1	Human	SRR1960086	GCA_010907705.1	0	NA	0	NA
PDT000054231.2	PDS000031252.2	1	Non-human	SRR1960354	GCA_011098985.1	0	NA	0	NA
PDT000054549.2	PDS000051574.2	6	Human	SRR1963351	GCA_008035365.1	0	NA	0	NA
PDT000055006.2	PDS000004190.10	6	Human	SRR1965316	GCA_008051945.1	0	NA	0	NA
PDT000055261.2	PDS000002909.9	6	Human	SRR1965585	GCA_008055495.1	0	NA	0	NA
PDT000055438.2	PDS000031897.2	10	Human	SRR1965806	GCA_008057675.1	0	NA	0	NA
PDT000055636.2	PDS000076649.41	6	Human	SRR1966015	GCA_008058555.1	0	NA	0	NA
PDT000055704.2	PDS000002285.8	7	Human	SRR1966091	GCA_008060475.1	0	NA	0	NA
PDT000055866.2	PDS000002285.8	7	Non-human	SRR1966256	GCA_008062355.1	0	NA	0	NA
PDT000055884.2	PDS000027237.198	1	Human	SRR1966284	GCA_008062495.1	0	NA	0	NA
PDT000056041.2	PDS000027959.11	6	Human	SRR1966441	GCA_008068795.1	0	NA	0	NA
PDT000056220.2	PDS000027337.4	1	Human	SRR1966624	GCA_008072335.1	0	NA	0	NA
PDT000056444.2	PDS000031897.2	10	Human	SRR1966856	GCA_011446515.1	0	NA	0	NA
PDT000056638.2	PDS000028206.3	10	Human	SRR1967059	GCA_008077315.1	5	aph(3'')-Ib=PARTIAL_END_OF_CONTIG,aph(6)-Id,dfrA14,sul2,tet(A)	4	Aminoglycoside,Diaminopyrimidine,Sulfonamide,Tetracycline
PDT000056767.2	PDS000002286.7	8	Non-human	SRR1967189	GCA_008118125.1	0	NA	0	NA
PDT000056847.2	PDS000026563.6	6	Human	SRR1967269	GCA_008092405.1	0	NA	0	NA
PDT000056913.2	PDS000031240.3	9	Human	SRR1967337	GCA_008093325.1	0	NA	0	NA
PDT000057059.2	PDS000027248.15	1	Human	SRR1967483	GCA_008094875.1	0	NA	0	NA
PDT000057076.2	PDS000027248.15	1	Human	SRR1967500	GCA_008094865.1	0	NA	0	NA
PDT000057289.2	PDS000027248.15	1	Human	SRR1967713	GCA_008097625.1	0	NA	0	NA
PDT000057345.2	PDS000002285.8	7	Non-human	SRR1967769	GCA_008098025.1	0	NA	0	NA
PDT000057612.2	PDS000076649.41	6	Human	SRR1968036	GCA_008101225.1	0	NA	0	NA
PDT000057713.2	PDS000027937.4	6	Human	SRR1968691	GCA_008100965.1	0	NA	0	NA
PDT000058352.2	PDS000031268.5	6	Non-human	SRR1968331	GCA_008109225.1	0	NA	0	NA
PDT000058573.2	PDS000031897.2	10	Human	SRR1968552	GCA_008111585.1	0	NA	0	NA
PDT000058646.2	PDS000002285.8	7	Non-human	SRR1969079	GCA_008200065.1	0	NA	0	NA
PDT000059000.2	PDS000002286.7	8	Human	SRR1965719	GCA_008112425.1	0	NA	0	NA
PDT000059004.3	PDS000023863.6	3	Human	SRR1965725	GCA_006694185.1	0	NA	0	NA
PDT000059294.2	PDS000002285.8	7	Non-human	SRR1969676	GCA_008576165.1	0	NA	0	NA
PDT000059347.2	PDS000076649.41	6	Human	SRR1969729	GCA_008577265.1	0	NA	0	NA
PDT000059595.2	PDS000031897.2	10	Human	SRR1969980	GCA_008579185.1	0	NA	0	NA
PDT000059650.2	PDS000028206.3	10	Human	SRR1970035	GCA_008580455.1	5	aph(3'')-Ib=PARTIAL_END_OF_CONTIG,aph(6)-Id,dfrA14,sul2,tet(A)	4	Aminoglycoside,Diaminopyrimidine,Sulfonamide,Tetracycline
PDT000059690.2	PDS000031268.5	6	Human	SRR1970077	GCA_008582185.1	0	NA	0	NA
PDT000059707.2	PDS000027337.4	1	Human	SRR1970094	GCA_008582425.1	0	NA	0	NA
PDT000060193.2	PDS000027237.198	1	Non-human	SRR1973753	GCA_008114045.1	0	NA	0	NA
PDT000060199.2	PDS000031864.5	6	Non-human	SRR1973760	GCA_008114005.1	0	NA	0	NA
PDT000060358.2	PDS000028037.185	10	Non-human	SRR1974007	GCA_006089515.1	0	NA	0	NA
PDT000060458.3	PDS000031177.2	7	Non-human	SRR1976242	GCA_005606515.1	0	NA	0	NA
PDT000060480.2	PDS000031177.2	7	Non-human	SRR1976267	GCA_006088325.1	0	NA	0	NA
PDT000060636.3	PDS000031177.2	7	Non-human	SRR1982045	GCA_005947285.1	0	NA	0	NA
PDT000060642.3	PDS000031177.2	7	Non-human	SRR1982052	GCA_005756055.1	0	NA	0	NA
PDT000060662.2	PDS000027237.198	1	Non-human	SRR1982125	GCA_006869625.1	0	NA	0	NA
PDT000060672.2	PDS000031177.2	7	Non-human	SRR1982135	GCA_006091255.1	0	NA	0	NA
PDT000060694.2	PDS000030905.10	10	Non-human	SRR1982158	GCA_005947305.1	0	NA	0	NA
PDT000060717.2	PDS000004199.18	10	Non-human	SRR1982181	GCA_006017935.1	0	NA	0	NA
PDT000060754.2	PDS000076648.53	6	Non-human	SRR1982219	GCA_004225575.1	3	aac(3)-VIa,aadA1,sul1	2	Aminoglycoside,Sulfonamide
PDT000060761.2	PDS000031177.2	7	Non-human	SRR1982226	GCA_005947585.1	0	NA	0	NA
PDT000062087.3	PDS000002297.9	7	Non-human	SRR1988501	GCA_005531335.1	0	NA	0	NA
PDT000062586.3	PDS000028137.7	10	Non-human	SRR2002480	GCA_007906865.1	0	NA	0	NA
PDT000062587.3	PDS000027859.10	6	Non-human	SRR2002481	GCA_007907725.1	4	aac(6')-Ib4,aadA1,aph(3'')-Ib,aph(6)-Id	1	Aminoglycoside
PDT000064666.2	PDS000031560.1	7	Non-human	SRR2015817	GCA_006018735.1	0	NA	0	NA
PDT000064865.2	PDS000030905.10	10	Non-human	SRR2017881	GCA_006873085.1	0	NA	0	NA
PDT000065074.3	PDS000076648.53	6	Non-human	SRR2033920	GCA_006692785.1	3	aac(3)-VIa,aadA1,sul1	2	Aminoglycoside,Sulfonamide
PDT000065282.2	PDS000030905.10	10	Non-human	SRR2039097	GCA_006090275.1	0	NA	0	NA
PDT000065391.2	PDS000030905.10	10	Non-human	SRR2039235	GCA_005948865.1	0	NA	0	NA
PDT000065400.2	PDS000030905.10	10	Non-human	SRR2039244	GCA_005948665.1	0	NA	0	NA
PDT000065412.2	PDS000030905.10	10	Non-human	SRR2039257	GCA_006875005.1	0	NA	0	NA
PDT000065414.2	PDS000028037.185	10	Non-human	SRR2039252	GCA_006873185.1	0	NA	0	NA
PDT000065463.2	PDS000028037.185	10	Non-human	SRR2043268	GCA_005949245.1	0	NA	0	NA
PDT000065464.2	PDS000030905.10	10	Non-human	SRR2043269	GCA_005949305.1	0	NA	0	NA
PDT000065476.2	PDS000004199.18	10	Non-human	SRR2043286	GCA_005436135.1	0	NA	0	NA
PDT000065481.2	PDS000028037.185	10	Non-human	SRR2043291	GCA_006021155.1	0	NA	0	NA
PDT000065494.2	PDS000004199.18	10	Non-human	SRR2043305	GCA_006020755.1	0	NA	0	NA
PDT000065900.2	PDS000030905.10	10	Non-human	SRR2047315	GCA_006877725.1	0	NA	0	NA
PDT000065904.2	PDS000030905.10	10	Non-human	SRR2047319	GCA_005756235.1	0	NA	0	NA
PDT000065914.2	PDS000028037.185	10	Non-human	SRR2047332	GCA_006020895.1	0	NA	0	NA
PDT000066135.2	PDS000030698.2	7	Non-human	SRR2050935	GCA_006882985.1	0	NA	0	NA
PDT000066144.2	PDS000030698.2	7	Non-human	SRR2050945	GCA_006020355.1	0	NA	0	NA
PDT000066150.2	PDS000030698.2	7	Non-human	SRR2050951	GCA_006883055.1	0	NA	0	NA
PDT000066313.2	PDS000031311.3	7	Non-human	SRR2053310	GCA_006883245.1	0	NA	0	NA
PDT000066319.2	PDS000031311.3	7	Non-human	SRR2053326	GCA_005754275.1	0	NA	0	NA
PDT000066321.2	PDS000002297.9	7	Non-human	SRR2053330	GCA_006878345.1	0	NA	0	NA
PDT000066333.2	PDS000002297.9	7	Non-human	SRR2053358	GCA_006883625.1	0	NA	0	NA
PDT000066334.2	PDS000031311.3	7	Non-human	SRR2053825	GCA_005950185.1	0	NA	0	NA
PDT000066346.2	PDS000002297.9	7	Non-human	SRR2054138	GCA_005950305.1	0	NA	0	NA
PDT000066350.2	PDS000002297.9	7	Non-human	SRR2054174	GCA_006020055.1	0	NA	0	NA
PDT000066352.2	PDS000002297.9	7	Non-human	SRR2054179	GCA_006883555.1	0	NA	0	NA
PDT000066367.2	PDS000002297.9	7	Non-human	SRR2054222	GCA_006878785.1	0	NA	0	NA
PDT000066372.2	PDS000002297.9	7	Non-human	SRR2054232	GCA_006883425.1	0	NA	0	NA
PDT000067286.2	PDS000027237.198	1	Non-human	SRR2068084	GCA_008609305.1	0	NA	0	NA
PDT000067334.4	PDS000028037.185	10	Non-human	SRR1763810	GCA_007751595.1	0	NA	0	NA
PDT000067390.4	PDS000027859.10	6	Non-human	SRR1783160	GCA_006757445.1	7	aac(6')-Ib4,aadA1,aph(3'')-Ib,aph(3')-Ia,aph(6)-Id,blaTEM-1,tet(B)	3	Aminoglycoside,Beta-lactam,Tetracycline
PDT000067404.3	PDS000027859.10	6	Non-human	SRR1783221	GCA_006814045.1	7	aac(6')-Ib4,aadA1,aph(3'')-Ib,aph(3')-Ia,aph(6)-Id,blaTEM-1,tet(B)	3	Aminoglycoside,Beta-lactam,Tetracycline
PDT000067429.3	PDS000032601.32	10	Non-human	SRR1793267	GCA_006693705.1	0	NA	0	NA
PDT000067446.3	PDS000027237.198	1	Non-human	SRR1801733	GCA_006694135.1	0	NA	0	NA
PDT000067454.3	PDS000028037.185	10	Non-human	SRR1812850	GCA_006757545.1	0	NA	0	NA
PDT000067475.3	PDS000027859.10	6	Non-human	SRR1849395	GCA_006159135.1	4	aac(3)-VIa,aadA1,grdA,sul1	2	Aminoglycoside,Sulfonamide
PDT000067814.3	PDS000027859.10	6	Non-human	SRR2070978	GCA_006694045.1	3	aac(6')-Ib4,aadA1,grdA	1	Aminoglycoside
PDT000068428.4	PDS000028037.185	10	Non-human	SRR2124326	GCA_008450805.1	0	NA	0	NA
PDT000068445.4	PDS000028037.185	10	Non-human	SRR2124349	GCA_008542955.1	0	NA	0	NA
PDT000068583.2	PDS000076648.53	6	Non-human	SRR2075302	GCA_008116185.1	0	NA	0	NA
PDT000068633.2	PDS000027237.198	1	Non-human	SRR2075984	GCA_008116305.1	0	NA	0	NA
PDT000068647.2	PDS000031311.3	7	Non-human	SRR2075999	GCA_006019395.1	0	NA	0	NA
PDT000068697.4	PDS000004194.52	10	Non-human	SRR2078197	GCA_006694605.1	0	NA	0	NA
PDT000068817.2	PDS000030777.1	7	Non-human	SRR2079414	GCA_005950745.1	0	NA	0	NA
PDT000068819.2	PDS000030777.1	7	Non-human	SRR2079416	GCA_006883765.1	0	NA	0	NA
PDT000068826.2	PDS000030777.1	7	Non-human	SRR2079423	GCA_005532915.1	0	NA	0	NA
PDT000069046.2	PDS000030777.1	7	Non-human	SRR2082793	GCA_006019555.1	0	NA	0	NA
PDT000069050.2	PDS000030777.1	7	Non-human	SRR2082800	GCA_006090475.1	0	NA	0	NA
PDT000069054.2	PDS000002297.9	7	Non-human	SRR2082808	GCA_006883785.1	0	NA	0	NA
PDT000069064.2	PDS000002297.9	7	Non-human	SRR2082823	GCA_006877945.1	0	NA	0	NA
PDT000069065.2	PDS000002297.9	7	Non-human	SRR2082824	GCA_006884005.1	0	NA	0	NA
PDT000069066.2	PDS000002297.9	7	Non-human	SRR2082825	GCA_005755095.1	0	NA	0	NA
PDT000069068.2	PDS000030777.1	7	Non-human	SRR2082827	GCA_006883985.1	0	NA	0	NA
PDT000069077.2	PDS000002297.9	7	Non-human	SRR2082843	GCA_006019635.1	0	NA	0	NA
PDT000069078.2	PDS000002297.9	7	Non-human	SRR2082844	GCA_006883465.1	0	NA	0	NA
PDT000069083.2	PDS000030777.1	7	Non-human	SRR2082852	GCA_005950945.1	0	NA	0	NA
PDT000069087.2	PDS000002297.9	7	Non-human	SRR2082857	GCA_005950845.1	0	NA	0	NA
PDT000069098.2	PDS000002297.9	7	Non-human	SRR2082942	GCA_005950985.1	0	NA	0	NA
PDT000069108.2	PDS000002297.9	7	Non-human	SRR2082956	GCA_006089155.1	0	NA	0	NA
PDT000069214.2	PDS000031864.5	6	Non-human	SRR2086585	GCA_008611055.1	0	NA	0	NA
PDT000069302.2	PDS000027237.198	1	Non-human	SRR2087280	GCA_008116845.1	0	NA	0	NA
PDT000069303.2	PDS000027237.198	1	Non-human	SRR2087281	GCA_008611365.1	0	NA	0	NA
PDT000069458.2	PDS000028037.185	10	Non-human	SRR2096592	GCA_008611785.1	0	NA	0	NA
PDT000069734.2	PDS000027237.198	1	Non-human	SRR2102422	GCA_008116985.1	0	NA	0	NA
PDT000069790.2	PDS000031365.2	10	Non-human	SRR2102503	GCA_008612185.1	0	NA	0	NA
PDT000069801.2	PDS000028037.185	10	Non-human	SRR2102519	GCA_008611965.1	3	aadA2,dfrA12,sul3	3	Aminoglycoside,Diaminopyrimidine,Sulfonamide
PDT000070003.4	PDS000004190.10	6	Non-human	SRR2104606	GCA_006693325.1	0	NA	0	NA
PDT000076972.2	PDS000027237.198	1	Non-human	SRR2131382	GCA_008117625.1	0	NA	0	NA
PDT000077031.2	PDS000028037.185	10	Non-human	SRR2132190	GCA_008613105.1	0	NA	0	NA
PDT000077115.2	PDS000028037.185	10	Non-human	SRR2133338	GCA_008614405.1	0	NA	0	NA
PDT000077450.3	PDS000076648.53	6	Non-human	SRR2143434	GCA_006757755.1	0	NA	0	NA
PDT000078093.1	PDS000028037.185	10	Non-human	NA	GCA_001245015.1	0	NA	0	NA
PDT000078173.1	PDS000027237.198	1	Non-human	NA	GCA_001246955.1	0	NA	0	NA
PDT000081237.2	PDS000027237.198	1	Human	SRR2156612	GCA_008615655.1	0	NA	0	NA
PDT000081242.2	PDS000054868.1	6	Human	SRR2156622	GCA_008615525.1	0	NA	0	NA
PDT000081595.6	PDS000076649.41	6	Non-human	SRR2174026	GCA_007818915.1	0	NA	0	NA
PDT000081605.5	PDS000007724.14	6	Human	SRR4124055	GCA_006650985.1	0	NA	0	NA
PDT000081662.5	PDS000027826.3	6	Human	SRR4243105	GCA_006712325.1	0	NA	0	NA
PDT000081670.5	PDS000027237.198	1	Human	SRR4123995	GCA_006769685.1	0	NA	0	NA
PDT000081681.4	PDS000011362.8	7	Non-human	SRR5386993	GCA_005759655.1	0	NA	0	NA
PDT000081813.2	PDS000030698.2	7	Non-human	SRR2175319	GCA_006877305.1	0	NA	0	NA
PDT000081942.1	PDS000002378.5	10	Non-human	NA	GCA_001272295.1	0	NA	0	NA
PDT000082701.2	PDS000028037.185	10	Non-human	SRR2239945	GCA_008650575.1	0	NA	0	NA
PDT000083341.3	PDS000076649.41	6	Human	SRR2426331	GCA_006388255.1	5	aadA2,acrB_R717L=POINT,ant(2'')-Ia,gyrA_S83F=POINT,sul1	5	Aminoglycoside,Macrolide,Fluoroquinolone/quinolone,Unclassified,Sulfonamide
PDT000085077.3	PDS000027859.10	6	Non-human	SRR2533339	GCA_007753035.1	0	NA	0	NA
PDT000085161.3	PDS000028059.49	10	Non-human	SRR2533439	GCA_006694525.1	0	NA	0	NA
PDT000085165.3	PDS000076648.53	6	Non-human	SRR2533443	GCA_006694885.1	3	aac(3)-VIa,aadA1,sul1	2	Aminoglycoside,Sulfonamide
PDT000085239.3	PDS000028847.2	10	Non-human	SRR2533524	GCA_007753535.1	0	NA	0	NA
PDT000085248.3	PDS000028048.170	10	Non-human	SRR2533533	GCA_006635125.1	0	NA	0	NA
PDT000085257.5	PDS000027237.198	1	Non-human	SRR2533547	GCA_006714345.1	0	NA	0	NA
PDT000085277.3	PDS000076648.53	6	Non-human	SRR2533576	GCA_006757585.1	4	aac(3)-VIa,aadA1,sul1=PARTIAL_END_OF_CONTIG,sul1	2	Aminoglycoside,Sulfonamide
PDT000085455.2	PDS000030718.1	7	Non-human	SRR2534390	GCA_006885305.1	0	NA	0	NA
PDT000085458.2	PDS000030718.1	7	Non-human	SRR2534393	GCA_006879205.1	0	NA	0	NA
PDT000085459.2	PDS000030718.1	7	Non-human	SRR2534394	GCA_005952705.1	0	NA	0	NA
PDT000085460.2	PDS000030718.1	7	Non-human	SRR2534395	GCA_006022375.1	0	NA	0	NA
PDT000085461.3	PDS000030698.2	7	Non-human	SRR2534396	GCA_005606875.1	0	NA	0	NA
PDT000085468.2	PDS000030718.1	7	Non-human	SRR2534727	GCA_005952665.1	0	NA	0	NA
PDT000085477.2	PDS000030718.1	7	Non-human	SRR2535055	GCA_006885365.1	0	NA	0	NA
PDT000085493.2	PDS000030706.1	7	Non-human	SRR2535106	GCA_006884785.1	0	NA	0	NA
PDT000085699.2	PDS000031147.3	10	Non-human	SRR2226882	GCA_008642555.1	0	NA	0	NA
PDT000085704.2	PDS000028037.185	10	Non-human	SRR2226944	GCA_008642475.1	0	NA	0	NA
PDT000085893.3	PDS000032601.32	10	Non-human	SRR2407595	GCA_008470555.1	0	NA	0	NA
PDT000085967.2	PDS000027859.10	6	Non-human	SRR2407669	GCA_008469265.1	3	aac(6')-Ib4,aadA1,blaCMY-2	2	Aminoglycoside,Beta-lactam
PDT000086032.2	PDS000028037.185	10	Non-human	SRR2407734	GCA_008469615.1	0	NA	0	NA
PDT000086450.2	PDS000027237.198	1	Non-human	SRR2559381	GCA_008618035.1	0	NA	0	NA
PDT000086451.2	PDS000027237.198	1	Non-human	SRR2559382	GCA_008617675.1	0	NA	0	NA
PDT000086452.2	PDS000027237.198	1	Non-human	SRR2559383	GCA_008617815.1	0	NA	0	NA
PDT000086546.3	PDS000036023.2	6	Non-human	SRR2584397	GCA_007754275.1	0	NA	0	NA
PDT000086604.2	PDS000027237.198	1	Non-human	SRR2585429	GCA_008618135.1	0	NA	0	NA
PDT000086605.2	PDS000027237.198	1	Non-human	SRR2585430	GCA_008618255.1	0	NA	0	NA
PDT000086614.2	PDS000027237.198	1	Non-human	SRR2585440	GCA_008617475.1	1	tet(B)	1	Tetracycline
PDT000086620.2	PDS000027237.198	1	Non-human	SRR2585446	GCA_008617375.1	1	tet(B)	1	Tetracycline
PDT000086657.2	PDS000027237.198	1	Non-human	SRR2585750	GCA_008618215.1	0	NA	0	NA
PDT000086659.2	PDS000027237.198	1	Non-human	SRR2585772	GCA_008617575.1	0	NA	0	NA
PDT000086678.2	PDS000027237.198	1	Non-human	SRR2586832	GCA_008617635.1	1	fosA7=PARTIAL_END_OF_CONTIG	1	Unclassified
PDT000086679.2	PDS000027237.198	1	Non-human	SRR2586844	GCA_008617895.1	1	fosA7=PARTIAL_END_OF_CONTIG	1	Unclassified
PDT000086825.2	PDS000027237.198	1	Non-human	SRR2638476	GCA_008645795.1	0	NA	0	NA
PDT000086898.2	PDS000027237.198	1	Non-human	SRR2648538	GCA_008644935.1	0	NA	0	NA
PDT000086900.2	PDS000027237.198	1	Non-human	SRR2648568	GCA_008645735.1	0	NA	0	NA
PDT000087372.2	PDS000030706.1	7	Non-human	SRR2724046	GCA_005953305.1	0	NA	0	NA
PDT000087377.2	PDS000030706.1	7	Non-human	SRR2724051	GCA_006022155.1	0	NA	0	NA
PDT000087378.2	PDS000030706.1	7	Non-human	SRR2724052	GCA_005953285.1	0	NA	0	NA
PDT000087409.2	PDS000027237.198	1	Non-human	SRR2724151	GCA_006879885.1	0	NA	0	NA
PDT000088526.2	PDS000027237.198	1	Non-human	SRR2751242	GCA_008619535.1	0	NA	0	NA
PDT000088527.2	PDS000027237.198	1	Non-human	SRR2751243	GCA_006091435.1	0	NA	0	NA
PDT000092315.2	PDS000032122.3	6	Non-human	SRR2831168	GCA_005953325.1	0	NA	0	NA
PDT000092450.2	PDS000030711.1	7	Non-human	SRR2875236	GCA_005678735.1	0	NA	0	NA
PDT000092491.4	PDS000031864.5	6	Non-human	SRR2878366	GCA_006633465.1	0	NA	0	NA
PDT000092985.2	PDS000027237.198	1	Non-human	SRR2890014	GCA_005953825.1	0	NA	0	NA
PDT000093041.2	PDS000011362.8	7	Non-human	SRR2890070	GCA_005953985.1	0	NA	0	NA
PDT000093055.2	PDS000027890.3	10	Non-human	SRR2890084	GCA_006022815.1	0	NA	0	NA
PDT000093221.3	PDS000076648.53	6	Non-human	SRR2910634	GCA_006881665.1	0	NA	0	NA
PDT000093222.3	PDS000076648.53	6	Non-human	SRR2910635	GCA_005957225.1	0	NA	0	NA
PDT000093285.4	PDS000028037.185	10	Non-human	SRR2911008	GCA_006635285.1	0	NA	0	NA
PDT000093307.2	PDS000030718.1	7	Non-human	SRR2911038	GCA_005955805.1	0	NA	0	NA
PDT000093309.2	PDS000030718.1	7	Non-human	SRR2911041	GCA_005957125.1	0	NA	0	NA
PDT000093310.2	PDS000030718.1	7	Non-human	SRR2911043	GCA_006022935.1	0	NA	0	NA
PDT000093311.2	PDS000030718.1	7	Non-human	SRR2911044	GCA_006882265.1	0	NA	0	NA
PDT000093904.2	PDS000076648.53	6	Non-human	SRR2911727	GCA_006879965.1	0	NA	0	NA
PDT000093911.2	PDS000028048.170	10	Non-human	SRR2911734	GCA_006022975.1	0	NA	0	NA
PDT000093912.2	PDS000028048.170	10	Non-human	SRR2911735	GCA_006092575.1	0	NA	0	NA
PDT000093913.2	PDS000028048.170	10	Non-human	SRR2911736	GCA_006023035.1	0	NA	0	NA
PDT000093995.3	PDS000076649.41	6	Non-human	SRR2912640	GCA_007755435.1	0	NA	0	NA
PDT000094715.2	PDS000028037.185	10	Non-human	SRR2919948	GCA_008649015.1	0	NA	0	NA
PDT000094722.2	PDS000028037.185	10	Non-human	SRR2920066	GCA_008649095.1	0	NA	0	NA
PDT000094893.2	PDS000030706.1	7	Non-human	SRR2938956	GCA_005677655.1	0	NA	0	NA
PDT000094901.2	PDS000030706.1	7	Non-human	SRR2939002	GCA_005955765.1	0	NA	0	NA
PDT000095158.2	PDS000028424.4	10	Non-human	SRR2954359	GCA_008647235.1	0	NA	0	NA
PDT000095165.2	PDS000028181.24	10	Non-human	SRR2954366	GCA_008650135.1	1	tet(B)	1	Tetracycline
PDT000095166.2	PDS000028126.17	10	Non-human	SRR2954367	GCA_008650165.1	0	NA	0	NA
PDT000095169.2	PDS000028059.49	10	Non-human	SRR2954374	GCA_008654555.1	0	NA	0	NA
PDT000095177.2	PDS000028170.10	10	Non-human	SRR2959723	GCA_008654435.1	1	tet(A)	1	Tetracycline
PDT000095198.2	PDS000030718.1	7	Non-human	SRR2960519	GCA_005436435.1	0	NA	0	NA
PDT000095199.2	PDS000030718.1	7	Non-human	SRR2960520	GCA_005955885.1	0	NA	0	NA
PDT000095200.2	PDS000030718.1	7	Non-human	SRR2960521	GCA_006886025.1	0	NA	0	NA
PDT000095201.2	PDS000030718.1	7	Non-human	SRR2960522	GCA_006886145.1	0	NA	0	NA
PDT000095202.2	PDS000030718.1	7	Non-human	SRR2960523	GCA_006023395.1	0	NA	0	NA
PDT000095203.2	PDS000030718.1	7	Non-human	SRR2960524	GCA_006092855.1	0	NA	0	NA
PDT000095206.2	PDS000030718.1	7	Non-human	SRR2960527	GCA_006886125.1	0	NA	0	NA
PDT000095207.2	PDS000030718.1	7	Non-human	SRR2960528	GCA_005955945.1	0	NA	0	NA
PDT000095208.2	PDS000030718.1	7	Non-human	SRR2960529	GCA_006886005.1	0	NA	0	NA
PDT000095209.2	PDS000030718.1	7	Non-human	SRR2960530	GCA_005955905.1	0	NA	0	NA
PDT000095255.2	PDS000076648.53	6	Non-human	SRR2960812	GCA_008654795.1	0	NA	0	NA
PDT000095265.2	PDS000051009.1	10	Non-human	SRR2961126	GCA_006886305.1	1	tet(A)	1	Tetracycline
PDT000095298.2	PDS000028093.45	10	Non-human	SRR2961916	GCA_008654895.1	0	NA	0	NA
PDT000095304.2	PDS000028059.49	10	Non-human	SRR2961910	GCA_008654975.1	0	NA	0	NA
PDT000095305.2	PDS000007662.3	10	Non-human	SRR2961913	GCA_008654955.1	0	NA	0	NA
PDT000095306.2	PDS000028059.49	10	Non-human	SRR2961921	GCA_008655015.1	0	NA	0	NA
PDT000095487.3	PDS000028037.185	10	Non-human	SRR2962886	GCA_008470485.1	0	NA	0	NA
PDT000095499.3	PDS000032597.49	10	Non-human	SRR2966836	GCA_007187615.1	0	NA	0	NA
PDT000095505.2	PDS000030587.3	7	Non-human	SRR2966843	GCA_008655275.1	0	NA	0	NA
PDT000095834.2	PDS000028037.185	10	Non-human	SRR2971132	GCA_006093015.1	0	NA	0	NA
PDT000095945.2	PDS000027801.2	10	Non-human	SRR2973754	GCA_008691925.1	0	NA	0	NA
PDT000096160.2	PDS000076649.41	6	Human	SRR2975857	GCA_008729975.1	0	NA	0	NA
PDT000096742.2	PDS000028070.53	10	Non-human	SRR2981146	GCA_008729375.1	0	NA	0	NA
PDT000096786.2	PDS000030905.10	10	Non-human	SRR2981192	GCA_005956365.1	0	NA	0	NA
PDT000097428.2	PDS000028048.170	10	Non-human	SRR3000036	GCA_008730935.1	4	aph(3'')-Ib,aph(6)-Id=PARTIAL_END_OF_CONTIG,aph(6)-Id,tet(A)	2	Aminoglycoside,Tetracycline
PDT000097429.2	PDS000028048.170	10	Non-human	SRR3000037	GCA_008730875.1	3	aph(3'')-Ib,aph(6)-Id,tet(A)	2	Aminoglycoside,Tetracycline
PDT000098116.2	PDS000030587.3	7	Non-human	SRR3001926	GCA_008674815.1	0	NA	0	NA
PDT000098218.2	PDS000028869.4	1	Non-human	SRR3027133	GCA_005955485.1	0	NA	0	NA
PDT000098308.2	PDS000028037.185	10	Non-human	SRR3031871	GCA_008730655.1	5	aadA1,blaTEM-1,dfrA1,sul1,tet(A)	5	Aminoglycoside,Beta-lactam,Diaminopyrimidine,Sulfonamide,Tetracycline
PDT000098316.2	PDS000028048.170	10	Non-human	SRR3033303	GCA_008731295.1	0	NA	0	NA
PDT000098635.2	PDS000028170.10	10	Non-human	SRR3038510	GCA_008732175.1	1	tet(A)	1	Tetracycline
PDT000098671.2	PDS000027237.198	1	Non-human	SRR3038647	GCA_008732195.1	0	NA	0	NA
PDT000098796.2	PDS000076648.53	6	Non-human	SRR3046420	GCA_008676815.1	0	NA	0	NA
PDT000098918.2	PDS000031268.5	6	Human	SRR3048714	GCA_011413095.1	0	NA	0	NA
PDT000099022.2	PDS000027248.15	1	Human	SRR3048842	GCA_008733175.1	0	NA	0	NA
PDT000099111.2	PDS000027326.1	1	Human	SRR3048941	GCA_007188455.1	0	NA	0	NA
PDT000099204.2	PDS000031268.5	6	Human	SRR3049045	GCA_008753415.1	0	NA	0	NA
PDT000099254.2	PDS000027270.9	1	Human	SRR3049095	GCA_008740015.1	0	NA	0	NA
PDT000099694.2	PDS000031268.5	6	Human	SRR3049548	GCA_008750395.1	0	NA	0	NA
PDT000099866.2	PDS000002909.9	6	Human	SRR3049756	GCA_008744175.1	0	NA	0	NA
PDT000100195.2	PDS000031311.3	7	Non-human	SRR3053551	GCA_006889185.1	0	NA	0	NA
PDT000100266.1	PDS000027859.10	6	Non-human	NA	GCA_001478915.1	2	aac(6')-Ib4,aadA1	1	Aminoglycoside
PDT000100334.3	PDS000028059.49	10	Non-human	SRR3055309	GCA_007757595.1	0	NA	0	NA
PDT000100402.1	PDS000027859.10	6	Non-human	NA	GCA_001480465.1	1	blaCMY-2	1	Beta-lactam
PDT000100764.2	PDS000028048.170	10	Non-human	SRR3057111	GCA_008676795.1	0	NA	0	NA
PDT000100824.2	PDS000030622.1	10	Non-human	SRR3057198	GCA_005533305.1	0	NA	0	NA
PDT000100825.2	PDS000030622.1	10	Non-human	SRR3057199	GCA_006888885.1	0	NA	0	NA
PDT000100826.2	PDS000028048.170	10	Non-human	SRR3057200	GCA_006888345.1	0	NA	0	NA
PDT000100894.2	PDS000030633.1	10	Non-human	SRR3062410	GCA_003874955.1	0	NA	0	NA
PDT000101232.2	PDS000028037.185	10	Non-human	SRR3085527	GCA_008769895.1	0	NA	0	NA
PDT000101349.3	PDS000027237.198	1	Non-human	SRR3091336	GCA_007758075.1	0	NA	0	NA
PDT000101362.3	PDS000028093.45	10	Non-human	SRR3091349	GCA_007758115.1	0	NA	0	NA
PDT000101782.2	PDS000027859.10	6	Non-human	SRR3096033	GCA_007189855.1	2	aac(6')-Ib4,aadA1	1	Aminoglycoside
PDT000101950.3	PDS000030905.10	10	Non-human	SRR3098656	GCA_007758795.1	0	NA	0	NA
PDT000101951.3	PDS000030905.10	10	Non-human	SRR3098657	GCA_007758715.1	0	NA	0	NA
PDT000102041.2	PDS000027859.10	6	Non-human	SRR3101777	GCA_007191315.1	1	grdA	1	Aminoglycoside
PDT000102924.2	PDS000031723.1	6	Non-human	SRR3114036	GCA_003870455.1	0	NA	0	NA
PDT000103331.2	PDS000027890.3	10	Non-human	SRR3115440	GCA_008789765.1	0	NA	0	NA
PDT000106380.2	PDS000054790.1	10	Non-human	SRR3159942	GCA_008407345.1	1	tet(A)	1	Tetracycline
PDT000107040.2	PDS000030454.5	10	Non-human	SRR3170068	GCA_008516205.1	0	NA	0	NA
PDT000107278.2	PDS000031765.1	10	Non-human	SRR3173537	GCA_008824285.1	0	NA	0	NA
PDT000107312.2	PDS000028048.170	10	Non-human	SRR3173581	GCA_006094115.1	0	NA	0	NA
PDT000107313.2	PDS000028048.170	10	Non-human	SRR3173582	GCA_006894865.1	0	NA	0	NA
PDT000108313.3	PDS000076649.41	6	Human	SRR3184321	GCA_006388675.1	5	aadA2,acrB_R717L=POINT,ant(2'')-Ia,gyrA_S83F=POINT,sul1	5	Aminoglycoside,Macrolide,Fluoroquinolone/quinolone,Unclassified,Sulfonamide
PDT000110584.2	PDS000027237.198	1	Human	SRR3185216	GCA_008866885.1	0	NA	0	NA
PDT000110810.2	PDS000028037.185	10	Non-human	SRR3191434	GCA_007195675.1	0	NA	0	NA
PDT000110818.3	PDS000027859.10	6	Non-human	SRR3191443	GCA_007760865.1	4	aac(6')-Ib4,aadA1,aph(3'')-Ib,aph(6)-Id	1	Aminoglycoside
PDT000110839.2	PDS000027237.198	1	Non-human	SRR3191464	GCA_006024755.1	0	NA	0	NA
PDT000111398.2	PDS000027237.198	1	Non-human	SRR3196689	GCA_008407575.1	0	NA	0	NA
PDT000111532.2	PDS000031765.1	10	Non-human	SRR3199412	GCA_003878515.1	0	NA	0	NA
PDT000111533.2	PDS000031765.1	10	Non-human	SRR3199413	GCA_008828865.1	0	NA	0	NA
PDT000111534.2	PDS000031765.1	10	Non-human	SRR3199414	GCA_008828845.1	0	NA	0	NA
PDT000111535.2	PDS000031765.1	10	Non-human	SRR3199415	GCA_008828885.1	0	NA	0	NA
PDT000111536.2	PDS000031765.1	10	Non-human	SRR3199416	GCA_008828905.1	0	NA	0	NA
PDT000111607.2	PDS000032597.49	10	Non-human	SRR3199689	GCA_008407465.1	0	NA	0	NA
PDT000112806.2	PDS000032601.32	10	Non-human	SRR3210548	GCA_007195355.1	0	NA	0	NA
PDT000113787.3	PDS000027859.10	6	Non-human	SRR3223156	GCA_007761535.1	0	NA	0	NA
PDT000114365.2	PDS000027237.198	1	Non-human	SRR3225384	GCA_006898405.1	0	NA	0	NA
PDT000114375.2	PDS000028007.2	10	Non-human	SRR3225394	GCA_006094955.1	0	NA	0	NA
PDT000114376.2	PDS000028007.2	10	Non-human	SRR3225395	GCA_006897285.1	0	NA	0	NA
PDT000114377.2	PDS000028007.2	10	Non-human	SRR3225396	GCA_006899455.1	0	NA	0	NA
PDT000114378.2	PDS000028007.2	10	Non-human	SRR3225397	GCA_006897545.1	0	NA	0	NA
PDT000114430.2	PDS000027859.10	6	Non-human	SRR3223757	GCA_007196195.1	0	NA	0	NA
PDT000114431.2	PDS000027859.10	6	Non-human	SRR3223758	GCA_007196735.1	2	aac(6')-Ib4,aadA1	1	Aminoglycoside
PDT000114548.2	PDS000028048.170	10	Non-human	SRR3225834	GCA_008407865.1	0	NA	0	NA
PDT000114958.2	PDS000027237.198	1	Human	SRR3231236	GCA_008869265.1	0	NA	0	NA
PDT000114960.2	PDS000027237.198	1	Human	SRR3231238	GCA_005961375.1	0	NA	0	NA
PDT000114980.2	PDS000027237.198	1	Human	SRR3231376	GCA_005961825.1	0	NA	0	NA
PDT000114981.2	PDS000027237.198	1	Human	SRR3231377	GCA_006024915.1	0	NA	0	NA
PDT000115358.2	PDS000027237.198	1	Non-human	SRR3242195	GCA_005960825.1	0	NA	0	NA
PDT000115359.2	PDS000027237.198	1	Non-human	SRR3242196	GCA_005960905.1	0	NA	0	NA
PDT000115360.2	PDS000027237.198	1	Non-human	SRR3242197	GCA_006898005.1	0	NA	0	NA
PDT000115361.2	PDS000027237.198	1	Non-human	SRR3242198	GCA_006095235.1	0	NA	0	NA
PDT000119745.2	PDS000027237.198	1	Human	SRR3270925	GCA_008848085.1	0	NA	0	NA
PDT000119749.2	PDS000027237.198	1	Human	SRR3270998	GCA_008869665.1	0	NA	0	NA
PDT000119899.2	PDS000027237.198	1	Human	SRR3277288	GCA_008848045.1	0	NA	0	NA
PDT000119918.2	PDS000027237.198	1	Human	SRR3277620	GCA_006026495.1	0	NA	0	NA
PDT000119926.2	PDS000027237.198	1	Human	SRR3278065	GCA_006026455.1	0	NA	0	NA
PDT000120088.2	PDS000076649.41	6	Non-human	SRR3284593	GCA_008408835.1	5	aac(3)-IVa,aph(3'')-Ib,aph(4)-Ia,aph(6)-Id,tet(B)	2	Aminoglycoside,Tetracycline
PDT000120145.2	PDS000027237.198	1	Non-human	SRR3286838	GCA_005962845.1	0	NA	0	NA
PDT000120150.2	PDS000031147.3	10	Non-human	SRR3286869	GCA_006026675.1	0	NA	0	NA
PDT000120791.2	PDS000027237.198	1	Human	SRR3289840	GCA_008834745.1	0	NA	0	NA
PDT000120800.2	PDS000027237.198	1	Human	SRR3289850	GCA_008832965.1	0	NA	0	NA
PDT000121097.2	PDS000027237.198	1	Non-human	SRR3294561	GCA_006901325.1	0	NA	0	NA
PDT000121321.2	PDS000028037.185	10	Non-human	SRR3295711	GCA_008517965.1	1	tet(C)	1	Tetracycline
PDT000121369.2	PDS000028115.17	10	Non-human	SRR3295759	GCA_008473525.1	1	tet(C)	1	Tetracycline
PDT000121374.2	PDS000028048.170	10	Non-human	SRR3295764	GCA_008473265.1	5	aph(3'')-Ib,aph(6)-Id,floR,sul2,tet(A)	4	Aminoglycoside,Phenicol,Sulfonamide,Tetracycline
PDT000121375.2	PDS000028059.49	10	Non-human	SRR3295765	GCA_008473205.1	13	aadA2,aph(3'')-Ib,aph(3')-Ia,aph(6)-Id,aph(6)-Id=PARTIAL_END_OF_CONTIG,blaCMY-2,dfrA12,floR,mph(A),sul1,sul2,sul2=PARTIAL_END_OF_CONTIG,tet(A)	7	Aminoglycoside,Beta-lactam,Diaminopyrimidine,Phenicol,Macrolide,Sulfonamide,Tetracycline
PDT000121382.2	PDS000028126.17	10	Non-human	SRR3295772	GCA_008409885.1	1	tet(A)	1	Tetracycline
PDT000121510.2	PDS000028037.185	10	Non-human	SRR3295900	GCA_008851145.1	1	tet(C)	1	Tetracycline
PDT000121577.2	PDS000030365.1	10	Non-human	SRR3295967	GCA_008473785.1	1	tet(A)	1	Tetracycline
PDT000121740.2	PDS000028037.185	10	Non-human	SRR3306049	GCA_008474985.1	0	NA	0	NA
PDT000122117.2	PDS000027237.198	1	Human	SRR3315945	GCA_006095335.1	0	NA	0	NA
PDT000122222.2	PDS000006075.9	10	Non-human	SRR3322975	GCA_008519545.1	0	NA	0	NA
PDT000122303.2	PDS000006097.4	6	Human	SRR3321707	GCA_008835605.1	0	NA	0	NA
PDT000122347.2	PDS000004190.10	6	Human	SRR3321831	GCA_008876885.1	0	NA	0	NA
PDT000122351.2	PDS000027248.15	1	Human	SRR3321835	GCA_008852005.1	0	NA	0	NA
PDT000122724.2	PDS000044647.3	10	Human	SRR3322634	GCA_008836465.1	0	NA	0	NA
PDT000122747.2	PDS000002909.9	6	Human	SRR3322658	GCA_008880115.1	0	NA	0	NA
PDT000122892.2	PDS000027337.4	1	Human	SRR3323024	GCA_008880765.1	0	NA	0	NA
PDT000123207.2	PDS000004194.52	10	Non-human	SRR3331541	GCA_008519115.1	0	NA	0	NA
PDT000123494.2	PDS000027237.198	1	Non-human	SRR3344220	GCA_008475185.1	0	NA	0	NA
PDT000123495.2	PDS000027237.198	1	Non-human	SRR3344221	GCA_008475225.1	0	NA	0	NA
PDT000123526.2	PDS000027859.10	6	Non-human	SRR3344470	GCA_007227385.1	0	NA	0	NA
PDT000125392.2	PDS000027237.198	1	Human	SRR3392748	GCA_008881185.1	0	NA	0	NA
PDT000125405.2	PDS000027915.17	6	Human	SRR3392765	GCA_006095355.1	0	NA	0	NA
PDT000125433.2	PDS000027915.17	6	Human	SRR3392808	GCA_005963365.1	0	NA	0	NA
PDT000125434.2	PDS000027915.17	6	Human	SRR3392809	GCA_005962225.1	0	NA	0	NA
PDT000125728.2	PDS000027237.198	1	Non-human	SRR3400001	GCA_007242535.1	0	NA	0	NA
PDT000125995.2	PDS000031765.1	10	Non-human	SRR3405409	GCA_008883245.1	0	NA	0	NA
PDT000127320.2	PDS000076649.41	6	Non-human	SRR3438090	GCA_008824545.1	0	NA	0	NA
PDT000128273.4	PDS000027237.198	1	Non-human	SRR3466981	GCA_006096375.2	0	NA	0	NA
PDT000128382.2	PDS000027237.198	1	Human	SRR3473884	GCA_008904225.1	0	NA	0	NA
PDT000128383.2	PDS000027237.198	1	Human	SRR3473885	GCA_008904185.1	0	NA	0	NA
PDT000128607.2	PDS000031818.2	7	Non-human	SRR3474694	GCA_006096495.1	0	NA	0	NA
PDT000128740.2	PDS000028070.53	10	Non-human	SRR3475944	GCA_008413825.1	0	NA	0	NA
PDT000128752.2	PDS000038539.9	10	Non-human	SRR3476367	NA	0	NA	0	NA
PDT000128768.2	PDS000026541.133	10	Non-human	SRR3476383	GCA_008520025.1	0	NA	0	NA
PDT000128913.2	PDS000028048.170	10	Non-human	SRR3479676	GCA_008883545.1	5	aph(3'')-Ib,aph(6)-Id,floR,sul2,tet(A)	4	Aminoglycoside,Phenicol,Sulfonamide,Tetracycline
PDT000128915.2	PDS000028048.170	10	Non-human	SRR3479678	GCA_008901265.1	5	aph(3'')-Ib,aph(6)-Id,floR,sul2,tet(A)	4	Aminoglycoside,Phenicol,Sulfonamide,Tetracycline
PDT000128916.2	PDS000028048.170	10	Non-human	SRR3479679	GCA_008883605.1	5	aph(3'')-Ib,aph(6)-Id,floR,sul2,tet(A)	4	Aminoglycoside,Phenicol,Sulfonamide,Tetracycline
PDT000128918.2	PDS000006531.11	10	Non-human	SRR3479681	GCA_008884305.1	0	NA	0	NA
PDT000128921.2	PDS000028048.170	10	Non-human	SRR3479684	GCA_008837225.1	6	aph(3'')-Ib=PARTIAL_END_OF_CONTIG,aph(3'')-Ib,aph(6)-Id,floR,sul2,tet(A)	4	Aminoglycoside,Phenicol,Sulfonamide,Tetracycline
PDT000128926.2	PDS000028048.170	10	Non-human	SRR3479689	GCA_008855485.1	5	aph(3'')-Ib,aph(6)-Id,floR,sul2,tet(A)	4	Aminoglycoside,Phenicol,Sulfonamide,Tetracycline
PDT000128928.2	PDS000028048.170	10	Non-human	SRR3479691	GCA_008884325.1	5	aph(3'')-Ib,aph(6)-Id,floR,sul2,tet(A)	4	Aminoglycoside,Phenicol,Sulfonamide,Tetracycline
PDT000128929.2	PDS000028048.170	10	Non-human	SRR3479692	GCA_008855765.1	5	aph(3'')-Ib,aph(6)-Id,floR,sul2,tet(A)	4	Aminoglycoside,Phenicol,Sulfonamide,Tetracycline
PDT000128930.2	PDS000028048.170	10	Non-human	SRR3479693	GCA_008902785.1	5	aph(3'')-Ib,aph(6)-Id,floR,sul2,tet(A)	4	Aminoglycoside,Phenicol,Sulfonamide,Tetracycline
PDT000129468.2	PDS000006531.11	10	Non-human	SRR3490155	GCA_008904975.1	0	NA	0	NA
PDT000129469.2	PDS000028048.170	10	Non-human	SRR3490156	GCA_008884375.1	5	aph(3'')-Ib,aph(6)-Id,floR,sul2,tet(A)	4	Aminoglycoside,Phenicol,Sulfonamide,Tetracycline
PDT000129470.2	PDS000006531.11	10	Non-human	SRR3490157	GCA_008855905.1	0	NA	0	NA
PDT000129471.2	PDS000028048.170	10	Non-human	SRR3490158	GCA_008905305.1	5	aph(3'')-Ib,aph(6)-Id,floR,sul2,tet(A)	4	Aminoglycoside,Phenicol,Sulfonamide,Tetracycline
PDT000129472.2	PDS000028048.170	10	Non-human	SRR3490159	GCA_008884365.1	6	aph(3'')-Ib,aph(3'')-Ib=PARTIAL_END_OF_CONTIG,aph(6)-Id,floR,sul2,tet(A)	4	Aminoglycoside,Phenicol,Sulfonamide,Tetracycline
PDT000129473.2	PDS000028048.170	10	Non-human	SRR3490160	GCA_008963295.1	5	aph(3'')-Ib,aph(6)-Id,floR,sul2,tet(A)	4	Aminoglycoside,Phenicol,Sulfonamide,Tetracycline
PDT000129474.2	PDS000028048.170	10	Non-human	SRR3490161	GCA_008855345.1	5	aph(3'')-Ib,aph(6)-Id,floR,sul2,tet(A)	4	Aminoglycoside,Phenicol,Sulfonamide,Tetracycline
PDT000129475.2	PDS000006531.11	10	Non-human	SRR3490162	GCA_004224805.1	0	NA	0	NA
PDT000129476.2	PDS000006531.11	10	Non-human	SRR3490163	GCA_008904945.1	0	NA	0	NA
PDT000129478.2	PDS000006531.11	10	Non-human	SRR3490165	GCA_008905025.1	0	NA	0	NA
PDT000129479.2	PDS000028048.170	10	Non-human	SRR3490167	GCA_008884405.1	5	aph(3'')-Ib,aph(6)-Id,floR,sul2,tet(A)	4	Aminoglycoside,Phenicol,Sulfonamide,Tetracycline
PDT000129480.2	PDS000006531.11	10	Non-human	SRR3490168	GCA_008884435.1	0	NA	0	NA
PDT000129481.2	PDS000006531.11	10	Non-human	SRR3490169	GCA_008904925.1	0	NA	0	NA
PDT000129483.2	PDS000028048.170	10	Non-human	SRR3490171	GCA_008905245.1	6	aph(3'')-Ib,aph(6)-Id,floR,fosA7=PARTIAL_END_OF_CONTIG,sul2,tet(A)	5	Aminoglycoside,Phenicol,Unclassified,Sulfonamide,Tetracycline
PDT000129484.2	PDS000006531.11	10	Non-human	SRR3490172	GCA_008837205.1	0	NA	0	NA
PDT000129485.2	PDS000006531.11	10	Non-human	SRR3490173	GCA_008884425.1	0	NA	0	NA
PDT000129486.2	PDS000028048.170	10	Non-human	SRR3490174	GCA_008905225.1	5	aph(3'')-Ib,aph(6)-Id,floR,sul2,tet(A)	4	Aminoglycoside,Phenicol,Sulfonamide,Tetracycline
PDT000129487.2	PDS000028048.170	10	Non-human	SRR3490175	GCA_008837315.1	5	aph(3'')-Ib,aph(6)-Id,floR,sul2,tet(A)	4	Aminoglycoside,Phenicol,Sulfonamide,Tetracycline
PDT000129624.2	PDS000027237.198	1	Human	SRR3495148	GCA_006028575.1	0	NA	0	NA
PDT000129739.2	PDS000027237.198	1	Human	SRR3499776	GCA_008905445.1	0	NA	0	NA
PDT000130484.6	PDS000028048.170	10	Non-human	SRR3554449	GCA_004186355.1	5	aph(3'')-Ib,aph(6)-Id,floR,sul2,tet(A)	4	Aminoglycoside,Phenicol,Sulfonamide,Tetracycline
PDT000130486.7	PDS000006531.11	10	Non-human	SRR3554461	GCA_006769645.1	0	NA	0	NA
PDT000131197.2	PDS000032597.49	10	Non-human	SRR3554622	GCA_008520845.1	0	NA	0	NA
PDT000131199.2	PDS000030273.2	10	Non-human	SRR3554620	GCA_008521565.1	0	NA	0	NA
PDT000131224.2	PDS000027237.198	1	Non-human	SRR3555186	GCA_008465485.1	0	NA	0	NA
PDT000131629.2	PDS000030284.1	10	Non-human	SRR3571347	GCA_006899185.1	0	NA	0	NA
PDT000131630.2	PDS000030284.1	10	Non-human	SRR3571348	GCA_005524395.1	0	NA	0	NA
PDT000132447.2	PDS000029098.10	10	Non-human	SRR3586946	GCA_008476225.1	0	NA	0	NA
PDT000133296.2	PDS000027237.198	1	Non-human	SRR3606932	GCA_006901485.1	0	NA	0	NA
PDT000133351.2	PDS000030633.1	10	Non-human	SRR3606939	GCA_005964595.1	0	NA	0	NA
PDT000133357.2	PDS000039060.2	10	Non-human	SRR3606945	GCA_005756795.1	0	NA	0	NA
PDT000133507.2	PDS000028037.185	10	Non-human	SRR3618586	GCA_008414325.1	0	NA	0	NA
PDT000133557.2	PDS000004194.52	10	Non-human	SRR3622959	GCA_006902745.1	0	NA	0	NA
PDT000133563.2	PDS000027237.198	1	Non-human	SRR3623047	GCA_005964825.1	0	NA	0	NA
PDT000133565.2	PDS000027237.198	1	Non-human	SRR3623049	GCA_005964865.1	0	NA	0	NA
PDT000133571.2	PDS000027237.198	1	Non-human	SRR3623055	GCA_006097795.1	0	NA	0	NA
PDT000133872.2	PDS000027882.2	6	Non-human	SRR3649425	GCA_006902225.1	0	NA	0	NA
PDT000134345.2	PDS000027859.10	6	Non-human	SRR3663781	GCA_008908505.1	3	aac(6')-Ib4,aadA1,grdA	1	Aminoglycoside
PDT000134630.2	PDS000030633.1	10	Non-human	SRR3692282	GCA_005966625.1	0	NA	0	NA
PDT000134637.2	PDS000028059.49	10	Non-human	SRR3692289	GCA_005966645.1	13	aadA2,aph(3'')-Ib=PARTIAL_END_OF_CONTIG,aph(3'')-Ib,aph(3')-Ia,aph(6)-Id,blaCMY-2,dfrA12,floR,mph(A),sul1,sul2,tet(A),tet(M)	7	Aminoglycoside,Beta-lactam,Diaminopyrimidine,Phenicol,Macrolide,Sulfonamide,Tetracycline
PDT000134930.2	PDS000027237.198	1	Non-human	SRR3664838	GCA_008412345.1	0	NA	0	NA
PDT000134985.2	PDS000027237.198	1	Non-human	SRR3664915	GCA_008477425.1	0	NA	0	NA
PDT000134986.2	PDS000027237.198	1	Non-human	SRR3664916	GCA_008415555.1	0	NA	0	NA
PDT000135053.2	PDS000027237.198	1	Non-human	SRR3664886	GCA_008552715.1	0	NA	0	NA
PDT000135105.2	PDS000030905.10	10	Non-human	SRR3665014	GCA_008524325.1	0	NA	0	NA
PDT000135316.2	PDS000028206.3	10	Non-human	SRR3665176	GCA_008523685.1	0	NA	0	NA
PDT000135413.2	PDS000029643.5	10	Non-human	SRR3710274	GCA_008479965.1	0	NA	0	NA
PDT000135446.3	PDS000028048.170	10	Non-human	SRR3710733	GCA_008522755.1	0	NA	0	NA
PDT000135447.2	PDS000029098.10	10	Non-human	SRR3710734	GCA_008522785.1	0	NA	0	NA
PDT000136395.2	PDS000026541.133	10	Non-human	SRR3726301	GCA_008479445.1	0	NA	0	NA
PDT000137942.2	PDS000027237.198	1	Human	SRR3897960	GCA_008913155.1	0	NA	0	NA
PDT000139505.3	PDS000030225.1	10	Non-human	SRR3934183	GCA_006908185.1	0	NA	0	NA
PDT000139506.3	PDS000030225.1	10	Non-human	SRR3934184	GCA_005970005.1	0	NA	0	NA
PDT000139507.3	PDS000030225.1	10	Non-human	SRR3934185	GCA_006907945.1	0	NA	0	NA
PDT000139508.3	PDS000030225.1	10	Non-human	SRR3934186	GCA_006907985.1	0	NA	0	NA
PDT000139509.3	PDS000030225.1	10	Non-human	SRR3934187	GCA_006907885.1	0	NA	0	NA
PDT000139510.3	PDS000030225.1	10	Non-human	SRR3934188	GCA_004223145.1	0	NA	0	NA
PDT000139511.3	PDS000030225.1	10	Non-human	SRR3934189	GCA_006907185.1	0	NA	0	NA
PDT000140681.2	PDS000030698.2	7	Non-human	SRR3948449	GCA_005756885.1	0	NA	0	NA
PDT000140688.2	PDS000030711.1	7	Non-human	SRR3948472	GCA_006030875.1	0	NA	0	NA
PDT000140904.1	PDS000027237.198	1	Non-human	NA	GCA_001691975.1	0	NA	0	NA
PDT000140907.1	PDS000076649.41	6	Human	NA	GCA_001692045.1	0	NA	0	NA
PDT000141059.2	PDS000004194.52	10	Non-human	SRR3953268	GCA_008427625.1	0	NA	0	NA
PDT000141092.2	PDS000028037.185	10	Non-human	SRR3953775	GCA_008428005.1	0	NA	0	NA
PDT000141107.2	PDS000028037.185	10	Non-human	SRR3954054	GCA_008480825.1	1	tet(C)	1	Tetracycline
PDT000141546.2	PDS000028115.17	10	Non-human	SRR3981166	GCA_008428265.1	0	NA	0	NA
PDT000141549.2	PDS000032601.32	10	Non-human	SRR3981169	GCA_008480725.1	0	NA	0	NA
PDT000141554.2	PDS000026541.133	10	Non-human	SRR3981174	GCA_008428345.1	0	NA	0	NA
PDT000141566.2	PDS000028059.49	10	Non-human	SRR3981181	GCA_008551155.1	13	aadA15,aadA2,aadA2=PARTIAL_END_OF_CONTIG,ant(2'')-Ia,aph(3'')-Ib,aph(6)-Id,blaCMY=PARTIAL_END_OF_CONTIG,cmlA6,floR,sul2,tet(A)=PARTIAL_END_OF_CONTIG,tet(A),tet(M)	5	Aminoglycoside,Beta-lactam,Phenicol,Sulfonamide,Tetracycline
PDT000142879.2	PDS000028048.170	10	Non-human	SRR3995469	GCA_008937175.1	0	NA	0	NA
PDT000142936.2	PDS000028037.185	10	Non-human	SRR3995888	NA	0	NA	0	NA
PDT000142938.2	PDS000028037.185	10	Non-human	SRR3995890	NA	0	NA	0	NA
PDT000142972.2	PDS000007724.14	6	Non-human	SRR3933124	GCA_008928985.1	0	NA	0	NA
PDT000142998.2	PDS000030217.1	10	Non-human	SRR3933150	GCA_008464995.1	0	NA	0	NA
PDT000143345.2	PDS000076649.41	6	Human	SRR4000224	GCA_008940725.1	0	NA	0	NA
PDT000143373.3	PDS000076649.41	6	Human	SRR4000192	GCA_006390375.1	5	aadA2,acrB_R717L=POINT,ant(2'')-Ia,gyrA_S83F=POINT,sul1	5	Aminoglycoside,Macrolide,Fluoroquinolone/quinolone,Unclassified,Sulfonamide
PDT000143424.2	PDS000028037.185	10	Non-human	SRR4005281	GCA_008940905.1	0	NA	0	NA
PDT000144081.2	PDS000028048.170	10	Non-human	SRR4018343	GCA_008940805.1	0	NA	0	NA
PDT000144725.2	PDS000029325.1	10	Non-human	SRR4044910	GCA_008942305.1	0	NA	0	NA
PDT000144727.2	PDS000028048.170	10	Non-human	SRR4044912	GCA_008941705.1	0	NA	0	NA
PDT000144734.2	PDS000028181.24	10	Non-human	SRR4044933	GCA_008941545.1	0	NA	0	NA
PDT000144743.2	PDS000028059.49	10	Non-human	SRR4045018	GCA_010394245.1	13	aadA15,aadA15=PARTIAL_END_OF_CONTIG,aadA2,ant(2'')-Ia,aph(3'')-Ib,aph(6)-Id,blaCMY-2,cmlA6,floR,sul1,sul2,tet(A),tet(M)	5	Aminoglycoside,Beta-lactam,Phenicol,Sulfonamide,Tetracycline
PDT000144751.2	PDS000094537.1	10	Non-human	SRR4045026	GCA_008941815.1	1	tet(B)	1	Tetracycline
PDT000144940.1	PDS000027237.198	1	Non-human	NA	GCA_001707585.1	0	NA	0	NA
PDT000145143.2	PDS000030718.1	7	Non-human	SRR4046316	GCA_006099735.1	0	NA	0	NA
PDT000145144.2	PDS000030718.1	7	Non-human	SRR4046319	GCA_006908565.1	0	NA	0	NA
PDT000145145.2	PDS000030718.1	7	Non-human	SRR4046320	GCA_006032475.1	0	NA	0	NA
PDT000145862.2	PDS000007662.3	10	Non-human	SRR4066102	GCA_008480625.1	0	NA	0	NA
PDT000145913.2	PDS000028170.10	10	Non-human	SRR4069567	GCA_008944865.1	1	tet(A)	1	Tetracycline
PDT000145928.2	PDS000028037.185	10	Non-human	SRR4069570	GCA_008946905.1	0	NA	0	NA
PDT000146080.2	PDS000028048.170	10	Non-human	SRR4095212	GCA_005971625.1	0	NA	0	NA
PDT000146433.2	PDS000030152.1	10	Non-human	SRR4106451	GCA_008481225.1	0	NA	0	NA
PDT000146485.2	PDS000030284.1	10	Non-human	SRR4113459	GCA_006909425.1	1	tet(C)	1	Tetracycline
PDT000146640.3	PDS000027280.12	7	Non-human	SRR4119784	GCA_008915985.2	0	NA	0	NA
PDT000148660.3	PDS000027859.10	6	Non-human	SRR4238014	GCA_007763715.1	3	aac(6')-Ib4,aadA1,grdA	1	Aminoglycoside
PDT000148953.2	PDS000030130.1	6	Non-human	SRR4245560	GCA_004223425.1	0	NA	0	NA
PDT000148954.2	PDS000030130.1	6	Non-human	SRR4245561	GCA_006032995.1	0	NA	0	NA
PDT000148985.2	PDS000062345.1	10	Non-human	SRR4252406	GCA_008974965.1	0	NA	0	NA
PDT000148997.2	PDS000030116.2	10	Non-human	SRR4252418	GCA_008480125.1	0	NA	0	NA
PDT000148999.2	PDS000004194.52	10	Non-human	SRR4252420	GCA_008974995.1	0	NA	0	NA
PDT000149009.2	PDS000029098.10	10	Non-human	SRR4252430	GCA_008973965.1	0	NA	0	NA
PDT000149529.2	PDS000009462.119	6	Human	SRR4273701	GCA_008949785.1	0	NA	0	NA
PDT000149797.2	PDS000028037.185	10	Non-human	SRR4283614	GCA_008975465.1	0	NA	0	NA
PDT000149978.2	PDS000027915.17	6	Non-human	SRR4292685	GCA_005972705.1	0	NA	0	NA
PDT000150345.2	PDS000076649.41	6	Human	SRR4295064	GCA_006914455.1	5	aadA2,acrB_R717L=POINT,ant(2'')-Ia,gyrA_S83F=POINT,sul1	5	Aminoglycoside,Macrolide,Fluoroquinolone/quinolone,Unclassified,Sulfonamide
PDT000150748.2	PDS000027915.17	6	Non-human	SRR4301114	GCA_008976625.1	0	NA	0	NA
PDT000151878.2	PDS000023290.2	11	Human	SRR4415968	GCA_008981505.1	0	NA	0	NA
PDT000151900.2	PDS000027237.198	1	Human	SRR4415990	GCA_008981815.1	0	NA	0	NA
PDT000152043.2	PDS000076649.41	6	Non-human	SRR4417793	GCA_011112035.1	0	NA	0	NA
PDT000152047.2	PDS000028059.49	10	Non-human	SRR4417797	GCA_008982365.1	0	NA	0	NA
PDT000152050.2	PDS000028048.170	10	Non-human	SRR4417800	GCA_008982385.1	0	NA	0	NA
PDT000152143.2	PDS000032600.9	10	Non-human	SRR4418296	GCA_008983045.1	0	NA	0	NA
PDT000152265.2	PDS000027237.198	1	Non-human	SRR4418788	GCA_008916665.1	0	NA	0	NA
PDT000152291.2	PDS000004192.10	6	Non-human	SRR4420332	GCA_008916735.1	4	aac(3)-VIa,aadA1,sul1,tet(B)	3	Aminoglycoside,Sulfonamide,Tetracycline
PDT000152298.2	PDS000027237.198	1	Non-human	SRR4420348	GCA_008915225.1	0	NA	0	NA
PDT000152333.2	PDS000076649.41	6	Non-human	SRR4420702	GCA_006100085.1	0	NA	0	NA
PDT000152335.2	PDS000076649.41	6	Non-human	SRR4420704	GCA_005974645.1	0	NA	0	NA
PDT000152336.2	PDS000076649.41	6	Non-human	SRR4420706	GCA_006034315.1	0	NA	0	NA
PDT000152339.2	PDS000076649.41	6	Non-human	SRR4420709	GCA_006921715.1	0	NA	0	NA
PDT000152838.2	PDS000027948.81	6	Non-human	SRR4427849	GCA_006937115.1	0	NA	0	NA
PDT000153143.2	PDS000028048.170	10	Non-human	SRR4434256	GCA_008986745.1	0	NA	0	NA
PDT000153146.2	PDS000026541.133	10	Non-human	SRR4434259	GCA_008985445.1	0	NA	0	NA
PDT000153150.2	PDS000030039.2	10	Non-human	SRR4434263	GCA_008429015.1	0	NA	0	NA
PDT000153163.2	PDS000028059.49	10	Non-human	SRR4434280	GCA_008985305.1	14	aadA15,aadA2,aadA2=PARTIAL_END_OF_CONTIG,ant(2'')-Ia,aph(3'')-Ib,aph(6)-Id,blaCMY-2,cmlA6,floR,sul2,tet(A),tet(A)=PARTIAL_END_OF_CONTIG,tet(M)=PARTIAL_END_OF_CONTIG,tet(M)	5	Aminoglycoside,Beta-lactam,Phenicol,Sulfonamide,Tetracycline
PDT000153177.2	PDS000028059.49	10	Non-human	SRR4434322	GCA_008985545.1	6	aph(3'')-Ib,aph(6)-Id,blaCMY-2,floR,sul2,tet(A)	5	Aminoglycoside,Beta-lactam,Phenicol,Sulfonamide,Tetracycline
PDT000154443.2	PDS000028048.170	10	Non-human	SRR4454639	GCA_008988085.1	1	fosA7=PARTIAL_END_OF_CONTIG	1	Unclassified
PDT000156297.2	PDS000032597.49	10	Non-human	SRR4841790	GCA_008988925.1	0	NA	0	NA
PDT000156342.2	PDS000028170.10	10	Non-human	SRR4842276	GCA_008427865.1	1	tet(A)	1	Tetracycline
PDT000156351.2	PDS000030018.3	10	Non-human	SRR4842194	GCA_008481575.1	1	tet(C)	1	Tetracycline
PDT000156352.2	PDS000028048.170	10	Non-human	SRR4842195	GCA_008990005.1	1	tet(C)	1	Tetracycline
PDT000156354.2	PDS000028037.185	10	Non-human	SRR4842197	GCA_008989125.1	0	NA	0	NA
PDT000156410.2	PDS000028048.170	10	Non-human	SRR4841808	GCA_008990355.1	0	NA	0	NA
PDT000156447.2	PDS000028037.185	10	Non-human	SRR4842297	GCA_008990405.1	0	NA	0	NA
PDT000156970.2	PDS000026542.43	10	Non-human	SRR4947536	GCA_008993115.1	0	NA	0	NA
PDT000157330.2	PDS000008760.11	6	Non-human	SRR5000187	GCA_006037715.1	0	NA	0	NA
PDT000157331.2	PDS000008760.11	6	Non-human	SRR5000188	GCA_006915635.1	0	NA	0	NA
PDT000157354.2	PDS000028037.185	10	Non-human	SRR5000297	GCA_006938155.1	0	NA	0	NA
PDT000157357.2	PDS000028037.185	10	Non-human	SRR5000300	GCA_006922775.1	0	NA	0	NA
PDT000157358.2	PDS000028037.185	10	Non-human	SRR5000301	GCA_005973765.1	0	NA	0	NA
PDT000157420.2	PDS000028037.185	10	Non-human	SRR5000261	GCA_008991325.1	1	qnrB19	1	Fluoroquinolone/quinolone
PDT000157455.2	PDS000027237.198	1	Non-human	SRR5000753	GCA_008991405.1	0	NA	0	NA
PDT000157458.2	PDS000038539.9	10	Non-human	SRR5000756	GCA_008991145.1	0	NA	0	NA
PDT000158290.2	PDS000027237.198	1	Non-human	SRR5010541	GCA_008993495.1	0	NA	0	NA
PDT000158380.2	PDS000028037.185	10	Non-human	SRR5016815	GCA_006102615.1	0	NA	0	NA
PDT000158384.2	PDS000028037.185	10	Non-human	SRR5016819	GCA_006938285.1	1	fosA7=PARTIAL_END_OF_CONTIG	1	Unclassified
PDT000158396.2	PDS000028037.185	10	Non-human	SRR5016834	GCA_006038235.1	0	NA	0	NA
PDT000158967.2	PDS000028126.17	10	Non-human	SRR5019463	GCA_008427925.1	0	NA	0	NA
PDT000159004.2	PDS000028048.170	10	Non-human	SRR5019525	GCA_009026445.1	1	tet(B)	1	Tetracycline
PDT000159005.2	PDS000028037.185	10	Non-human	SRR5019526	GCA_009035925.1	9	aadA2,aph(3'')-Ib,aph(6)-Id,blaCMY-2,dfrA12,floR,sul1,sul2,tet(A)	6	Aminoglycoside,Beta-lactam,Diaminopyrimidine,Phenicol,Sulfonamide,Tetracycline
PDT000160018.2	PDS000055042.1	10	Human	SRR5023229	GCA_010542205.1	11	aadA2,aph(3'')-Ib,aph(6)-Id,blaCARB-2,blaPSE,dfrA16,floR,qnrA1,sul1,sul2,tet(A)	7	Aminoglycoside,Beta-lactam,Diaminopyrimidine,Phenicol,Fluoroquinolone/quinolone,Sulfonamide,Tetracycline
PDT000161219.2	PDS000028170.10	10	Human	SRR4044673	GCA_008429285.1	1	tet(A)	1	Tetracycline
PDT000161433.2	PDS000028048.170	10	Human	SRR5031290	GCA_009027405.1	0	NA	0	NA
PDT000161453.2	PDS000027237.198	1	Human	SRR5031400	GCA_008996655.1	0	NA	0	NA
PDT000162053.2	PDS000032601.32	10	Non-human	SRR5038639	GCA_009027105.1	0	NA	0	NA
PDT000162056.2	PDS000029961.2	10	Non-human	SRR5038642	GCA_008526415.1	1	tet(A)	1	Tetracycline
PDT000162165.2	PDS000028059.49	10	Non-human	SRR5040813	GCA_009036765.1	0	NA	0	NA
PDT000162347.2	PDS000029957.1	10	Non-human	SRR5043176	GCA_008482685.1	0	NA	0	NA
PDT000162566.2	PDS000028037.185	10	Non-human	SRR5043997	GCA_009027585.1	0	NA	0	NA
PDT000162661.2	PDS000032599.1	10	Non-human	SRR5044919	GCA_008526135.1	0	NA	0	NA
PDT000162663.2	PDS000032601.32	10	Non-human	SRR5044921	GCA_009026835.1	0	NA	0	NA
PDT000162890.3	PDS000031440.2	7	Non-human	SRR2033912	GCA_008430865.1	0	NA	0	NA
PDT000162891.3	PDS000031440.2	7	Non-human	SRR2033913	GCA_008997295.1	0	NA	0	NA
PDT000162894.3	PDS000031440.2	7	Non-human	SRR2033919	GCA_008997275.1	0	NA	0	NA
PDT000162931.2	PDS000027237.198	1	NA	SRR444645	NA	0	NA	0	NA
PDT000162933.3	PDS000027237.198	1	NA	SRR493107	GCA_014431565.1	0	NA	0	NA
PDT000162934.3	PDS000027237.198	1	NA	SRR493328	GCA_008436515.1	1	gyrA_S83F=POINT	2	Fluoroquinolone/quinolone,Unclassified
PDT000162935.3	PDS000027237.198	1	NA	SRR493330	GCA_014431405.1	0	NA	0	NA
PDT000162936.3	PDS000027237.198	1	NA	SRR493332	GCA_014431505.1	0	NA	0	NA
PDT000162937.3	PDS000027237.198	1	NA	SRR493336	GCA_014431225.1	0	NA	0	NA
PDT000162938.3	PDS000027237.198	1	NA	SRR493338	GCA_014431605.1	0	NA	0	NA
PDT000162940.3	PDS000027237.198	1	NA	SRR493343	GCA_014431285.1	0	NA	0	NA
PDT000162949.3	PDS000027237.198	1	NA	SRR535824	NA	0	NA	0	NA
PDT000163066.3	PDS000030633.1	10	Non-human	SRR5057156	GCA_008997335.1	0	NA	0	NA
PDT000163126.3	PDS000030633.1	10	Non-human	SRR5057144	GCA_006102115.1	0	NA	0	NA
PDT000163547.2	PDS000076648.53	6	Human	SRR5063024	GCA_009058985.1	0	NA	0	NA
PDT000163549.2	PDS000076648.53	6	Human	SRR5063026	GCA_009059005.1	0	NA	0	NA
PDT000163551.2	PDS000009462.119	6	Human	SRR5063028	GCA_009030725.1	0	NA	0	NA
PDT000163553.2	PDS000076648.53	6	Human	SRR5063030	GCA_009030805.1	0	NA	0	NA
PDT000163743.2	PDS000002378.5	10	Human	SRR5066045	GCA_009059105.1	0	NA	0	NA
PDT000163758.2	PDS000076649.41	6	Human	SRR5066060	GCA_009059225.1	0	NA	0	NA
PDT000167470.2	PDS000028048.170	10	Non-human	SRR5075571	GCA_009030935.1	1	tet(B)	1	Tetracycline
PDT000168428.2	PDS000028037.185	10	Non-human	SRR5091845	GCA_009067345.1	0	NA	0	NA
PDT000168434.2	PDS000028048.170	10	Non-human	SRR5091851	GCA_009044845.1	0	NA	0	NA
PDT000168670.2	PDS000026541.133	10	Non-human	SRR5093734	GCA_009046385.1	0	NA	0	NA
PDT000171499.2	PDS000028070.53	10	Non-human	SRR5099921	GCA_009067425.1	0	NA	0	NA
PDT000171646.3	PDS000031401.2	6	Non-human	SRR5104732	GCA_014761405.1	0	NA	0	NA
PDT000171663.2	PDS000027948.81	6	Non-human	SRR5105078	GCA_006916275.1	0	NA	0	NA
PDT000171720.2	PDS000028048.170	10	Non-human	SRR5105593	GCA_009056245.1	0	NA	0	NA
PDT000171726.2	PDS000028059.49	10	Non-human	SRR5105627	GCA_006916425.1	0	NA	0	NA
PDT000171864.2	PDS000028048.170	10	Non-human	SRR5110094	GCA_009067745.1	0	NA	0	NA
PDT000172247.2	PDS000028048.170	10	Non-human	SRR5116474	GCA_006941615.1	0	NA	0	NA
PDT000173357.2	PDS000028048.170	10	Non-human	SRR5120028	GCA_005979345.1	0	NA	0	NA
PDT000173367.2	PDS000032600.9	10	Non-human	SRR5120042	GCA_006040695.1	0	NA	0	NA
PDT000173370.2	PDS000028048.170	10	Non-human	SRR5120046	GCA_005981345.1	0	NA	0	NA
PDT000173398.2	PDS000027237.198	1	Non-human	SRR5120069	GCA_006040655.1	0	NA	0	NA
PDT000173595.2	PDS000026541.133	10	Non-human	SRR5121050	GCA_009072705.1	0	NA	0	NA
PDT000173643.2	PDS000042497.1	6	Human	SRR5121447	GCA_009153195.1	0	NA	0	NA
PDT000173675.2	PDS000028048.170	10	Non-human	SRR5121490	GCA_009075285.1	0	NA	0	NA
PDT000173686.2	PDS000028048.170	10	Non-human	SRR5121554	GCA_009072385.1	0	NA	0	NA
PDT000173692.3	PDS000076649.41	6	Human	SRR5121573	GCA_006390795.1	5	aadA2,acrB_R717L=POINT,ant(2'')-Ia,gyrA_S83F=POINT,sul1	5	Aminoglycoside,Macrolide,Fluoroquinolone/quinolone,Unclassified,Sulfonamide
PDT000173988.2	PDS000028170.10	10	Non-human	SRR5125689	GCA_009072285.1	1	tet(A)	1	Tetracycline
PDT000174059.2	PDS000028037.185	10	Human	SRR5125931	GCA_009073225.1	0	NA	0	NA
PDT000174094.2	PDS000032601.32	10	Human	SRR5126009	GCA_009072845.1	0	NA	0	NA
PDT000174511.2	PDS000028037.185	10	Non-human	SRR5130025	GCA_009092665.1	0	NA	0	NA
PDT000175485.2	PDS000030018.3	10	Non-human	SRR5132813	GCA_009092785.1	0	NA	0	NA
PDT000175746.2	PDS000029098.10	10	Non-human	SRR5139229	GCA_005980285.1	0	NA	0	NA
PDT000176276.2	PDS000029815.4	10	Non-human	SRR5139870	GCA_008431125.1	0	NA	0	NA
PDT000176295.2	PDS000029590.2	10	Non-human	SRR5139999	GCA_009093065.1	0	NA	0	NA
PDT000176304.2	PDS000076649.41	6	Non-human	SRR5141856	GCA_005980145.1	0	NA	0	NA
PDT000176305.2	PDS000029333.28	3	Non-human	SRR5141857	GCA_006041075.1	0	NA	0	NA
PDT000176310.2	PDS000076649.41	6	Non-human	SRR5141873	GCA_006918875.1	0	NA	0	NA
PDT000176429.2	PDS000028037.185	10	Human	SRR5146753	GCA_009100585.1	0	NA	0	NA
PDT000176430.2	PDS000028037.185	10	Human	SRR5146754	GCA_009099245.1	0	NA	0	NA
PDT000176432.2	PDS000028037.185	10	Human	SRR5146756	GCA_009100645.1	0	NA	0	NA
PDT000176473.2	PDS000076648.53	6	Human	SRR5151783	GCA_006953385.1	0	NA	0	NA
PDT000176532.2	PDS000028048.170	10	Human	SRR5152097	GCA_009099485.1	0	NA	0	NA
PDT000176535.2	PDS000083587.1	7	Human	SRR5152100	GCA_006041675.1	0	NA	0	NA
PDT000176546.2	PDS000028037.185	10	Human	SRR5152111	GCA_006942805.1	0	NA	0	NA
PDT000176590.2	PDS000029333.28	3	Non-human	SRR5152232	GCA_006953565.1	0	NA	0	NA
PDT000176601.2	PDS000027237.198	1	Non-human	SRR5152253	GCA_006918585.1	0	NA	0	NA
PDT000176629.2	PDS000027237.198	1	Non-human	SRR5152281	GCA_006041695.1	0	NA	0	NA
PDT000176712.2	PDS000076648.53	6	Non-human	SRR5152505	GCA_005982465.1	0	NA	0	NA
PDT000176713.2	PDS000027948.81	6	Non-human	SRR5152506	GCA_006939205.1	0	NA	0	NA
PDT000176727.2	PDS000031294.1	1	Non-human	SRR5155655	GCA_005982505.1	11	aadA1=PARTIAL_END_OF_CONTIG,aadA1,aadA2,aph(3'')-Ib,aph(6)-Id,blaTEM-1,cmlA1,dfrA8,floR,sul3,tet(A)	6	Aminoglycoside,Beta-lactam,Phenicol,Diaminopyrimidine,Sulfonamide,Tetracycline
PDT000177171.2	PDS000004150.8	1	Non-human	SRR5164003	GCA_006104855.1	0	NA	0	NA
PDT000177609.2	PDS000028037.185	10	Human	SRR5170150	GCA_006923755.1	0	NA	0	NA
PDT000177611.2	PDS000028037.185	10	Human	SRR5170152	GCA_009100285.1	0	NA	0	NA
PDT000177623.2	PDS000076649.41	6	Human	SRR5170264	GCA_009106515.1	0	NA	0	NA
PDT000177782.2	PDS000028037.185	10	Non-human	SRR5176609	GCA_009106985.1	0	NA	0	NA
PDT000177784.2	PDS000032597.49	10	Non-human	SRR5176615	GCA_009119545.1	0	NA	0	NA
PDT000177788.2	PDS000028037.185	10	Non-human	SRR5176619	GCA_009106125.1	0	NA	0	NA
PDT000178544.2	PDS000031294.1	1	Non-human	SRR5181397	GCA_007231055.1	11	aadA1=PARTIAL_END_OF_CONTIG,aadA1,aadA2,aph(3'')-Ib,aph(6)-Id,blaTEM-1,cmlA1,dfrA8,floR,sul3,tet(A)	6	Aminoglycoside,Beta-lactam,Phenicol,Diaminopyrimidine,Sulfonamide,Tetracycline
PDT000178659.2	PDS000032597.49	10	Non-human	SRR5182241	GCA_005983285.1	0	NA	0	NA
PDT000178666.2	PDS000027237.198	1	Non-human	SRR5182248	GCA_006941365.1	0	NA	0	NA
PDT000178767.2	PDS000044342.1	7	Non-human	SRR5182489	GCA_010915175.1	0	NA	0	NA
PDT000178859.2	PDS000028037.185	10	Human	SRR5184227	GCA_009119325.1	5	aph(3'')-Ib,aph(6)-Id,floR,sul2,tet(A)	4	Aminoglycoside,Phenicol,Sulfonamide,Tetracycline
PDT000179110.2	PDS000028037.185	10	Human	SRR5188687	GCA_009111385.1	0	NA	0	NA
PDT000179217.2	PDS000028037.185	10	Human	SRR5188929	GCA_006925865.1	0	NA	0	NA
PDT000179347.2	PDS000028037.185	10	Human	SRR5190134	GCA_009120785.1	0	NA	0	NA
PDT000180106.2	PDS000009462.119	6	Human	SRR5193785	GCA_009050305.1	0	NA	0	NA
PDT000180441.2	PDS000027937.4	6	Human	SRR5194130	GCA_009029485.1	0	NA	0	NA
PDT000180620.2	PDS000026564.1	6	Human	SRR5194317	GCA_004272185.1	0	NA	0	NA
PDT000180933.2	PDS000076648.53	6	Human	SRR5195291	GCA_009061275.1	0	NA	0	NA
PDT000180934.2	PDS000076649.41	6	Human	SRR5195292	GCA_009153095.1	0	NA	0	NA
PDT000180943.2	PDS000011910.28	3	Human	SRR5195301	GCA_009061265.1	0	NA	0	NA
PDT000180961.2	PDS000076649.41	6	Human	SRR5195412	GCA_009060225.1	0	NA	0	NA
PDT000180962.2	PDS000076649.41	6	Human	SRR5195413	GCA_009060075.1	0	NA	0	NA
PDT000181103.2	PDS000027237.198	1	Non-human	SRR5196071	GCA_009061465.1	0	NA	0	NA
PDT000181169.2	PDS000027237.198	1	Non-human	SRR5201003	NA	0	NA	0	NA
PDT000181180.2	PDS000028037.185	10	Non-human	SRR5201034	GCA_009034145.1	0	NA	0	NA
PDT000181181.2	PDS000038539.9	10	Non-human	SRR5201035	GCA_009061645.1	1	tet(C)	1	Tetracycline
PDT000181371.2	PDS000026541.133	10	Non-human	SRR5202798	GCA_009047485.1	0	NA	0	NA
PDT000181397.2	PDS000028037.185	10	Non-human	SRR5204157	GCA_009046705.1	0	NA	0	NA
PDT000181447.2	PDS000028059.49	10	Non-human	SRR5206433	GCA_009046765.1	0	NA	0	NA
PDT000181448.2	PDS000028059.49	10	Non-human	SRR5206434	GCA_009068775.1	0	NA	0	NA
PDT000181453.2	PDS000029755.3	7	Non-human	SRR5206439	GCA_009047705.1	0	NA	0	NA
PDT000181458.2	PDS000029755.3	7	Non-human	SRR5206444	GCA_007231855.1	0	NA	0	NA
PDT000181499.2	PDS000029787.1	10	Non-human	SRR5209045	GCA_006921275.1	1	tet(C)	1	Tetracycline
PDT000181500.2	PDS000029787.1	10	Non-human	SRR5209046	GCA_005984045.1	1	tet(C)	1	Tetracycline
PDT000181501.2	PDS000029787.1	10	Non-human	SRR5209047	GCA_005984325.1	1	tet(C)	1	Tetracycline
PDT000181502.2	PDS000029787.1	10	Non-human	SRR5209048	GCA_005607675.1	1	tet(C)	1	Tetracycline
PDT000181564.2	PDS000031864.5	6	Non-human	SRR5209203	GCA_009068845.1	0	NA	0	NA
PDT000181570.2	PDS000031864.5	6	Non-human	SRR5209209	GCA_009068745.1	0	NA	0	NA
PDT000182985.2	PDS000027237.198	1	Non-human	SRR5217466	GCA_006103355.1	0	NA	0	NA
PDT000183072.2	PDS000032604.12	10	Non-human	SRR5217569	GCA_006042975.1	0	NA	0	NA
PDT000183091.2	PDS000028093.45	10	Non-human	SRR5217658	GCA_006042775.1	0	NA	0	NA
PDT000183171.2	PDS000009462.119	6	Human	SRR5217757	NA	1	blaTEM-116	1	Beta-lactam
PDT000183198.2	PDS000028037.185	10	Human	SRR5217784	GCA_009066435.1	0	NA	0	NA
PDT000184246.2	PDS000076649.41	6	Human	SRR5221530	GCA_009124665.1	0	NA	0	NA
PDT000184281.2	PDS000076648.53	6	Human	SRR5221591	GCA_006105215.1	0	NA	0	NA
PDT000184283.2	PDS000076648.53	6	Human	SRR5221593	GCA_006943415.1	0	NA	0	NA
PDT000184284.2	PDS000076649.41	6	Human	SRR5221594	GCA_005985005.1	0	NA	0	NA
PDT000184307.2	PDS000076649.41	6	Human	SRR5221625	GCA_009125045.1	0	NA	0	NA
PDT000184603.2	PDS000027237.198	1	Non-human	SRR5224170	GCA_009124925.1	4	aph(3'')-Ib,aph(6)-Id,sul2,tet(A)	3	Aminoglycoside,Sulfonamide,Tetracycline
PDT000184619.2	PDS000028059.49	10	Non-human	SRR5224206	GCA_009041905.1	0	NA	0	NA
PDT000184634.2	PDS000076649.41	6	Human	SRR5224258	GCA_006043195.1	0	NA	0	NA
PDT000184651.2	PDS000028048.170	10	Human	SRR5224275	GCA_009042265.1	0	NA	0	NA
PDT000184652.2	PDS000027904.8	6	Human	SRR5224276	GCA_008484125.1	0	NA	0	NA
PDT000184692.2	PDS000076649.41	6	Human	SRR5227850	GCA_006943605.1	0	NA	0	NA
PDT000184693.2	PDS000076649.41	6	Human	SRR5227851	GCA_006925975.1	0	NA	0	NA
PDT000184694.2	PDS000076649.41	6	Human	SRR5227852	GCA_006924195.1	0	NA	0	NA
PDT000184696.2	PDS000076649.41	6	Human	SRR5227854	GCA_006926215.1	0	NA	0	NA
PDT000184697.2	PDS000076649.41	6	Human	SRR5227872	GCA_006105255.1	0	NA	0	NA
PDT000184699.2	PDS000076649.41	6	Human	SRR5227874	GCA_006942495.1	0	NA	0	NA
PDT000184862.2	PDS000030633.1	10	Non-human	SRR5229131	GCA_005985405.1	0	NA	0	NA
PDT000184884.2	PDS000027237.198	1	Non-human	SRR5229153	GCA_006944465.1	0	NA	0	NA
PDT000184956.2	PDS000028048.170	10	Non-human	SRR5229519	GCA_009079565.1	0	NA	0	NA
PDT000185541.2	PDS000026541.133	10	Non-human	SRR5230379	GCA_006105415.1	0	NA	0	NA
PDT000185627.2	PDS000076649.41	6	Human	SRR5231273	GCA_009042905.1	0	NA	0	NA
PDT000185652.2	PDS000076649.41	6	Non-human	SRR5231991	GCA_006943805.1	0	NA	0	NA
PDT000185654.2	PDS000076649.41	6	Non-human	SRR5231993	GCA_005986425.1	0	NA	0	NA
PDT000185656.2	PDS000076649.41	6	Non-human	SRR5231995	GCA_006927155.1	0	NA	0	NA
PDT000185693.2	PDS000027948.81	6	Non-human	SRR5232053	GCA_006105535.1	0	NA	0	NA
PDT000185695.3	PDS000027948.81	6	Non-human	SRR5410069	GCA_006046995.1	0	NA	0	NA
PDT000185738.2	PDS000028037.185	10	Non-human	SRR5235524	GCA_009069805.1	0	NA	0	NA
PDT000185809.2	PDS000028037.185	10	Non-human	SRR5235595	GCA_009079215.1	0	NA	0	NA
PDT000185825.2	PDS000028048.170	10	Non-human	SRR5235612	GCA_006925395.1	0	NA	0	NA
PDT000185843.2	PDS000029935.4	10	Non-human	SRR5235630	GCA_005677915.1	0	NA	0	NA
PDT000186839.2	PDS000028048.170	10	Non-human	SRR5235701	GCA_009074665.1	0	NA	0	NA
PDT000186901.2	PDS000027890.3	10	Non-human	SRR5237753	GCA_009079345.1	0	NA	0	NA
PDT000187053.2	PDS000027859.10	6	Non-human	SRR5238174	GCA_006942335.1	0	NA	0	NA
PDT000187122.2	PDS000028059.49	10	Human	SRR5238243	NA	5	aph(3'')-Ib,aph(6)-Id,blaTEM-116,sul2,tet(A)	4	Aminoglycoside,Beta-lactam,Sulfonamide,Tetracycline
PDT000187162.2	PDS000029643.5	10	Human	SRR5238283	GCA_008429985.1	0	NA	0	NA
PDT000187190.2	PDS000076649.41	6	Human	SRR5238311	GCA_006106175.1	0	NA	0	NA
PDT000187217.2	PDS000028037.185	10	Human	SRR5238338	GCA_005987025.1	0	NA	0	NA
PDT000187229.2	PDS000028048.170	10	Non-human	SRR5238978	GCA_005985745.1	0	NA	0	NA
PDT000187348.2	PDS000011362.8	7	Human	SRR5242665	GCA_010756755.1	0	NA	0	NA
PDT000187656.2	PDS000076648.53	6	Non-human	SRR5251488	GCA_005987585.1	0	NA	0	NA
PDT000188958.2	PDS000044648.2	10	Non-human	SRR5274843	GCA_006945305.1	0	NA	0	NA
PDT000189008.2	PDS000029590.2	10	Non-human	SRR5277177	GCA_008431545.1	0	NA	0	NA
PDT000189025.2	PDS000027237.198	1	Non-human	SRR5277194	GCA_009130185.1	4	aph(3'')-Ib,aph(6)-Id,sul2,tet(A)	3	Aminoglycoside,Sulfonamide,Tetracycline
PDT000189028.2	PDS000028093.45	10	Non-human	SRR5277197	GCA_009130335.1	0	NA	0	NA
PDT000189188.2	PDS000076648.53	6	Human	SRR5278640	GCA_005988245.1	0	NA	0	NA
PDT000189334.2	PDS000076648.53	6	Non-human	SRR5278922	GCA_005988385.1	0	NA	0	NA
PDT000189611.2	PDS000027826.3	6	Human	SRR5282002	NA	1	blaTEM-116	1	Beta-lactam
PDT000190219.2	PDS000028059.49	10	Human	SRR5291638	GCA_006107155.1	0	NA	0	NA
PDT000190425.2	PDS000029098.10	10	Non-human	SRR5292220	GCA_005989405.1	0	NA	0	NA
PDT000190427.2	PDS000029098.10	10	Non-human	SRR5292222	GCA_005989625.1	0	NA	0	NA
PDT000190433.2	PDS000029957.1	10	Non-human	SRR5292392	GCA_006045655.1	0	NA	0	NA
PDT000190788.2	PDS000076649.41	6	Human	SRR5307836	GCA_005988825.1	0	NA	0	NA
PDT000190793.2	PDS000028037.185	10	Human	SRR5307841	GCA_006945445.1	0	NA	0	NA
PDT000190794.2	PDS000028037.185	10	Human	SRR5307842	GCA_009132025.1	0	NA	0	NA
PDT000190796.2	PDS000028037.185	10	Human	SRR5307844	GCA_009132125.1	1	fosA7=PARTIAL_END_OF_CONTIG	1	Unclassified
PDT000190803.2	PDS000076649.41	6	Human	SRR5307851	GCA_006956405.1	0	NA	0	NA
PDT000190822.2	PDS000076648.53	6	Human	SRR5307870	GCA_006106575.1	0	NA	0	NA
PDT000190855.2	PDS000076648.53	6	Human	SRR5307903	GCA_006927475.1	0	NA	0	NA
PDT000190911.2	PDS000028093.45	10	Non-human	SRR5311429	GCA_009138765.1	0	NA	0	NA
PDT000191370.2	PDS000080885.1	10	Non-human	SRR5318262	GCA_009090065.1	0	NA	0	NA
PDT000191675.2	PDS000027237.198	1	Non-human	SRR5329237	GCA_009074765.1	0	NA	0	NA
PDT000191676.2	PDS000027237.198	1	Non-human	SRR5329239	GCA_009103285.1	0	NA	0	NA
PDT000192158.2	PDS000028037.185	10	Human	SRR5336003	GCA_005990105.1	0	NA	0	NA
PDT000192322.2	PDS000027237.198	1	Human	SRR5336282	GCA_006946765.1	0	NA	0	NA
PDT000192921.2	PDS000028941.6	7	Human	SRR5341738	GCA_009139285.1	0	NA	0	NA
PDT000192924.2	PDS000028941.6	7	Human	SRR5341741	GCA_009139525.1	0	NA	0	NA
PDT000193457.2	PDS000028181.24	10	Non-human	SRR5346273	GCA_008484485.1	0	NA	0	NA
PDT000193460.2	PDS000028037.185	10	Non-human	SRR5346300	GCA_009161725.1	0	NA	0	NA
PDT000193461.2	PDS000029935.4	10	Non-human	SRR5346303	GCA_009162785.1	0	NA	0	NA
PDT000193567.2	PDS000028037.185	10	Non-human	SRR5345613	GCA_009163205.1	0	NA	0	NA
PDT000193604.2	PDS000029533.5	6	Non-human	SRR5350751	GCA_008526975.1	4	aac(6')-Ib4,aadA1,blaTEM-1,grdA	2	Aminoglycoside,Beta-lactam
PDT000193610.2	PDS000029533.5	6	Non-human	SRR5344861	GCA_009163725.1	4	aac(6')-Ib4,aadA1,blaTEM-1,grdA	2	Aminoglycoside,Beta-lactam
PDT000194840.1	PDS000091272.1	10	NA	NA	GCA_002033375.1	0	NA	0	NA
PDT000194886.1	PDS000013393.3	6	Human	NA	GCA_002034305.1	0	NA	0	NA
PDT000195018.1	PDS000032597.49	10	Non-human	NA	GCA_002037075.1	0	NA	0	NA
PDT000195176.2	PDS000011910.28	3	Human	SRR5360987	GCA_006948785.1	0	NA	0	NA
PDT000195334.2	PDS000028037.185	10	Human	SRR5361160	GCA_005991545.1	0	NA	0	NA
PDT000195375.2	PDS000015518.18	6	Human	SRR5361201	GCA_009165365.1	0	NA	0	NA
PDT000195566.2	PDS000076649.41	6	Human	SRR5364207	GCA_010679585.1	0	NA	0	NA
PDT000195601.2	PDS000027237.198	1	Human	SRR5364242	GCA_009166345.1	0	NA	0	NA
PDT000195742.2	PDS000032604.12	10	Non-human	SRR5365062	GCA_009164885.1	0	NA	0	NA
PDT000195782.2	PDS000029518.1	10	Non-human	SRR5365102	GCA_008527535.1	1	tet(A)	1	Tetracycline
PDT000195787.2	PDS000028048.170	10	Non-human	SRR5365107	GCA_009165085.1	0	NA	0	NA
PDT000195796.2	PDS000028170.10	10	Non-human	SRR5365188	GCA_009167025.1	0	NA	0	NA
PDT000196506.2	PDS000012000.8	7	Non-human	SRR5366659	GCA_014432485.1	0	NA	0	NA
PDT000196509.3	PDS000012000.8	7	Non-human	SRR5366663	GCA_007764255.1	0	NA	0	NA
PDT000197134.1	PDS000027237.198	1	Human	NA	GCA_002059315.1	0	NA	0	NA
PDT000197155.1	PDS000037243.1	7	Human	NA	GCA_002059705.1	0	NA	0	NA
PDT000197215.1	PDS000002382.11	10	NA	NA	GCA_002060935.1	0	NA	0	NA
PDT000197230.1	PDS000066632.4	7	Human	NA	GCA_002061225.1	0	NA	0	NA
PDT000197302.1	PDS000076648.53	6	Human	NA	GCA_002062665.1	5	aadA2,dfrA12,mph(A),sul1,tet(B)	5	Aminoglycoside,Diaminopyrimidine,Macrolide,Sulfonamide,Tetracycline
PDT000197433.1	PDS000076648.53	6	Human	NA	GCA_002065395.1	5	aadA2,dfrA12,mph(A),sul1,tet(B)	5	Aminoglycoside,Diaminopyrimidine,Macrolide,Sulfonamide,Tetracycline
PDT000197479.1	PDS000027237.198	1	Human	NA	GCA_002066305.1	0	NA	0	NA
PDT000197568.2	PDS000029590.2	10	Non-human	SRR5376206	GCA_009167585.1	0	NA	0	NA
PDT000197785.2	PDS000011910.28	3	Human	SRR5379187	GCA_006553905.1	0	NA	0	NA
PDT000197813.2	PDS000076649.41	6	Human	SRR5379219	GCA_009167655.1	0	NA	0	NA
PDT000197854.2	PDS000027237.198	1	Human	SRR5379263	GCA_009168845.1	0	NA	0	NA
PDT000197878.2	PDS000029408.2	7	Human	SRR5379287	GCA_009168505.1	0	NA	0	NA
PDT000198107.2	PDS000029333.28	3	Human	SRR5382669	GCA_009178245.1	0	NA	0	NA
PDT000198128.2	PDS000028059.49	10	Human	SRR5382690	GCA_009178045.1	5	aph(3'')-Ib,aph(6)-Id,blaCMY-2,sul2,tet(A)	4	Aminoglycoside,Beta-lactam,Sulfonamide,Tetracycline
PDT000198134.2	PDS000029333.28	3	Human	SRR5382696	GCA_009168805.1	0	NA	0	NA
PDT000198144.2	PDS000011910.28	3	Human	SRR5382706	GCA_009178525.1	0	NA	0	NA
PDT000198152.2	PDS000006097.4	6	Human	SRR5382714	GCA_008527815.1	0	NA	0	NA
PDT000198433.2	PDS000076648.53	6	Human	SRR5396345	GCA_009179845.1	0	NA	0	NA
PDT000198438.2	PDS000076648.53	6	Human	SRR5396350	GCA_009179805.1	0	NA	0	NA
PDT000198937.2	PDS000028037.185	10	Human	SRR5400000	GCA_005992985.1	0	NA	0	NA
PDT000199058.2	PDS000027237.198	1	Human	SRR5408944	GCA_006108855.1	0	NA	0	NA
PDT000199140.2	PDS000015518.18	6	Non-human	SRR5409357	GCA_009140705.1	0	NA	0	NA
PDT000200271.2	PDS000027237.198	1	Human	SRR5418875	GCA_009182045.1	0	NA	0	NA
PDT000200598.2	PDS000028037.185	10	Human	SRR5429777	GCA_010544585.1	0	NA	0	NA
PDT000200635.2	PDS000028093.45	10	Human	SRR5429844	GCA_006952545.1	0	NA	0	NA
PDT000201039.2	PDS000013392.8	11	Human	SRR5434452	GCA_008485265.1	0	NA	0	NA
PDT000201042.2	PDS000076649.41	6	Human	SRR5434456	GCA_009194275.1	0	NA	0	NA
PDT000201076.2	PDS000029347.1	7	Human	SRR5434490	GCA_005994955.1	0	NA	0	NA
PDT000201458.2	PDS000076648.53	6	Human	SRR5440538	GCA_005995265.1	0	NA	0	NA
PDT000201472.2	PDS000053675.2	7	Human	SRR5440552	GCA_006035615.1	0	NA	0	NA
PDT000201656.2	PDS000028048.170	10	Non-human	SRR5441596	GCA_009200585.1	0	NA	0	NA
PDT000201657.2	PDS000019597.9	6	Non-human	SRR5441605	GCA_008485505.1	1	grdA	1	Aminoglycoside
PDT000203465.2	PDS000029408.2	7	Human	SRR5459262	GCA_008432445.1	0	NA	0	NA
PDT000203473.2	PDS000028598.3	7	Human	SRR5459270	GCA_009205825.1	1	fosA7=PARTIAL_END_OF_CONTIG	1	Unclassified
PDT000203489.2	PDS000029333.28	3	Human	SRR5459287	NA	0	NA	0	NA
PDT000203496.2	PDS000029396.1	7	Human	SRR5459294	GCA_009204785.1	0	NA	0	NA
PDT000203561.2	PDS000028037.185	10	Human	SRR5459616	GCA_006109275.1	0	NA	0	NA
PDT000203603.2	PDS000028037.185	10	Human	SRR5459658	GCA_009205165.1	0	NA	0	NA
PDT000203732.2	PDS000029054.1	7	Human	SRR5460892	GCA_009206065.1	0	NA	0	NA
PDT000204975.2	PDS000026541.133	10	Non-human	SRR5470937	GCA_008528575.1	0	NA	0	NA
PDT000204977.2	PDS000044395.4	10	Non-human	SRR5470965	GCA_008485625.1	0	NA	0	NA
PDT000205235.2	PDS000028170.10	10	Non-human	SRR5480972	GCA_008431885.1	1	tet(A)	1	Tetracycline
PDT000205236.2	PDS000032597.49	10	Non-human	SRR5480973	GCA_009206905.1	0	NA	0	NA
PDT000205237.2	PDS000028115.17	10	Non-human	SRR5480974	GCA_008527895.1	0	NA	0	NA
PDT000205770.2	PDS000076649.41	6	Human	SRR5486164	GCA_006952245.1	0	NA	0	NA
PDT000205801.2	PDS000027237.198	1	Human	SRR5486216	GCA_006050255.1	0	NA	0	NA
PDT000205812.2	PDS000029396.1	7	Human	SRR5486229	GCA_008484845.1	0	NA	0	NA
PDT000205830.2	PDS000028048.170	10	Human	SRR5486404	GCA_009209225.1	0	NA	0	NA
PDT000205931.2	PDS000028037.185	10	Human	SRR5486560	GCA_009210825.1	0	NA	0	NA
PDT000206023.2	PDS000076649.41	6	Human	SRR5486749	GCA_006050415.1	0	NA	0	NA
PDT000206290.2	PDS000076648.53	6	Human	SRR5488884	GCA_006960845.1	0	NA	0	NA
PDT000206477.2	PDS000028093.45	10	Non-human	SRR5496780	GCA_009212325.1	0	NA	0	NA
PDT000206495.2	PDS000026541.133	10	Non-human	SRR5497341	GCA_009212435.1	0	NA	0	NA
PDT000206564.2	PDS000028159.4	10	Non-human	SRR5499360	GCA_009212695.1	0	NA	0	NA
PDT000206806.2	PDS000051290.5	7	Human	SRR5501144	GCA_008809835.1	0	NA	0	NA
PDT000206840.2	PDS000009462.119	6	Human	SRR5501180	GCA_006110375.1	0	NA	0	NA
PDT000207225.2	PDS000029347.1	7	Human	SRR5508428	GCA_006636825.1	0	NA	0	NA
PDT000207496.2	PDS000029325.1	10	Non-human	SRR5514355	GCA_008485405.1	0	NA	0	NA
PDT000207499.2	PDS000026541.133	10	Non-human	SRR5514360	GCA_009218145.1	0	NA	0	NA
PDT000207500.2	PDS000028048.170	10	Non-human	SRR5514361	GCA_009217965.1	0	NA	0	NA
PDT000207514.2	PDS000026541.133	10	Non-human	SRR5514405	GCA_009218225.1	0	NA	0	NA
PDT000207527.2	PDS000028126.17	10	Non-human	SRR5514418	GCA_009216825.1	0	NA	0	NA
PDT000207540.2	PDS000028048.170	10	Non-human	SRR5514431	GCA_009216885.1	0	NA	0	NA
PDT000209293.2	PDS000028037.185	10	Non-human	SRR5574764	GCA_009241285.1	0	NA	0	NA
PDT000209372.2	PDS000076649.41	6	Human	SRR5574875	GCA_009218925.1	0	NA	0	NA
PDT000209373.2	PDS000029333.28	3	Human	SRR5574876	GCA_006053355.1	0	NA	0	NA
PDT000209399.2	PDS000028048.170	10	Non-human	SRR5576024	GCA_009240765.1	0	NA	0	NA
PDT000209434.2	PDS000028925.8	6	Non-human	SRR5576109	GCA_009241845.1	0	NA	0	NA
PDT000209435.2	PDS000028037.185	10	Non-human	SRR5576110	GCA_009241885.1	0	NA	0	NA
PDT000210813.2	PDS000028037.185	10	Human	SRR5581642	GCA_006967605.1	0	NA	0	NA
PDT000211236.3	PDS000076648.53	6	Human	SRR5584022	GCA_009316655.1	0	NA	0	NA
PDT000211391.2	PDS000029321.1	7	Human	SRR5584622	GCA_006758545.1	0	NA	0	NA
PDT000211393.2	PDS000027237.198	1	Human	SRR5584625	GCA_009220725.1	0	NA	0	NA
PDT000211429.2	PDS000076649.41	6	Human	SRR5584701	GCA_009220945.1	0	NA	0	NA
PDT000211453.2	PDS000028720.7	6	Human	SRR5584741	GCA_010553615.1	0	NA	0	NA
PDT000211473.2	PDS000071141.4	7	Human	SRR5584767	GCA_008695585.1	0	NA	0	NA
PDT000211483.2	PDS000076649.41	6	Human	SRR5584783	GCA_006112985.1	0	NA	0	NA
PDT000211502.2	PDS000076649.41	6	Human	SRR5584810	GCA_006054435.1	0	NA	0	NA
PDT000211512.2	PDS000027237.198	1	Human	SRR5584828	GCA_006054555.1	0	NA	0	NA
PDT000211564.2	PDS000049186.3	7	Human	SRR5584973	GCA_008032235.1	0	NA	0	NA
PDT000211620.2	PDS000076648.53	6	Human	SRR5585130	GCA_009246625.1	0	NA	0	NA
PDT000211677.2	PDS000027948.81	6	Human	SRR5585247	GCA_009246365.1	0	NA	0	NA
PDT000211729.2	PDS000002285.8	7	Human	SRR5583141	GCA_007233295.1	0	NA	0	NA
PDT000211852.2	PDS000027959.11	6	Human	SRR5583867	GCA_006917195.1	0	NA	0	NA
PDT000212014.2	PDS000002286.7	8	Non-human	SRR5584839	GCA_007199355.1	0	NA	0	NA
PDT000212270.2	PDS000009462.119	6	Human	SRR5586325	GCA_006969825.1	0	NA	0	NA
PDT000212412.2	PDS000076648.53	6	Human	SRR5588587	GCA_006113765.1	0	NA	0	NA
PDT000212593.2	PDS000013392.8	11	Human	SRR5590059	GCA_009252995.1	0	NA	0	NA
PDT000212738.2	PDS000002285.8	7	Human	SRR5585353	GCA_009284285.1	10	aac(3)-IIe,aac(6')-Ib-cr5,aadA1,blaCTX-M-15,blaOXA-1,catA1,catB3=PARTIAL_END_OF_CONTIG,dfrA14,qnrB1,tet(A)	6	Aminoglycoside,Fluoroquinolone/quinolone,Beta-lactam,Phenicol,Diaminopyrimidine,Tetracycline
PDT000212940.2	PDS000028037.185	10	Non-human	SRR5599671	GCA_009284125.1	0	NA	0	NA
PDT000213049.2	PDS000036006.6	7	Human	SRR5605823	GCA_009253345.1	0	NA	0	NA
PDT000213054.2	PDS000027948.81	6	Human	SRR5605828	GCA_010001245.1	0	NA	0	NA
PDT000213061.2	PDS000075813.4	8	Human	SRR5605835	GCA_006056335.1	0	NA	0	NA
PDT000213075.2	PDS000028941.6	7	Human	SRR5605849	GCA_009253465.1	0	NA	0	NA
PDT000213115.2	PDS000076649.41	6	Human	SRR5605890	GCA_006114145.1	0	NA	0	NA
PDT000213130.2	PDS000038539.9	10	Human	SRR5605905	GCA_006637025.1	0	NA	0	NA
PDT000213298.2	PDS000028925.8	6	Non-human	SRR5620301	GCA_011399675.1	0	NA	0	NA
PDT000213572.2	PDS000076649.41	6	Human	SRR5628543	GCA_009285305.1	0	NA	0	NA
PDT000213621.2	PDS000028037.185	10	Human	SRR5628591	GCA_006113465.1	0	NA	0	NA
PDT000213829.2	PDS000076649.41	6	Human	SRR5632221	GCA_009286125.1	0	NA	0	NA
PDT000213830.2	PDS000029179.2	10	Human	SRR5632222	GCA_008485785.1	0	NA	0	NA
PDT000214133.2	PDS000027270.9	1	Human	SRR5631595	GCA_009288025.1	0	NA	0	NA
PDT000214316.2	PDS000023889.3	9	Human	SRR5632116	GCA_006917475.1	0	NA	0	NA
PDT000214318.2	PDS000002285.8	7	Human	SRR5632118	GCA_009290425.1	10	aac(3)-IIe,aac(6')-Ib-cr5,aadA1,blaCTX-M-15,blaOXA-1,catA1,catB3=PARTIAL_END_OF_CONTIG,dfrA14,qnrB1,tet(A)	6	Aminoglycoside,Fluoroquinolone/quinolone,Beta-lactam,Phenicol,Diaminopyrimidine,Tetracycline
PDT000214617.2	PDS000013503.18	6	Human	SRR5633124	GCA_009296765.1	5	aadA2,dfrA32,ere(A),qnrS1,sul1	5	Aminoglycoside,Diaminopyrimidine,Macrolide,Fluoroquinolone/quinolone,Sulfonamide
PDT000214921.2	PDS000028059.49	10	Human	SRR5642015	GCA_006056975.1	0	NA	0	NA
PDT000214943.2	PDS000027237.198	1	Human	SRR5642037	GCA_006115125.1	0	NA	0	NA
PDT000214968.2	PDS000009462.119	6	Human	SRR5642153	GCA_006970225.1	0	NA	0	NA
PDT000214972.2	PDS000028037.185	10	Human	SRR5642157	GCA_009301475.1	0	NA	0	NA
PDT000215023.2	PDS000028048.170	10	Human	SRR5642210	GCA_007019965.1	0	NA	0	NA
PDT000215141.2	PDS000028048.170	10	Non-human	SRR5643170	GCA_009317215.1	0	NA	0	NA
PDT000215143.2	PDS000028037.185	10	Non-human	SRR5643172	NA	0	NA	0	NA
PDT000215530.2	PDS000028037.185	10	Human	SRR5645352	GCA_009302235.1	0	NA	0	NA
PDT000215784.2	PDS000029590.2	10	Non-human	SRR5646822	GCA_009317715.1	0	NA	0	NA
PDT000215787.2	PDS000030018.3	10	Non-human	SRR5646831	GCA_009317775.1	0	NA	0	NA
PDT000215788.2	PDS000027859.10	6	Non-human	SRR5646832	NA	2	aac(6')-Ib4,aadA1	1	Aminoglycoside
PDT000215823.2	PDS000028059.49	10	Non-human	SRR5646907	GCA_009317935.1	0	NA	0	NA
PDT000215848.2	PDS000076649.41	6	Non-human	SRR5646993	GCA_009221705.1	0	NA	0	NA
PDT000215859.2	PDS000004194.52	10	Non-human	SRR5647007	GCA_009222045.1	0	NA	0	NA
PDT000215908.2	PDS000028048.170	10	Non-human	SRR5647057	GCA_009318535.1	0	NA	0	NA
PDT000215932.2	PDS000028037.185	10	Non-human	SRR5647087	GCA_009319035.1	0	NA	0	NA
PDT000216439.2	PDS000029333.28	3	Human	SRR5655462	GCA_009318935.1	0	NA	0	NA
PDT000217138.2	PDS000027899.1	6	Non-human	SRR5659333	GCA_006058995.1	0	NA	0	NA
PDT000217139.2	PDS000027899.1	6	Non-human	SRR5659334	GCA_006116365.1	0	NA	0	NA
PDT000217140.2	PDS000027899.1	6	Non-human	SRR5659335	GCA_006058975.1	0	NA	0	NA
PDT000217141.2	PDS000027899.1	6	Non-human	SRR5659336	GCA_006116505.1	0	NA	0	NA
PDT000217143.2	PDS000027899.1	6	Non-human	SRR5659338	GCA_007021265.1	0	NA	0	NA
PDT000217155.2	PDS000028181.24	10	Human	SRR5659568	GCA_009319355.1	0	NA	0	NA
PDT000217205.2	PDS000076649.41	6	Human	SRR5659619	NA	1	blaTEM-116	1	Beta-lactam
PDT000217494.2	PDS000076648.53	6	Human	SRR5664408	GCA_007021605.1	0	NA	0	NA
PDT000218443.2	PDS000028037.185	10	Non-human	SRR5680980	GCA_009321715.1	0	NA	0	NA
PDT000218455.2	PDS000026542.43	10	Non-human	SRR5681038	NA	0	NA	0	NA
PDT000218459.2	PDS000028048.170	10	Non-human	SRR5681042	GCA_009321915.1	0	NA	0	NA
PDT000218758.2	PDS000037575.5	6	Human	SRR5687275	GCA_006759345.1	0	NA	0	NA
PDT000218891.2	PDS000028070.53	10	Non-human	SRR5704673	GCA_009324715.1	0	NA	0	NA
PDT000218909.2	PDS000030273.2	10	Non-human	SRR5705157	GCA_009323655.1	0	NA	0	NA
PDT000219395.2	PDS000029156.1	6	Human	SRR5714152	GCA_008486105.1	3	aadA1,dfrA15,sul1	3	Aminoglycoside,Diaminopyrimidine,Sulfonamide
PDT000219435.2	PDS000076648.53	6	Human	SRR5714194	GCA_007022275.1	0	NA	0	NA
PDT000219479.2	PDS000029333.28	3	Human	SRR5714247	GCA_009325295.1	0	NA	0	NA
PDT000219506.2	PDS000028941.6	7	Human	SRR5714274	GCA_007023305.1	0	NA	0	NA
PDT000219521.2	PDS000030284.1	10	Human	SRR5714291	GCA_006118345.1	1	tet(C)	1	Tetracycline
PDT000219726.2	PDS000076648.53	6	Human	SRR5724814	GCA_006117455.1	0	NA	0	NA
PDT000219782.2	PDS000028037.185	10	Human	SRR5724870	GCA_007024485.1	0	NA	0	NA
PDT000220242.2	PDS000038539.9	10	Human	SRR5742518	GCA_014431265.1	0	NA	0	NA
PDT000220246.2	PDS000027237.198	1	Human	SRR5742522	GCA_009325715.1	0	NA	0	NA
PDT000220678.2	PDS000027948.81	6	Human	SRR5749770	GCA_008431725.1	0	NA	0	NA
PDT000220846.2	PDS000009462.119	6	Human	SRR5755637	GCA_009329735.1	0	NA	0	NA
PDT000220865.2	PDS000028037.185	10	Human	SRR5755719	GCA_009328855.1	0	NA	0	NA
PDT000220907.2	PDS000029043.2	7	Human	SRR5756375	GCA_006570585.1	0	NA	0	NA
PDT000220932.2	PDS000028037.185	10	Human	SRR5756400	GCA_009330155.1	0	NA	0	NA
PDT000221093.2	PDS000027237.198	1	Non-human	SRR5758423	GCA_009331975.1	0	NA	0	NA
PDT000221124.2	PDS000028048.170	10	Human	SRR5759614	GCA_006063635.1	0	NA	0	NA
PDT000221172.2	PDS000076648.53	6	Human	SRR5760371	GCA_009332255.1	0	NA	0	NA
PDT000221293.2	PDS000027304.5	11	Human	SRR5761330	GCA_009332815.1	0	NA	0	NA
PDT000221336.2	PDS000076648.53	6	Human	SRR5761374	GCA_009331175.1	0	NA	0	NA
PDT000221360.2	PDS000028037.185	10	Human	SRR5761436	GCA_008434225.1	0	NA	0	NA
PDT000221436.2	PDS000026541.133	10	Non-human	SRR5762162	GCA_009333325.1	0	NA	0	NA
PDT000221455.2	PDS000027237.198	1	Non-human	SRR5762181	GCA_009333495.1	4	aph(3'')-Ib,aph(6)-Id,sul2,tet(A)	3	Aminoglycoside,Sulfonamide,Tetracycline
PDT000221469.2	PDS000028048.170	10	Non-human	SRR5762344	GCA_009333795.1	0	NA	0	NA
PDT000221519.2	PDS000028048.170	10	Non-human	SRR5764623	GCA_009331535.1	0	NA	0	NA
PDT000221521.2	PDS000028048.170	10	Non-human	SRR5764625	GCA_009331615.1	0	NA	0	NA
PDT000221551.2	PDS000029054.1	7	Human	SRR5765059	GCA_008486525.1	0	NA	0	NA
PDT000221567.2	PDS000029018.3	7	Human	SRR5765084	GCA_008529815.1	0	NA	0	NA
PDT000221582.2	PDS000050588.4	7	Human	SRR5765100	GCA_008584705.1	0	NA	0	NA
PDT000221871.2	PDS000029033.7	7	Human	SRR5787156	GCA_008556115.1	0	NA	0	NA
PDT000221911.2	PDS000028037.185	10	Human	SRR5787599	GCA_007025675.1	0	NA	0	NA
PDT000222438.2	PDS000029018.3	7	Human	SRR5799662	GCA_009337195.1	0	NA	0	NA
PDT000222608.2	PDS000026541.133	10	Non-human	SRR5801107	GCA_009334475.1	0	NA	0	NA
PDT000222611.2	PDS000028037.185	10	Non-human	SRR5801110	GCA_009336355.1	0	NA	0	NA
PDT000222616.2	PDS000030116.2	10	Non-human	SRR5801115	GCA_009336115.1	0	NA	0	NA
PDT000222659.2	PDS000027237.198	1	Non-human	SRR5804836	GCA_010401085.1	0	NA	0	NA
PDT000222673.2	PDS000028048.170	10	Non-human	SRR5804852	GCA_009351755.1	0	NA	0	NA
PDT000222718.2	PDS000032597.49	10	Non-human	SRR5805098	GCA_009336485.1	1	tet(B)	1	Tetracycline
PDT000222723.3	PDS000029098.10	10	Non-human	SRR5805405	GCA_007763475.1	0	NA	0	NA
PDT000222727.3	PDS000047475.1	10	Non-human	SRR5805409	GCA_007764675.1	0	NA	0	NA
PDT000222731.2	PDS000028037.185	10	Non-human	SRR5805413	GCA_009350235.1	0	NA	0	NA
PDT000222733.2	PDS000028089.3	10	Non-human	SRR5805415	GCA_009334395.1	0	NA	0	NA
PDT000222876.2	PDS000028037.185	10	Non-human	SRR5808655	GCA_009341905.1	0	NA	0	NA
PDT000223143.2	PDS000013503.18	6	Human	SRR5812125	GCA_006814625.1	1	qnrS1	1	Fluoroquinolone/quinolone
PDT000224403.2	PDS000028941.6	7	Human	SRR5816799	GCA_008435465.1	0	NA	0	NA
PDT000224508.2	PDS000027237.198	1	Non-human	SRR5817822	GCA_009343275.1	0	NA	0	NA
PDT000224510.2	PDS000027237.198	1	Non-human	SRR5817824	GCA_009366315.1	0	NA	0	NA
PDT000224599.2	PDS000032597.49	10	Non-human	SRR5819513	GCA_009366015.1	0	NA	0	NA
PDT000224608.2	PDS000028037.185	10	Non-human	SRR5819522	GCA_009366475.1	0	NA	0	NA
PDT000224761.2	PDS000032597.49	10	Non-human	SRR5820097	GCA_009367435.1	0	NA	0	NA
PDT000224797.2	PDS000028941.6	7	Human	SRR5820309	GCA_009367615.1	0	NA	0	NA
PDT000224821.2	PDS000028037.185	10	Human	SRR5820366	GCA_005996085.1	0	NA	0	NA
PDT000224994.2	PDS000076649.41	6	Human	SRR5821908	GCA_006122555.1	0	NA	0	NA
PDT000225107.2	PDS000076649.41	6	Human	SRR5823417	GCA_010407165.1	0	NA	0	NA
PDT000225175.2	PDS000029333.28	3	Human	SRR5823616	GCA_007030685.1	0	NA	0	NA
PDT000225220.2	PDS000040494.1	10	Non-human	SRR5824264	GCA_008435745.1	0	NA	0	NA
PDT000225221.2	PDS000028059.49	10	Non-human	SRR5824265	GCA_009368615.1	0	NA	0	NA
PDT000225226.2	PDS000026542.43	10	Non-human	SRR5824270	GCA_009368475.1	0	NA	0	NA
PDT000225250.2	PDS000028037.185	10	Non-human	SRR5825449	GCA_009368115.1	0	NA	0	NA
PDT000225254.2	PDS000028048.170	10	Non-human	SRR5825462	GCA_009367835.1	0	NA	0	NA
PDT000225267.2	PDS000028930.3	10	Non-human	SRR5825475	GCA_008435765.1	0	NA	0	NA
PDT000225331.2	PDS000028925.8	6	Non-human	SRR5828291	GCA_008487245.1	0	NA	0	NA
PDT000225344.2	PDS000009462.119	6	Human	SRR5828966	GCA_009368815.1	0	NA	0	NA
PDT000225349.2	PDS000028037.185	10	Human	SRR5829126	GCA_007030905.1	0	NA	0	NA
PDT000225624.2	PDS000027237.198	1	Human	SRR5839930	GCA_009369565.1	0	NA	0	NA
PDT000225917.2	PDS000027237.198	1	Non-human	SRR5852403	GCA_009373155.1	0	NA	0	NA
PDT000226468.2	PDS000027237.198	1	Non-human	SRR5861894	GCA_009371075.1	0	NA	0	NA
PDT000226578.2	PDS000053424.2	3	Non-human	SRR5862997	GCA_009395865.1	0	NA	0	NA
PDT000226859.2	PDS000027948.81	6	Human	SRR5864603	GCA_008697345.1	0	NA	0	NA
PDT000226860.2	PDS000027237.198	1	Human	SRR5864604	GCA_006124135.1	0	NA	0	NA
PDT000226874.2	PDS000076648.53	6	Human	SRR5864620	GCA_006070375.1	0	NA	0	NA
PDT000226950.2	PDS000013392.8	11	Human	SRR5865153	GCA_009396665.1	0	NA	0	NA
PDT000226970.2	PDS000076648.53	6	Human	SRR5865203	GCA_007034545.1	0	NA	0	NA
PDT000226983.2	PDS000031147.3	10	Human	SRR5865218	GCA_009397265.1	0	NA	0	NA
PDT000227048.2	PDS000046326.1	10	Human	SRR5865331	GCA_006070795.1	0	NA	0	NA
PDT000227149.2	PDS000031595.18	10	Non-human	SRR5865673	GCA_009397305.1	0	NA	0	NA
PDT000227447.2	PDS000027859.10	6	Non-human	SRR5875116	GCA_006070575.1	0	NA	0	NA
PDT000227454.2	PDS000028037.185	10	Non-human	SRR5875185	GCA_007035365.1	0	NA	0	NA
PDT000227463.2	PDS000028037.185	10	Non-human	SRR5875194	GCA_007033585.1	0	NA	0	NA
PDT000227875.2	PDS000028059.49	10	Non-human	SRR5876853	GCA_007036565.1	10	aadA2=PARTIAL_END_OF_CONTIG,aadA2,ant(2'')-Ia,aph(3'')-Ib,aph(6)-Id,blaCMY=PARTIAL_END_OF_CONTIG,floR,sul1,sul2,tet(A)	5	Aminoglycoside,Beta-lactam,Phenicol,Sulfonamide,Tetracycline
PDT000228425.2	PDS000028037.185	10	Non-human	SRR5879180	GCA_009401205.1	0	NA	0	NA
PDT000230259.2	PDS000076649.41	6	Human	SRR5888296	GCA_011554955.1	0	NA	0	NA
PDT000230313.2	PDS000076648.53	6	Human	SRR5888423	GCA_007037665.1	0	NA	0	NA
PDT000230333.2	PDS000027948.81	6	Human	SRR5888467	GCA_007037985.1	0	NA	0	NA
PDT000230341.2	PDS000027904.8	6	Human	SRR5888476	GCA_009430755.1	0	NA	0	NA
PDT000230343.2	PDS000028037.185	10	Human	SRR5888473	GCA_009430535.1	0	NA	0	NA
PDT000230349.2	PDS000028037.185	10	Human	SRR5888483	GCA_009430795.1	0	NA	0	NA
PDT000230454.2	PDS000028869.4	1	Human	SRR5888707	GCA_008530715.1	0	NA	0	NA
PDT000230520.2	PDS000027859.10	6	Non-human	SRR5890248	GCA_009431835.1	0	NA	0	NA
PDT000230531.2	PDS000028037.185	10	Non-human	SRR5890259	GCA_009402785.1	0	NA	0	NA
PDT000230604.2	PDS000027237.198	1	Human	SRR5890332	GCA_006128075.1	9	aac(3)-VIa,aadA6,aph(3'')-Ib,aph(6)-Id,blaCMY=PARTIAL_END_OF_CONTIG,blaCMY-2,floR,sul2,tet(A)	5	Aminoglycoside,Beta-lactam,Phenicol,Sulfonamide,Tetracycline
PDT000230648.2	PDS000076648.53	6	Human	SRR5890456	GCA_008697715.1	0	NA	0	NA
PDT000230764.2	PDS000028847.2	10	Human	SRR5890581	GCA_008488145.1	0	NA	0	NA
PDT000231327.2	PDS000027237.198	1	Human	SRR5896127	GCA_009433275.1	0	NA	0	NA
PDT000231353.2	PDS000028037.185	10	Human	SRR5896185	GCA_009433905.1	0	NA	0	NA
PDT000231492.2	PDS000028059.49	10	Non-human	SRR5901570	GCA_009434055.1	0	NA	0	NA
PDT000231537.2	PDS000028037.185	10	Non-human	SRR5902683	GCA_009434635.1	0	NA	0	NA
PDT000231544.2	PDS000026541.133	10	Non-human	SRR5902690	NA	0	NA	0	NA
PDT000231734.2	PDS000028048.170	10	Human	SRR5906872	GCA_009435365.1	0	NA	0	NA
PDT000231769.2	PDS000028513.2	7	Human	SRR5906907	GCA_009435715.1	0	NA	0	NA
PDT000231803.2	PDS000036006.6	7	Human	SRR5907245	GCA_008487645.1	0	NA	0	NA
PDT000231821.2	PDS000008760.11	6	Human	SRR5907264	GCA_008487725.1	0	NA	0	NA
PDT000231895.2	PDS000028048.170	10	Human	SRR5908203	GCA_009436475.1	0	NA	0	NA
PDT000231916.2	PDS000076648.53	6	Human	SRR5908227	GCA_008697225.1	0	NA	0	NA
PDT000231957.2	PDS000076649.41	6	Human	SRR5908385	GCA_006129615.1	0	NA	0	NA
PDT000232114.2	PDS000076649.41	6	Human	SRR5909475	GCA_009437535.1	0	NA	0	NA
PDT000232131.2	PDS000029043.2	7	Human	SRR5909498	GCA_007043265.1	0	NA	0	NA
PDT000232227.2	PDS000027237.198	1	Non-human	SRR5912897	GCA_009438135.1	2	aph(3')-Ia,tet(A)	2	Aminoglycoside,Tetracycline
PDT000232354.2	PDS000028513.2	7	Human	SRR5921389	GCA_007043765.1	0	NA	0	NA
PDT000232370.2	PDS000076648.53	6	Human	SRR5921405	NA	0	NA	0	NA
PDT000232470.2	PDS000015518.18	6	Human	SRR5921509	GCA_007042425.1	0	NA	0	NA
PDT000232618.2	PDS000028126.17	10	Non-human	SRR5920770	GCA_009464625.1	2	tet(A),tet(B)	1	Tetracycline
PDT000232874.2	PDS000076649.41	6	Human	SRR5929557	GCA_006133855.1	0	NA	0	NA
PDT000233025.2	PDS000028093.45	10	Non-human	SRR5930205	GCA_009439835.1	0	NA	0	NA
PDT000233497.2	PDS000009462.119	6	Human	SRR5932644	GCA_009466125.1	0	NA	0	NA
PDT000233540.2	PDS000028751.1	7	Human	SRR5932689	GCA_009466395.1	0	NA	0	NA
PDT000233600.2	PDS000027237.198	1	Human	SRR5934112	GCA_006135415.1	0	NA	0	NA
PDT000233625.2	PDS000031818.2	7	Human	SRR5934139	GCA_009466765.1	0	NA	0	NA
PDT000233725.2	PDS000028513.2	7	Human	SRR5935396	GCA_007044545.1	0	NA	0	NA
PDT000233772.2	PDS000045810.2	7	Human	SRR5935635	GCA_008531075.1	2	blaCMY-2,blaTEM-1	1	Beta-lactam
PDT000233832.2	PDS000028751.1	7	Human	SRR5935712	GCA_008436385.1	0	NA	0	NA
PDT000234081.2	PDS000028037.185	10	Non-human	SRR5928710	GCA_006134995.1	0	NA	0	NA
PDT000234302.2	PDS000076649.41	6	Human	SRR5945383	GCA_006136715.1	0	NA	0	NA
PDT000234320.2	PDS000028037.185	10	Human	SRR5945427	GCA_007046385.1	0	NA	0	NA
PDT000234337.2	PDS000028048.170	10	Human	SRR5945521	GCA_006137015.1	0	NA	0	NA
PDT000234775.2	PDS000028513.2	7	Human	SRR5947702	GCA_009471185.1	0	NA	0	NA
PDT000234881.2	PDS000028720.7	6	Human	SRR5947990	GCA_008487765.1	0	NA	0	NA
PDT000234928.2	PDS000076648.53	6	Human	SRR5948426	GCA_007048245.1	0	NA	0	NA
PDT000234975.2	PDS000028513.2	7	Human	SRR5948480	GCA_009471665.1	0	NA	0	NA
PDT000235232.2	PDS000028048.170	10	Non-human	SRR5951566	GCA_006138635.1	0	NA	0	NA
PDT000235245.2	PDS000076649.41	6	Human	SRR5951579	GCA_007049285.1	0	NA	0	NA
PDT000235373.2	PDS000027237.198	1	Non-human	SRR5955178	GCA_009472535.1	0	NA	0	NA
PDT000235406.2	PDS000028048.170	10	Non-human	SRR5955211	GCA_009472775.1	0	NA	0	NA
PDT000235408.2	PDS000028037.185	10	Non-human	SRR5955213	GCA_009472725.1	0	NA	0	NA
PDT000235507.2	PDS000027948.81	6	Human	SRR5955315	GCA_009472785.1	0	NA	0	NA
PDT000235544.2	PDS000028089.3	10	Non-human	SRR5955385	GCA_009473465.1	0	NA	0	NA
PDT000235546.2	PDS000028048.170	10	Non-human	SRR5955387	GCA_009473605.1	0	NA	0	NA
PDT000235555.2	PDS000031147.3	10	Non-human	SRR5955396	GCA_010482655.1	0	NA	0	NA
PDT000235611.2	PDS000028170.10	10	Non-human	SRR5956535	GCA_009473665.1	1	tet(B)	1	Tetracycline
PDT000235880.2	PDS000028513.2	7	Human	SRR5962606	GCA_009474585.1	0	NA	0	NA
PDT000236182.2	PDS000076648.53	6	Human	SRR5966304	GCA_006296955.1	0	NA	0	NA
PDT000236183.2	PDS000015518.18	6	Human	SRR5966305	GCA_006638405.1	0	NA	0	NA
PDT000236433.2	PDS000028513.2	7	Human	SRR5978504	GCA_006158825.1	0	NA	0	NA
PDT000236456.2	PDS000029333.28	3	Human	SRR5978557	GCA_009498835.1	0	NA	0	NA
PDT000236462.2	PDS000028037.185	10	Human	SRR5978563	GCA_006297035.1	0	NA	0	NA
PDT000236469.2	PDS000028037.185	10	Human	SRR5978570	GCA_007053485.1	0	NA	0	NA
PDT000236519.2	PDS000032601.32	10	Non-human	SRR5978792	GCA_009475985.1	0	NA	0	NA
PDT000236526.2	PDS000028048.170	10	Non-human	SRR5978808	GCA_009476385.1	0	NA	0	NA
PDT000236576.2	PDS000029156.1	6	Non-human	SRR5980274	GCA_009547375.1	3	aadA1,dfrA15,sul1	3	Aminoglycoside,Diaminopyrimidine,Sulfonamide
PDT000236585.2	PDS000028037.185	10	Non-human	SRR5980264	GCA_009476925.1	0	NA	0	NA
PDT000236944.2	PDS000032601.32	10	Non-human	SRR5980416	GCA_009477145.1	0	NA	0	NA
PDT000236954.2	PDS000026541.133	10	Non-human	SRR5982081	GCA_009477045.1	0	NA	0	NA
PDT000236965.2	PDS000032604.12	10	Non-human	SRR5982093	GCA_009477385.1	0	NA	0	NA
PDT000236974.2	PDS000027859.10	6	Non-human	SRR5980406	GCA_009477325.1	0	NA	0	NA
PDT000237061.2	PDS000028070.53	10	Non-human	SRR5982376	GCA_009476745.1	0	NA	0	NA
PDT000237207.2	PDS000028037.185	10	Non-human	SRR5985795	GCA_009477625.1	0	NA	0	NA
PDT000237262.2	PDS000076649.41	6	Non-human	SRR5985948	GCA_007054065.1	0	NA	0	NA
PDT000237429.2	PDS000028037.185	10	Human	SRR5988416	GCA_009478145.1	1	fosA7=PARTIAL_END_OF_CONTIG	1	Unclassified
PDT000238032.2	PDS000032600.9	10	Non-human	SRR5991129	GCA_006152385.1	0	NA	0	NA
PDT000238168.2	PDS000028513.2	7	Human	SRR5993073	GCA_006298305.1	0	NA	0	NA
PDT000238178.2	PDS000028037.185	10	Human	SRR5993083	GCA_007055385.1	0	NA	0	NA
PDT000238179.2	PDS000027848.31	6	Human	SRR5993084	GCA_006571245.1	0	NA	0	NA
PDT000238249.2	PDS000027859.10	6	Human	SRR5995898	GCA_009500595.1	2	aac(6')-Ib4,aadA1	1	Aminoglycoside
PDT000239111.2	PDS000027237.198	1	Non-human	SRR6007329	GCA_009500795.1	0	NA	0	NA
PDT000239114.2	PDS000028037.185	10	Non-human	SRR6007336	GCA_009500815.1	0	NA	0	NA
PDT000239115.2	PDS000028148.1	10	Non-human	SRR6007338	GCA_008531575.1	0	NA	0	NA
PDT000239117.2	PDS000028115.17	10	Non-human	SRR6007340	GCA_009548845.1	0	NA	0	NA
PDT000239154.2	PDS000028600.1	10	Non-human	SRR6008837	GCA_008488885.1	0	NA	0	NA
PDT000239317.2	PDS000028424.4	10	Non-human	SRR6011718	GCA_009501935.1	0	NA	0	NA
PDT000239393.3	PDS000029333.28	3	Human	SRR6014152	GCA_007765275.1	0	NA	0	NA
PDT000239447.2	PDS000028513.2	7	Human	SRR6014318	GCA_009501995.1	0	NA	0	NA
PDT000239896.2	PDS000028037.185	10	Human	SRR6025937	GCA_006152825.1	0	NA	0	NA
PDT000239900.2	PDS000076649.41	6	Human	SRR6025941	GCA_007058325.1	0	NA	0	NA
PDT000240040.2	PDS000032601.32	10	Non-human	SRR6026359	GCA_009548445.1	0	NA	0	NA
PDT000240060.2	PDS000028115.17	10	Non-human	SRR6026441	GCA_009502735.1	0	NA	0	NA
PDT000240064.2	PDS000028115.17	10	Non-human	SRR6026445	GCA_009549635.1	0	NA	0	NA
PDT000240134.2	PDS000028181.24	10	Non-human	SRR6029135	GCA_009502855.1	0	NA	0	NA
PDT000240208.2	PDS000028513.2	7	Human	SRR6029268	GCA_009549895.1	0	NA	0	NA
PDT000240471.2	PDS000028048.170	10	Human	SRR6039021	GCA_009503055.1	1	tet(C)	1	Tetracycline
PDT000240506.2	PDS000052574.2	7	Human	SRR6039056	GCA_006155805.1	0	NA	0	NA
PDT000240558.2	PDS000028037.185	10	Human	SRR6039109	GCA_006242935.1	0	NA	0	NA
PDT000241271.2	PDS000028037.185	10	Human	SRR6050737	GCA_007062605.1	0	NA	0	NA
PDT000241316.2	PDS000028048.170	10	Human	SRR6050784	GCA_006245595.1	0	NA	0	NA
PDT000241327.2	PDS000028037.185	10	Human	SRR6050806	GCA_006245635.1	0	NA	0	NA
PDT000241370.2	PDS000028930.3	10	Non-human	SRR6050885	GCA_009503725.1	0	NA	0	NA
PDT000241377.2	PDS000028181.24	10	Non-human	SRR6051223	GCA_009504155.1	0	NA	0	NA
PDT000241403.2	PDS000029321.1	7	Human	SRR6051256	GCA_006151365.1	0	NA	0	NA
PDT000241560.2	PDS000044781.3	7	Human	SRR6051420	GCA_008531635.1	0	NA	0	NA
PDT000241844.2	PDS000028048.170	10	Human	SRR6053888	GCA_006164225.1	0	NA	0	NA
PDT000242709.2	PDS000015518.18	6	Human	SRR6060372	GCA_009551035.1	0	NA	0	NA
PDT000243663.2	PDS000027237.198	1	Non-human	SRR6071668	GCA_005678395.1	0	NA	0	NA
PDT000244180.2	PDS000027237.198	1	Human	SRR6107197	GCA_007065105.1	0	NA	0	NA
PDT000244272.2	PDS000028037.185	10	Human	SRR6107309	GCA_007065345.1	0	NA	0	NA
PDT000244290.2	PDS000028513.2	7	Human	SRR6107327	GCA_006300575.1	0	NA	0	NA
PDT000244327.2	PDS000036006.6	7	Human	SRR6107364	GCA_006300675.1	0	NA	0	NA
PDT000244397.2	PDS000028048.170	10	Non-human	SRR6107523	GCA_007067405.1	0	NA	0	NA
PDT000244413.2	PDS000030454.5	10	Human	SRR6107539	GCA_006167785.1	0	NA	0	NA
PDT000244458.2	PDS000028089.3	10	Human	SRR6107584	GCA_006166245.1	0	NA	0	NA
PDT000244473.2	PDS000076648.53	6	Human	SRR6107599	GCA_007067605.1	0	NA	0	NA
PDT000244618.2	PDS000076648.53	6	Human	SRR6107947	GCA_006166605.1	0	NA	0	NA
PDT000244761.2	PDS000027237.198	1	Non-human	SRR6108679	GCA_007068685.1	0	NA	0	NA
PDT000244765.2	PDS000028048.170	10	Non-human	SRR6108683	GCA_007068805.1	0	NA	0	NA
PDT000244780.2	PDS000028048.170	10	Non-human	SRR6108792	GCA_006301515.1	0	NA	0	NA
PDT000245405.2	PDS000027237.198	1	Non-human	SRR6109284	GCA_007069225.1	0	NA	0	NA
PDT000245427.2	PDS000027237.198	1	Non-human	SRR6109332	GCA_006166405.1	0	NA	0	NA
PDT000245518.2	PDS000032600.9	10	Non-human	SRR6109466	GCA_006246835.1	0	NA	0	NA
PDT000245599.2	PDS000027237.198	1	Non-human	SRR6109685	GCA_007070605.1	0	NA	0	NA
PDT000245646.2	PDS000028037.185	10	Non-human	SRR6113319	GCA_009507915.1	0	NA	0	NA
PDT000245779.2	PDS000028037.185	10	Human	SRR6114205	GCA_009508435.1	0	NA	0	NA
PDT000245804.2	PDS000029333.28	3	Human	SRR6114318	GCA_008531715.1	0	NA	0	NA
PDT000245978.2	PDS000076648.53	6	Human	SRR6116306	GCA_006500055.1	0	NA	0	NA
PDT000246498.2	PDS000032601.32	10	Non-human	SRR6121636	GCA_009555315.1	0	NA	0	NA
PDT000246509.2	PDS000027237.198	1	Non-human	SRR6121972	GCA_009511755.1	4	aph(3'')-Ib,aph(6)-Id,sul2,tet(A)	3	Aminoglycoside,Sulfonamide,Tetracycline
PDT000246513.2	PDS000028137.7	10	Non-human	SRR6121976	GCA_009511535.1	0	NA	0	NA
PDT000247045.2	PDS000029518.1	10	Non-human	SRR6125308	GCA_009557535.1	1	tet(A)	1	Tetracycline
PDT000247311.2	PDS000028048.170	10	Human	SRR6129319	GCA_006501875.1	0	NA	0	NA
PDT000247323.2	PDS000032601.32	10	Human	SRR6129331	GCA_006501915.1	0	NA	0	NA
PDT000247337.2	PDS000028513.2	7	Human	SRR6129348	GCA_006698825.1	0	NA	0	NA
PDT000247569.2	PDS000027890.3	10	Non-human	SRR6131605	GCA_009557675.1	0	NA	0	NA
PDT000247570.2	PDS000028070.53	10	Non-human	SRR6131606	GCA_009557635.1	0	NA	0	NA
PDT000247612.2	PDS000028037.185	10	Non-human	SRR6131648	GCA_009558055.1	0	NA	0	NA
PDT000247841.2	PDS000032601.32	10	Non-human	SRR6132393	GCA_009558015.1	0	NA	0	NA
PDT000247863.2	PDS000027440.27	7	Human	SRR6133487	GCA_007072045.1	0	NA	0	NA
PDT000247909.2	PDS000028037.185	10	Human	SRR6133622	GCA_007073385.1	1	blaCMY-2	1	Beta-lactam
PDT000247911.2	PDS000028495.4	7	Human	SRR6133624	GCA_006760645.1	0	NA	0	NA
PDT000247924.2	PDS000032604.12	10	Human	SRR6133719	GCA_009556425.1	0	NA	0	NA
PDT000247938.2	PDS000090609.1	7	Human	SRR6133733	GCA_007073505.1	0	NA	0	NA
PDT000247979.2	PDS000028037.185	10	Human	SRR6133774	GCA_006503705.1	0	NA	0	NA
PDT000248014.2	PDS000043988.2	7	Human	SRR6133816	GCA_008700305.1	0	NA	0	NA
PDT000248030.2	PDS000076648.53	6	Human	SRR6133832	GCA_008700465.1	0	NA	0	NA
PDT000248088.2	PDS000076649.41	6	Human	SRR6134236	GCA_006504475.1	0	NA	0	NA
PDT000248194.2	PDS000027237.198	1	Non-human	SRR6143703	GCA_009514255.1	0	NA	0	NA
PDT000248195.2	PDS000032597.49	10	Non-human	SRR6143704	GCA_009514295.1	0	NA	0	NA
PDT000249167.2	PDS000076648.53	6	Human	SRR6155016	GCA_007075365.1	0	NA	0	NA
PDT000249171.2	PDS000076649.41	6	Human	SRR6155020	GCA_007076145.1	0	NA	0	NA
PDT000249173.2	PDS000076649.41	6	Human	SRR6155022	GCA_006503725.1	0	NA	0	NA
PDT000249174.2	PDS000076649.41	6	Human	SRR6155023	GCA_006505205.1	0	NA	0	NA
PDT000249178.2	PDS000028037.185	10	Human	SRR6155028	GCA_006505175.1	0	NA	0	NA
PDT000249179.2	PDS000076649.41	6	Human	SRR6155029	GCA_006505315.1	0	NA	0	NA
PDT000249180.2	PDS000076649.41	6	Human	SRR6155030	GCA_006505255.1	0	NA	0	NA
PDT000249181.2	PDS000076649.41	6	Human	SRR6155031	GCA_007075225.1	0	NA	0	NA
PDT000249184.2	PDS000073627.2	10	Human	SRR6155082	GCA_007076285.1	0	NA	0	NA
PDT000249197.2	PDS000076649.41	6	Human	SRR6155113	GCA_006505235.1	0	NA	0	NA
PDT000249336.2	PDS000028037.185	10	Human	SRR6155252	GCA_008700725.1	0	NA	0	NA
PDT000249354.2	PDS000028037.185	10	Human	SRR6155320	GCA_007076025.1	0	NA	0	NA
PDT000249361.2	PDS000028037.185	10	Human	SRR6155327	GCA_006509545.1	0	NA	0	NA
PDT000250330.2	PDS000027915.17	6	Human	SRR6158545	GCA_009514935.1	0	NA	0	NA
PDT000250496.2	PDS000028037.185	10	Non-human	SRR6159334	NA	0	NA	0	NA
PDT000250527.2	PDS000028424.4	10	Non-human	SRR6159459	GCA_008531275.1	0	NA	0	NA
PDT000250904.2	PDS000044126.6	7	Human	SRR6165556	GCA_008532235.1	0	NA	0	NA
PDT000250915.2	PDS000028495.4	7	Human	SRR6165567	GCA_006154705.1	0	NA	0	NA
PDT000250961.2	PDS000076648.53	6	Human	SRR6165613	GCA_006760865.1	0	NA	0	NA
PDT000250972.2	PDS000076649.41	6	Human	SRR6165624	GCA_006168905.1	0	NA	0	NA
PDT000252078.2	PDS000028513.2	7	Human	SRR6169247	GCA_009516315.1	0	NA	0	NA
PDT000252815.2	PDS000028037.185	10	Human	SRR6178039	GCA_007076605.1	0	NA	0	NA
PDT000252832.2	PDS000028513.2	7	Human	SRR6178056	GCA_007078665.1	0	NA	0	NA
PDT000252839.2	PDS000028513.2	7	Human	SRR6178063	GCA_006247595.1	0	NA	0	NA
PDT000252938.2	PDS000026542.43	10	Non-human	SRR6179063	GCA_006169485.1	0	NA	0	NA
PDT000253050.2	PDS000076649.41	6	Non-human	SRR6179509	GCA_006168065.1	0	NA	0	NA
PDT000253354.2	PDS000026541.133	10	Non-human	SRR6187081	GCA_009559815.1	0	NA	0	NA
PDT000253380.2	PDS000028048.170	10	Non-human	SRR6187218	GCA_009559765.1	0	NA	0	NA
PDT000254163.2	PDS000027237.198	1	Human	SRR6192481	GCA_008701765.1	0	NA	0	NA
PDT000254288.2	PDS000028048.170	10	Human	SRR6195111	GCA_008701585.1	0	NA	0	NA
PDT000254423.2	PDS000028048.170	10	Non-human	SRR6197829	GCA_009563035.1	0	NA	0	NA
PDT000254436.2	PDS000028037.185	10	Non-human	SRR6197842	GCA_009563955.1	0	NA	0	NA
PDT000257034.2	PDS000029321.1	7	Human	SRR6203417	GCA_009544415.1	0	NA	0	NA
PDT000257118.2	PDS000028048.170	10	Human	SRR6203635	GCA_007082585.1	0	NA	0	NA
PDT000257165.2	PDS000004194.52	10	Non-human	SRR6207032	GCA_009542095.1	0	NA	0	NA
PDT000257307.2	PDS000027237.198	1	Non-human	SRR6208971	GCA_009564355.1	0	NA	0	NA
PDT000257698.2	PDS000076648.53	6	Non-human	SRR6212574	GCA_007083745.1	0	NA	0	NA
PDT000258110.2	PDS000071066.1	7	Human	SRR6217861	GCA_007086345.1	0	NA	0	NA
PDT000258222.2	PDS000032597.49	10	Non-human	SRR6218000	GCA_009543035.1	0	NA	0	NA
PDT000258659.2	PDS000028037.185	10	Human	SRR6231037	GCA_006249815.1	0	NA	0	NA
PDT000259667.2	PDS000027237.198	1	Non-human	SRR6238557	GCA_009540015.1	0	NA	0	NA
PDT000259946.2	PDS000076649.41	6	Human	SRR6243414	GCA_007086905.1	0	NA	0	NA
PDT000260045.2	PDS000028598.3	7	Human	SRR6243516	GCA_006637485.1	0	NA	0	NA
PDT000260196.2	PDS000076649.41	6	Non-human	SRR6244031	GCA_009569825.1	0	NA	0	NA
PDT000260419.2	PDS000027915.17	6	Human	SRR6249583	GCA_009535935.1	0	NA	0	NA
PDT000260524.2	PDS000028037.185	10	Non-human	SRR6249912	GCA_009541055.1	0	NA	0	NA
PDT000260531.2	PDS000026542.43	10	Non-human	SRR6249920	GCA_009570385.1	0	NA	0	NA
PDT000260549.2	PDS000028037.185	10	Non-human	SRR6250390	GCA_009570485.1	0	NA	0	NA
PDT000260843.2	PDS000031401.2	6	Human	SRR6254914	GCA_006250475.1	0	NA	0	NA
PDT000260964.2	PDS000028037.185	10	Non-human	SRR6255065	GCA_009571285.1	0	NA	0	NA
PDT000260968.2	PDS000028070.53	10	Non-human	SRR6255073	GCA_009571255.1	0	NA	0	NA
PDT000260987.2	PDS000028600.1	10	Non-human	SRR6255105	GCA_009537015.1	0	NA	0	NA
PDT000260998.2	PDS000026541.133	10	Non-human	SRR6255133	GCA_009537075.1	0	NA	0	NA
PDT000262640.2	PDS000030365.1	10	Non-human	SRR6269831	GCA_009536775.1	1	tet(A)	1	Tetracycline
PDT000262651.2	PDS000027237.198	1	Non-human	SRR6269886	GCA_009537395.1	0	NA	0	NA
PDT000262718.1	PDS000032601.32	10	NA	NA	GCA_002761335.1	0	NA	0	NA
PDT000262719.1	PDS000028037.185	10	NA	NA	GCA_002761355.1	0	NA	0	NA
PDT000262720.1	PDS000029179.2	10	NA	NA	GCA_002761375.1	0	NA	0	NA
PDT000262722.1	PDS000055768.4	7	Human	NA	GCA_002761415.1	0	NA	0	NA
PDT000262723.1	PDS000076648.53	6	Human	NA	GCA_002761435.1	0	NA	0	NA
PDT000262724.1	PDS000037243.1	7	Human	NA	GCA_002761455.1	0	NA	0	NA
PDT000262725.1	PDS000027237.198	1	Human	NA	GCA_002761475.1	0	NA	0	NA
PDT000262726.1	PDS000076648.53	6	Human	NA	GCA_002761495.1	0	NA	0	NA
PDT000262768.2	PDS000029815.4	10	Non-human	SRR6278799	GCA_009532805.1	0	NA	0	NA
PDT000263180.2	PDS000076649.41	6	Human	SRR5043268	GCA_010773655.1	0	NA	0	NA
PDT000263186.2	PDS000029333.28	3	Human	SRR5043274	GCA_011401515.1	0	NA	0	NA
PDT000263188.2	PDS000029333.28	3	Human	SRR5043276	GCA_011148755.1	0	NA	0	NA
PDT000263207.2	PDS000028048.170	10	Human	SRR5043444	GCA_010434415.1	0	NA	0	NA
PDT000263214.2	PDS000027259.1	1	Human	SRR5043451	GCA_010562205.1	0	NA	0	NA
PDT000263216.2	PDS000029333.28	3	Human	SRR5043453	GCA_010774005.1	0	NA	0	NA
PDT000263231.2	PDS000028048.170	10	Human	SRR5051066	GCA_010629785.1	0	NA	0	NA
PDT000263249.2	PDS000027237.198	1	Human	SRR5051368	GCA_010774055.1	0	NA	0	NA
PDT000263352.2	PDS000028037.185	10	Human	SRR5053582	GCA_010504735.1	0	NA	0	NA
PDT000263367.2	PDS000009462.119	6	Human	SRR5054232	GCA_010610705.1	0	NA	0	NA
PDT000263466.2	PDS000032600.9	10	Human	SRR5055291	GCA_010768555.1	0	NA	0	NA
PDT000263536.2	PDS000072880.2	7	Human	SRR5055571	GCA_011127595.1	0	NA	0	NA
PDT000263537.2	PDS000076648.53	6	Human	SRR5055572	GCA_011153395.1	0	NA	0	NA
PDT000263545.2	PDS000076649.41	6	Human	SRR5055580	GCA_010658285.1	0	NA	0	NA
PDT000263589.2	PDS000076649.41	6	Human	SRR5055944	GCA_011144975.1	0	NA	0	NA
PDT000263643.2	PDS000076648.53	6	Human	SRR5055999	GCA_010775685.1	0	NA	0	NA
PDT000263676.2	PDS000027848.31	6	Human	SRR6283428	GCA_006508885.1	0	NA	0	NA
PDT000263683.2	PDS000027237.198	1	Non-human	SRR6283450	GCA_009572805.1	0	NA	0	NA
PDT000263715.2	PDS000076648.53	6	Human	SRR6283500	GCA_006510845.1	0	NA	0	NA
PDT000263732.2	PDS000051442.16	7	Human	SRR6283517	GCA_006510985.1	0	NA	0	NA
PDT000263764.2	PDS000028037.185	10	Human	SRR6283549	GCA_010126945.1	0	NA	0	NA
PDT000263988.2	PDS000076648.53	6	Human	SRR6289586	GCA_009532515.1	0	NA	0	NA
PDT000264016.2	PDS000011910.28	3	Human	SRR6289614	GCA_010127165.1	0	NA	0	NA
PDT000264020.2	PDS000076648.53	6	Human	SRR6289618	GCA_009533145.1	0	NA	0	NA
PDT000264123.2	PDS000028513.2	7	Human	SRR6289921	GCA_010128025.1	0	NA	0	NA
PDT000264262.2	PDS000026542.43	10	Human	SRR6291074	GCA_006175645.1	0	NA	0	NA
PDT000264281.2	PDS000028037.185	10	Human	SRR6291108	GCA_010128945.1	0	NA	0	NA
PDT000264629.2	PDS000028037.185	10	Non-human	SRR6292457	GCA_009571925.1	0	NA	0	NA
PDT000264638.2	PDS000028037.185	10	Non-human	SRR6292598	GCA_009573285.1	0	NA	0	NA
PDT000264639.2	PDS000028048.170	10	Non-human	SRR6292787	GCA_009571985.1	0	NA	0	NA
PDT000264642.2	PDS000037688.12	10	Non-human	SRR6292790	GCA_009533515.1	0	NA	0	NA
PDT000264657.2	PDS000028048.170	10	Non-human	SRR6292806	GCA_009532775.1	0	NA	0	NA
PDT000264822.2	PDS000028048.170	10	Non-human	SRR6293906	GCA_009532855.1	0	NA	0	NA
PDT000264823.2	PDS000028059.49	10	Non-human	SRR6293907	GCA_009532975.1	0	NA	0	NA
PDT000264826.2	PDS000028048.170	10	Non-human	SRR6293919	GCA_009572295.1	0	NA	0	NA
PDT000264827.2	PDS000028048.170	10	Non-human	SRR6293920	GCA_009572205.1	0	NA	0	NA
PDT000264828.2	PDS000028048.170	10	Non-human	SRR6293921	GCA_009533175.1	0	NA	0	NA
PDT000264832.2	PDS000028048.170	10	Non-human	SRR6293925	GCA_009533035.1	0	NA	0	NA
PDT000264833.2	PDS000028048.170	10	Non-human	SRR6293926	GCA_009533535.1	0	NA	0	NA
PDT000264845.2	PDS000028070.53	10	Non-human	SRR6294498	GCA_009572565.1	0	NA	0	NA
PDT000264872.2	PDS000032597.49	10	Non-human	SRR6294771	GCA_009534635.1	0	NA	0	NA
PDT000265106.2	PDS000028037.185	10	Non-human	SRR6300837	GCA_009534015.1	0	NA	0	NA
PDT000265160.2	PDS000028048.170	10	Non-human	SRR6304915	GCA_009534335.1	0	NA	0	NA
PDT000265269.2	PDS000019597.9	6	Non-human	SRR6308446	GCA_004222055.1	4	aac(6')-Ib4,aadA1,blaTEM-1,grdA	2	Aminoglycoside,Beta-lactam
PDT000265306.2	PDS000027859.10	6	Non-human	SRR6309488	GCA_009534495.1	1	grdA	1	Aminoglycoside
PDT000265453.2	PDS000030273.2	10	Non-human	SRR6310051	GCA_009526495.1	0	NA	0	NA
PDT000265559.2	PDS000028037.185	10	Human	SRR6310336	GCA_007091725.1	0	NA	0	NA
PDT000265719.2	PDS000027848.31	6	Human	SRR6310545	GCA_009535235.1	0	NA	0	NA
PDT000265838.2	PDS000009462.119	6	Human	SRR6310663	GCA_006252715.1	0	NA	0	NA
PDT000265848.2	PDS000028048.170	10	Human	SRR6310673	GCA_006177085.1	0	NA	0	NA
PDT000265881.2	PDS000028048.170	10	Human	SRR6311181	GCA_009535615.1	0	NA	0	NA
PDT000265885.2	PDS000027237.198	1	Human	SRR6311185	GCA_009574965.1	0	NA	0	NA
PDT000265899.2	PDS000027237.198	1	Human	SRR6311214	GCA_009535515.1	0	NA	0	NA
PDT000265977.3	PDS000027801.2	10	Non-human	SRR6311935	GCA_009530195.1	0	NA	0	NA
PDT000266020.2	PDS000027801.2	10	Non-human	SRR6312086	GCA_009574345.1	0	NA	0	NA
PDT000266029.2	PDS000027237.198	1	Non-human	SRR6312170	GCA_009535735.1	0	NA	0	NA
PDT000266120.2	PDS000076649.41	6	Human	SRR6313658	GCA_009575265.1	0	NA	0	NA
PDT000266166.2	PDS000028206.3	10	Human	SRR6313704	GCA_008438945.1	5	aph(3'')-Ib=PARTIAL_END_OF_CONTIG,aph(6)-Id,dfrA14,sul2,tet(A)	4	Aminoglycoside,Diaminopyrimidine,Sulfonamide,Tetracycline
PDT000266623.2	PDS000028037.185	10	Non-human	SRR6316180	GCA_009576085.1	0	NA	0	NA
PDT000266628.2	PDS000004194.52	10	Non-human	SRR6316185	GCA_009531075.1	0	NA	0	NA
PDT000266657.2	PDS000027848.31	6	Human	SRR6317153	GCA_006178635.1	0	NA	0	NA
PDT000266660.2	PDS000032600.9	10	Human	SRR6317156	GCA_007098965.1	0	NA	0	NA
PDT000266693.2	PDS000076648.53	6	Human	SRR6317332	GCA_008702825.1	0	NA	0	NA
PDT000266711.2	PDS000027237.198	1	Human	SRR6317351	GCA_007098945.1	0	NA	0	NA
PDT000267292.2	PDS000028037.185	10	Human	SRR6325211	GCA_007101385.1	0	NA	0	NA
PDT000267406.3	PDS000027270.9	1	Human	SRR6324222	GCA_009522075.1	0	NA	0	NA
PDT000267596.2	PDS000028037.185	10	Human	SRR6327048	GCA_009577725.1	0	NA	0	NA
PDT000267754.2	PDS000027292.6	1	Human	SRR6330615	GCA_006253855.1	0	NA	0	NA
PDT000267759.2	PDS000036482.3	6	Human	SRR6330620	GCA_008532975.1	0	NA	0	NA
PDT000268033.2	PDS000026541.133	10	Non-human	SRR6335205	GCA_010485915.1	0	NA	0	NA
PDT000268082.2	PDS000028048.170	10	Non-human	SRR6336341	GCA_008441605.1	0	NA	0	NA
PDT000268084.2	PDS000028048.170	10	Non-human	SRR6336343	GCA_009521055.1	5	aph(3'')-Ib,aph(6)-Id,floR,sul2,tet(A)	4	Aminoglycoside,Phenicol,Sulfonamide,Tetracycline
PDT000268130.2	PDS000028048.170	10	Non-human	SRR6336389	GCA_009579145.1	0	NA	0	NA
PDT000268132.2	PDS000028048.170	10	Non-human	SRR6336391	GCA_009579085.1	1	tet(C)	1	Tetracycline
PDT000268133.2	PDS000028181.24	10	Non-human	SRR6336392	GCA_009520975.1	0	NA	0	NA
PDT000268135.2	PDS000094672.1	10	Non-human	SRR6336394	GCA_009521355.1	0	NA	0	NA
PDT000268151.2	PDS000028048.170	10	Non-human	SRR6336409	GCA_009521335.1	0	NA	0	NA
PDT000268273.2	PDS000032597.49	10	Non-human	SRR6337532	GCA_009521475.1	0	NA	0	NA
PDT000268282.2	PDS000028048.170	10	Non-human	SRR6337542	GCA_009521495.1	0	NA	0	NA
PDT000268823.2	PDS000027237.198	1	Non-human	SRR6345362	GCA_009521965.1	0	NA	0	NA
PDT000268935.2	PDS000076649.41	6	Human	SRR6345563	GCA_007102985.1	0	NA	0	NA
PDT000269089.2	PDS000032601.32	10	Non-human	SRR6350789	GCA_009583485.1	0	NA	0	NA
PDT000269146.2	PDS000027237.198	1	Non-human	SRR6350846	GCA_009524215.1	0	NA	0	NA
PDT000269221.2	PDS000027237.198	1	Non-human	SRR6350921	GCA_009579525.1	0	NA	0	NA
PDT000269348.2	PDS000027237.198	1	Non-human	SRR6351048	GCA_009584285.1	0	NA	0	NA
PDT000269399.2	PDS000032601.32	10	Non-human	SRR6351099	GCA_009525205.1	0	NA	0	NA
PDT000269528.2	PDS000028037.185	10	Human	SRR6353843	GCA_009585485.1	0	NA	0	NA
PDT000269571.2	PDS000027237.198	1	Human	SRR6353906	GCA_009580575.1	0	NA	0	NA
PDT000269630.2	PDS000028048.170	10	Human	SRR6353969	GCA_006511975.1	0	NA	0	NA
PDT000269686.2	PDS000027859.10	6	Non-human	SRR6354058	GCA_009580725.1	1	grdA	1	Aminoglycoside
PDT000269808.2	PDS000032603.4	10	Non-human	SRR6356230	GCA_010130245.1	0	NA	0	NA
PDT000269814.2	PDS000032604.12	10	Non-human	SRR6356236	GCA_009585345.1	0	NA	0	NA
PDT000269851.2	PDS000028037.185	10	Non-human	SRR6356450	GCA_009580185.1	0	NA	0	NA
PDT000270021.2	PDS000079499.1	10	Non-human	SRR6359232	GCA_009586365.1	0	NA	0	NA
PDT000270726.2	PDS000041646.4	10	Human	SRR6366413	GCA_010131035.1	0	NA	0	NA
PDT000270763.2	PDS000028037.185	10	Human	SRR6366450	GCA_006513295.1	0	NA	0	NA
PDT000270817.2	PDS000027237.198	1	Non-human	SRR6366550	GCA_006490735.1	0	NA	0	NA
PDT000270895.2	PDS000027237.198	1	Non-human	SRR6367464	GCA_007840895.1	0	NA	0	NA
PDT000270896.2	PDS000027237.198	1	Non-human	SRR6367465	GCA_007840995.1	0	NA	0	NA
PDT000270898.2	PDS000082472.1	10	Non-human	SRR6367467	GCA_007840855.1	0	NA	0	NA
PDT000270900.2	PDS000027237.198	1	Non-human	SRR6367470	GCA_006491125.1	0	NA	0	NA
PDT000271093.2	PDS000076649.41	6	Human	SRR6371588	GCA_009581645.1	0	NA	0	NA
PDT000271359.2	PDS000032601.32	10	Non-human	SRR6372966	GCA_009587405.1	0	NA	0	NA
PDT000271364.2	PDS000028048.170	10	Non-human	SRR6373138	GCA_009582355.1	0	NA	0	NA
PDT000271365.2	PDS000028048.170	10	Non-human	SRR6373139	GCA_009587445.1	0	NA	0	NA
PDT000271384.2	PDS000028048.170	10	Non-human	SRR6373158	GCA_009586845.1	0	NA	0	NA
PDT000271410.2	PDS000028048.170	10	Non-human	SRR6373422	GCA_009587685.1	0	NA	0	NA
PDT000271449.2	PDS000028115.17	10	Non-human	SRR6373475	GCA_009590705.1	0	NA	0	NA
PDT000271529.2	PDS000028037.185	10	Non-human	SRR6373595	GCA_009591025.1	0	NA	0	NA
PDT000271733.2	PDS000032604.12	10	Non-human	SRR6374138	GCA_009588545.1	0	NA	0	NA
PDT000272345.2	PDS000027237.198	1	Non-human	SRR6375865	GCA_009589005.1	0	NA	0	NA
PDT000272564.2	PDS000028037.185	10	Non-human	SRR6380511	GCA_009589845.1	0	NA	0	NA
PDT000272597.2	PDS000027948.81	6	Human	SRR6380678	GCA_009589945.1	0	NA	0	NA
PDT000273107.2	PDS000027859.10	6	Non-human	SRR6386306	GCA_007106715.1	0	NA	0	NA
PDT000273699.2	PDS000028513.2	7	Human	SRR6410453	GCA_009613535.1	0	NA	0	NA
PDT000273767.2	PDS000027948.81	6	Human	SRR6409425	GCA_009613595.1	0	NA	0	NA
PDT000273771.2	PDS000027948.81	6	Human	SRR6409429	GCA_009592665.1	0	NA	0	NA
PDT000274094.2	PDS000028093.45	10	Non-human	SRR6412381	GCA_009601885.1	0	NA	0	NA
PDT000274095.2	PDS000028037.185	10	Non-human	SRR6412382	GCA_009602165.1	0	NA	0	NA
PDT000274160.2	PDS000028059.49	10	Human	SRR6412862	GCA_007108535.1	0	NA	0	NA
PDT000274179.2	PDS000076649.41	6	Human	SRR6412881	GCA_009593525.1	0	NA	0	NA
PDT000274646.2	PDS000032604.12	10	Non-human	SRR6424910	GCA_007109865.1	0	NA	0	NA
PDT000274654.2	PDS000032604.12	10	Non-human	SRR6424918	GCA_007108225.1	0	NA	0	NA
PDT000274668.2	PDS000032604.12	10	Non-human	SRR6424960	GCA_010134575.1	0	NA	0	NA
PDT000274737.2	PDS000028093.45	10	Non-human	SRR6425469	GCA_007111545.1	0	NA	0	NA
PDT000274738.2	PDS000028093.45	10	Non-human	SRR6425472	GCA_006255795.1	0	NA	0	NA
PDT000274771.2	PDS000026542.43	10	Human	SRR6425506	GCA_007108515.1	0	NA	0	NA
PDT000274774.2	PDS000027848.31	6	Human	SRR6425509	GCA_009613255.1	4	aac(3)-VIa,aadA1,sul1,tet(A)	3	Aminoglycoside,Sulfonamide,Tetracycline
PDT000274870.2	PDS000038539.9	10	Non-human	SRR6426904	GCA_009614275.1	0	NA	0	NA
PDT000274872.2	PDS000004194.52	10	Non-human	SRR6426906	GCA_010134455.1	0	NA	0	NA
PDT000274875.2	PDS000028037.185	10	Non-human	SRR6426909	GCA_009614295.1	0	NA	0	NA
PDT000275143.2	PDS000020656.2	11	Human	SRR6434054	GCA_009614155.1	0	NA	0	NA
PDT000275197.2	PDS000028037.185	10	Human	SRR6434108	GCA_006256935.1	0	NA	0	NA
PDT000275234.2	PDS000028037.185	10	Human	SRR6434145	GCA_009614675.1	0	NA	0	NA
PDT000275258.2	PDS000027948.81	6	Human	SRR6434212	GCA_006309305.1	0	NA	0	NA
PDT000275310.2	PDS000028077.1	6	Human	SRR6434264	GCA_010134715.1	1	qnrB19	1	Fluoroquinolone/quinolone
PDT000275380.2	PDS000028059.49	10	Human	SRR6436114	GCA_006184825.1	12	aadA15,aadA2,ant(2'')-Ia,aph(3'')-Ib,aph(6)-Id,blaCMY-2,cmlA6,floR,sul1,sul2,tet(A),tet(M)	5	Aminoglycoside,Beta-lactam,Phenicol,Sulfonamide,Tetracycline
PDT000275654.2	PDS000027237.198	1	Human	SRR6439897	GCA_010142935.1	0	NA	0	NA
PDT000275771.2	PDS000027848.31	6	Human	SRR6440104	GCA_009615395.1	0	NA	0	NA
PDT000275849.2	PDS000028037.185	10	Non-human	SRR6440224	GCA_009615915.1	0	NA	0	NA
PDT000275895.2	PDS000028037.185	10	Human	SRR6440478	GCA_010141255.1	0	NA	0	NA
PDT000275927.2	PDS000026541.133	10	Non-human	SRR6440510	GCA_010141695.1	0	NA	0	NA
PDT000275966.2	PDS000076648.53	6	Human	SRR6440565	GCA_010142015.1	0	NA	0	NA
PDT000276439.2	PDS000026542.43	10	Non-human	SRR6445188	GCA_010142335.1	0	NA	0	NA
PDT000276442.2	PDS000026542.43	10	Non-human	SRR6445605	GCA_010142265.1	0	NA	0	NA
PDT000276449.2	PDS000028089.3	10	Non-human	SRR6446347	GCA_006262245.1	0	NA	0	NA
PDT000277035.2	PDS000028037.185	10	Non-human	SRR6451660	GCA_007113345.1	0	NA	0	NA
PDT000277083.2	PDS000076649.41	6	Human	SRR6452127	GCA_006187085.1	0	NA	0	NA
PDT000277663.2	PDS000029333.28	3	Human	SRR6457916	GCA_010156255.1	0	NA	0	NA
PDT000277708.2	PDS000028048.170	10	Non-human	SRR6459166	NA	0	NA	0	NA
PDT000277744.2	PDS000028007.2	10	Non-human	SRR6459254	GCA_010156755.1	0	NA	0	NA
PDT000277827.2	PDS000028037.185	10	Human	SRR6466195	GCA_010157305.1	0	NA	0	NA
PDT000278587.2	PDS000032601.32	10	Human	SRR6475584	GCA_010163215.1	0	NA	0	NA
PDT000278603.2	PDS000030273.2	10	Non-human	SRR6475609	GCA_007551835.1	0	NA	0	NA
PDT000278653.2	PDS000076648.53	6	Non-human	SRR6476067	GCA_006310205.1	0	NA	0	NA
PDT000278840.2	PDS000075813.4	8	Human	SRR6480195	GCA_010164155.1	0	NA	0	NA
PDT000278967.2	PDS000032601.32	10	Human	SRR6480996	GCA_010173955.1	0	NA	0	NA
PDT000279044.2	PDS000027915.17	6	Human	SRR6481078	GCA_006310625.1	0	NA	0	NA
PDT000279157.2	PDS000028037.185	10	Human	SRR6481322	GCA_011650775.1	0	NA	0	NA
PDT000279159.2	PDS000028037.185	10	Human	SRR6481324	GCA_010174775.1	0	NA	0	NA
PDT000279162.2	PDS000028037.185	10	Human	SRR6481327	GCA_011552695.1	0	NA	0	NA
PDT000279164.2	PDS000028037.185	10	Human	SRR6481330	GCA_010174875.1	0	NA	0	NA
PDT000279347.2	PDS000076649.41	6	Human	SRR6484564	GCA_006189485.1	0	NA	0	NA
PDT000279358.2	PDS000009462.119	6	Human	SRR6484575	GCA_007551635.1	0	NA	0	NA
PDT000279376.2	PDS000058255.4	7	Human	SRR6484593	GCA_007552435.1	0	NA	0	NA
PDT000279377.2	PDS000046587.8	7	Human	SRR6484594	GCA_007630675.1	0	NA	0	NA
PDT000279559.2	PDS000050815.3	7	Human	SRR6484777	GCA_007552995.1	0	NA	0	NA
PDT000279572.2	PDS000076648.53	6	Human	SRR6484804	GCA_007552555.1	0	NA	0	NA
PDT000279573.2	PDS000076648.53	6	Human	SRR6484805	GCA_007477085.1	0	NA	0	NA
PDT000279575.2	PDS000076648.53	6	Human	SRR6484807	GCA_007552635.1	0	NA	0	NA
PDT000279576.2	PDS000076648.53	6	Human	SRR6484808	GCA_006310945.1	0	NA	0	NA
PDT000279577.2	PDS000076648.53	6	Human	SRR6484809	GCA_006258035.1	0	NA	0	NA
PDT000279578.2	PDS000076648.53	6	Human	SRR6484810	GCA_007553915.1	0	NA	0	NA
PDT000279579.2	PDS000076648.53	6	Human	SRR6484811	GCA_006190125.1	0	NA	0	NA
PDT000279580.2	PDS000076648.53	6	Human	SRR6484812	GCA_007479005.1	0	NA	0	NA
PDT000279582.2	PDS000076648.53	6	Human	SRR6484814	GCA_007552575.1	0	NA	0	NA
PDT000279584.2	PDS000076648.53	6	Human	SRR6484816	GCA_007552935.1	0	NA	0	NA
PDT000279585.2	PDS000027899.1	6	Human	SRR6484817	GCA_006310965.1	0	NA	0	NA
PDT000279587.2	PDS000076648.53	6	Human	SRR6484819	GCA_007553955.1	0	NA	0	NA
PDT000279590.2	PDS000076648.53	6	Human	SRR6484822	GCA_006189245.1	0	NA	0	NA
PDT000279591.2	PDS000076648.53	6	Human	SRR6484823	GCA_006190105.1	0	NA	0	NA
PDT000279592.2	PDS000027899.1	6	Human	SRR6484824	GCA_007476725.1	0	NA	0	NA
PDT000279596.2	PDS000076648.53	6	Human	SRR6484828	GCA_006258055.1	0	NA	0	NA
PDT000279618.2	PDS000028037.185	10	Human	SRR6485193	GCA_010564425.1	0	NA	0	NA
PDT000280563.2	PDS000028181.24	10	Human	SRR6489843	GCA_006192065.1	0	NA	0	NA
PDT000280630.2	PDS000038539.9	10	Human	SRR6489973	GCA_010176445.1	0	NA	0	NA
PDT000280633.2	PDS000027237.198	1	Human	SRR6489976	GCA_011518325.1	0	NA	0	NA
PDT000280693.3	PDS000032604.12	10	Non-human	SRR7072123	GCA_006284755.1	0	NA	0	NA
PDT000280788.2	PDS000028037.185	10	Non-human	SRR6491176	GCA_010177475.1	1	tet(A)	1	Tetracycline
PDT000280819.2	PDS000029033.7	7	Human	SRR6491221	GCA_007478665.1	0	NA	0	NA
PDT000280882.2	PDS000009462.119	6	Human	SRR6491285	GCA_010177155.1	0	NA	0	NA
PDT000280900.2	PDS000072677.1	6	Human	SRR6491303	GCA_007553655.1	0	NA	0	NA
PDT000280911.2	PDS000026542.43	10	Non-human	SRR6491314	GCA_010177215.1	0	NA	0	NA
PDT000280957.2	PDS000050683.2	7	Human	SRR6491368	GCA_006189925.1	0	NA	0	NA
PDT000280976.2	PDS000028083.3	10	Non-human	SRR6491677	GCA_010177835.1	0	NA	0	NA
PDT000281032.2	PDS000028048.170	10	Non-human	SRR6493523	GCA_006264195.1	0	NA	0	NA
PDT000281088.2	PDS000028048.170	10	Non-human	SRR6495099	GCA_010909045.1	0	NA	0	NA
PDT000281225.2	PDS000028037.185	10	Non-human	SRR6498043	GCA_011627525.1	0	NA	0	NA
PDT000281415.2	PDS000051240.3	10	Non-human	SRR6504952	GCA_008746135.1	0	NA	0	NA
PDT000281630.2	PDS000027237.198	1	Human	SRR6505934	GCA_006190885.1	0	NA	0	NA
PDT000281657.2	PDS000076649.41	6	Human	SRR6505961	GCA_006264355.1	0	NA	0	NA
PDT000281668.2	PDS000027871.1	6	Human	SRR6505972	GCA_010178095.1	1	qnrB19	1	Fluoroquinolone/quinolone
PDT000281826.2	PDS000076648.53	6	Human	SRR6514331	GCA_007631475.1	0	NA	0	NA
PDT000281832.2	PDS000076648.53	6	Human	SRR6514337	GCA_006259075.1	0	NA	0	NA
PDT000281833.2	PDS000076648.53	6	Human	SRR6514338	GCA_007553355.1	0	NA	0	NA
PDT000281836.2	PDS000076648.53	6	Human	SRR6514341	GCA_006190035.1	0	NA	0	NA
PDT000281837.2	PDS000076648.53	6	Human	SRR6514342	GCA_006190325.1	0	NA	0	NA
PDT000281843.2	PDS000027899.1	6	Human	SRR6514348	GCA_007631495.1	0	NA	0	NA
PDT000281894.2	PDS000076648.53	6	Human	SRR6514469	GCA_006191385.1	0	NA	0	NA
PDT000281896.2	PDS000027899.1	6	Human	SRR6514471	GCA_010178215.1	0	NA	0	NA
PDT000281897.2	PDS000027899.1	6	Human	SRR6514472	GCA_006192125.1	0	NA	0	NA
PDT000281898.2	PDS000076648.53	6	Human	SRR6514473	GCA_006191565.1	0	NA	0	NA
PDT000281900.2	PDS000076648.53	6	Human	SRR6514475	GCA_007479265.1	0	NA	0	NA
PDT000281902.2	PDS000076648.53	6	Human	SRR6514477	GCA_006191405.1	0	NA	0	NA
PDT000281904.2	PDS000027899.1	6	Human	SRR6514479	GCA_006257115.1	0	NA	0	NA
PDT000281926.2	PDS000076648.53	6	Human	SRR6514524	GCA_007479305.1	0	NA	0	NA
PDT000281975.2	PDS000028037.185	10	Human	SRR6514574	GCA_010990015.1	6	aph(3'')-Ib,aph(6)-Id,aph(6)-Id=PARTIAL_END_OF_CONTIG,floR,sul2,tet(A)	4	Aminoglycoside,Phenicol,Sulfonamide,Tetracycline
PDT000281981.2	PDS000028513.2	7	Human	SRR6514581	GCA_011597505.1	0	NA	0	NA
PDT000282009.2	PDS000076649.41	6	Human	SRR6514610	GCA_006263095.1	0	NA	0	NA
PDT000282048.2	PDS000027237.198	1	Human	SRR6514715	GCA_010929995.1	0	NA	0	NA
PDT000282050.2	PDS000027237.198	1	Human	SRR6514717	GCA_010872185.1	0	NA	0	NA
PDT000282154.2	PDS000028037.185	10	Human	SRR6515209	GCA_010908585.1	0	NA	0	NA
PDT000282167.2	PDS000027237.198	1	Human	SRR6515222	GCA_011137255.1	0	NA	0	NA
PDT000282172.2	PDS000027237.198	1	Human	SRR6515227	GCA_011565385.1	0	NA	0	NA
PDT000282173.2	PDS000027237.198	1	Human	SRR6515228	GCA_011597465.1	0	NA	0	NA
PDT000282189.2	PDS000027890.3	10	Non-human	SRR6515986	GCA_010178495.1	0	NA	0	NA
PDT000282503.2	PDS000028037.185	10	Non-human	SRR6627689	GCA_006190825.1	1	tet(A)	1	Tetracycline
PDT000282531.2	PDS000028037.185	10	Human	SRR6627721	GCA_011611705.1	0	NA	0	NA
PDT000282923.2	PDS000027237.198	1	Human	SRR6651187	GCA_007480845.1	0	NA	0	NA
PDT000282930.4	PDS000027237.198	1	Human	SRR6729914	GCA_008449085.1	0	NA	0	NA
PDT000282932.4	PDS000027237.198	1	Human	SRR6897979	GCA_008499455.1	0	NA	0	NA
PDT000283019.2	PDS000028037.185	10	Non-human	SRR6652828	GCA_011169305.1	0	NA	0	NA
PDT000283238.2	PDS000076648.53	6	Human	SRR6656837	GCA_007556115.1	0	NA	0	NA
PDT000283253.2	PDS000076648.53	6	Human	SRR6656852	GCA_006572985.1	1	aph(3')-Ia	1	Aminoglycoside
PDT000283308.2	PDS000028037.185	10	Human	SRR6656968	GCA_006761165.1	0	NA	0	NA
PDT000283310.2	PDS000031147.3	10	Human	SRR6656970	GCA_006700185.1	0	NA	0	NA
PDT000283613.2	PDS000027237.198	1	Human	SRR6663371	GCA_011137995.1	0	NA	0	NA
PDT000283650.2	PDS000076648.53	6	Human	SRR6663408	GCA_007480565.1	0	NA	0	NA
PDT000283655.2	PDS000027899.1	6	Human	SRR6663413	GCA_007632975.1	0	NA	0	NA
PDT000283675.2	PDS000027237.198	1	Human	SRR6663433	GCA_011130055.1	0	NA	0	NA
PDT000283676.2	PDS000027237.198	1	Human	SRR6663434	GCA_011565405.1	0	NA	0	NA
PDT000283994.2	PDS000085411.1	7	Human	SRR6666867	GCA_006259675.1	0	NA	0	NA
PDT000284008.2	PDS000027237.198	1	Human	SRR6666885	GCA_006313125.1	0	NA	0	NA
PDT000284084.2	PDS000028037.185	10	Non-human	SRR6667976	GCA_011599585.1	0	NA	0	NA
PDT000284085.2	PDS000028037.185	10	Non-human	SRR6667977	GCA_011138375.1	0	NA	0	NA
PDT000284094.2	PDS000028037.185	10	Non-human	SRR6667986	GCA_011638635.1	0	NA	0	NA
PDT000284097.2	PDS000028037.185	10	Non-human	SRR6667989	GCA_011588685.1	0	NA	0	NA
PDT000284098.2	PDS000028037.185	10	Non-human	SRR6667990	GCA_011609405.1	0	NA	0	NA
PDT000284106.2	PDS000028037.185	10	Non-human	SRR6667998	GCA_010954595.1	0	NA	0	NA
PDT000284115.2	PDS000028037.185	10	Non-human	SRR6668007	GCA_011535885.1	0	NA	0	NA
PDT000284116.2	PDS000028037.185	10	Non-human	SRR6668008	GCA_011593745.1	0	NA	0	NA
PDT000284126.2	PDS000028037.185	10	Non-human	SRR6668018	GCA_011626285.1	0	NA	0	NA
PDT000284142.2	PDS000028037.185	10	Non-human	SRR6668155	GCA_010871125.1	0	NA	0	NA
PDT000284143.2	PDS000028037.185	10	Non-human	SRR6668156	GCA_011595445.1	0	NA	0	NA
PDT000284825.2	PDS000076649.41	6	Human	SRR6670303	GCA_006194265.1	0	NA	0	NA
PDT000284854.2	PDS000028037.185	10	Non-human	SRR6671136	GCA_010942555.1	0	NA	0	NA
PDT000284855.2	PDS000028037.185	10	Non-human	SRR6671137	GCA_010924495.1	0	NA	0	NA
PDT000284859.2	PDS000028037.185	10	Non-human	SRR6671153	GCA_010783055.1	0	NA	0	NA
PDT000284861.2	PDS000028181.24	10	Non-human	SRR6671155	GCA_011625345.1	0	NA	0	NA
PDT000285204.2	PDS000076648.53	6	Human	SRR6676522	GCA_007555895.1	0	NA	0	NA
PDT000285216.2	PDS000027237.198	1	Human	SRR6676534	GCA_011535925.1	0	NA	0	NA
PDT000285394.2	PDS000028037.185	10	Non-human	SRR6681075	GCA_010003645.1	0	NA	0	NA
PDT000285395.2	PDS000028037.185	10	Non-human	SRR6681076	GCA_010989195.1	0	NA	0	NA
PDT000285398.2	PDS000028037.185	10	Non-human	SRR6681079	GCA_010881745.1	0	NA	0	NA
PDT000285401.2	PDS000028037.185	10	Non-human	SRR6681082	GCA_011138715.1	0	NA	0	NA
PDT000285406.2	PDS000028037.185	10	Non-human	SRR6681089	NA	0	NA	0	NA
PDT000285407.2	PDS000028048.170	10	Non-human	SRR6681090	GCA_011129995.1	0	NA	0	NA
PDT000285412.2	PDS000028037.185	10	Non-human	SRR6681095	GCA_010897095.1	0	NA	0	NA
PDT000285433.2	PDS000028037.185	10	Non-human	SRR6681172	GCA_010892755.1	0	NA	0	NA
PDT000285501.2	PDS000028037.185	10	Human	SRR6682098	GCA_011554355.1	0	NA	0	NA
PDT000285548.2	PDS000028037.185	10	Human	SRR6682742	GCA_011626005.1	0	NA	0	NA
PDT000285557.2	PDS000028037.185	10	Human	SRR6682823	GCA_010942535.1	0	NA	0	NA
PDT000285580.2	PDS000028048.170	10	Human	SRR6682860	GCA_006258995.1	0	NA	0	NA
PDT000285583.2	PDS000028093.45	10	Human	SRR6682863	GCA_006196145.1	0	NA	0	NA
PDT000285597.2	PDS000028093.45	10	Human	SRR6682877	GCA_006195445.1	0	NA	0	NA
PDT000285610.2	PDS000076649.41	6	Human	SRR6682891	GCA_007555255.1	0	NA	0	NA
PDT000285658.2	PDS000027948.81	6	Human	SRR6687325	GCA_011613225.1	0	NA	0	NA
PDT000285909.2	PDS000028037.185	10	Non-human	SRR6691696	GCA_011008335.1	0	NA	0	NA
PDT000285912.2	PDS000028037.185	10	Non-human	SRR6691699	GCA_011155995.1	0	NA	0	NA
PDT000285913.2	PDS000028037.185	10	Non-human	SRR6691700	GCA_011551235.1	0	NA	0	NA
PDT000285916.2	PDS000028037.185	10	Non-human	SRR6691703	GCA_010003625.1	0	NA	0	NA
PDT000285917.2	PDS000028037.185	10	Non-human	SRR6691704	GCA_011591725.1	0	NA	0	NA
PDT000285975.2	PDS000028037.185	10	Non-human	SRR6696872	GCA_011658295.1	0	NA	0	NA
PDT000285976.2	PDS000028037.185	10	Non-human	SRR6696873	GCA_011129075.1	0	NA	0	NA
PDT000285978.2	PDS000032604.12	10	Non-human	SRR6696875	GCA_011530145.1	0	NA	0	NA
PDT000285979.2	PDS000028037.185	10	Non-human	SRR6696876	GCA_011520045.1	0	NA	0	NA
PDT000285983.2	PDS000028037.185	10	Non-human	SRR6696880	GCA_011625865.1	0	NA	0	NA
PDT000286262.2	PDS000028037.185	10	Human	SRR6703687	GCA_011597685.1	0	NA	0	NA
PDT000286300.2	PDS000028037.185	10	Human	SRR6703773	GCA_011598945.1	0	NA	0	NA
PDT000286358.2	PDS000028037.185	10	Human	SRR6703835	GCA_006260535.1	0	NA	0	NA
PDT000286424.2	PDS000031595.18	10	Non-human	SRR6704101	GCA_010985375.1	0	NA	0	NA
PDT000286946.2	PDS000027237.198	1	Human	SRR6715682	GCA_010873025.1	0	NA	0	NA
PDT000286973.2	PDS000028077.1	6	Human	SRR6715709	GCA_006195825.1	1	qnrB19	1	Fluoroquinolone/quinolone
PDT000287136.2	PDS000008760.11	6	Human	SRR6726196	GCA_006260855.1	0	NA	0	NA
PDT000287207.2	PDS000027237.198	1	Human	SRR6726303	GCA_011560645.1	0	NA	0	NA
PDT000287262.2	PDS000028037.185	10	Human	SRR6726509	GCA_007560585.1	3	aac(3)-IId,blaCTX-M-65,tet(A)	3	Aminoglycoside,Beta-lactam,Tetracycline
PDT000287273.2	PDS000028093.45	10	Human	SRR6726520	GCA_006196765.1	0	NA	0	NA
PDT000287768.2	PDS000030152.1	10	Non-human	SRR6743254	GCA_011609505.1	0	NA	0	NA
PDT000287802.2	PDS000027801.2	10	Non-human	SRR6743288	GCA_008490645.1	0	NA	0	NA
PDT000288027.2	PDS000028037.185	10	Non-human	SRR6750462	GCA_006196565.1	0	NA	0	NA
PDT000288050.2	PDS000076648.53	6	Human	SRR6750501	GCA_011600245.1	0	NA	0	NA
PDT000288054.2	PDS000062943.1	7	Human	SRR6750505	GCA_010951555.1	1	fosA7=PARTIAL_END_OF_CONTIG	1	Unclassified
PDT000288239.2	PDS000028048.170	10	Human	SRR6760480	GCA_011573685.1	0	NA	0	NA
PDT000288275.2	PDS000076649.41	6	Human	SRR6760516	GCA_007483105.1	0	NA	0	NA
PDT000288352.2	PDS000028093.45	10	Human	SRR6760596	GCA_007766355.1	0	NA	0	NA
PDT000288384.2	PDS000028059.49	10	Human	SRR6760628	GCA_011169785.1	0	NA	0	NA
PDT000288519.2	PDS000028037.185	10	Human	SRR6762313	GCA_006199445.1	0	NA	0	NA
PDT000288621.2	PDS000028037.185	10	Non-human	SRR6764182	GCA_010883575.1	0	NA	0	NA
PDT000288623.2	PDS000028037.185	10	Non-human	SRR6764184	GCA_011131515.1	0	NA	0	NA
PDT000288624.2	PDS000027237.198	1	Non-human	SRR6764185	GCA_010981075.1	0	NA	0	NA
PDT000288637.2	PDS000028037.185	10	Non-human	SRR6764198	GCA_010930455.1	0	NA	0	NA
PDT000288638.2	PDS000028037.185	10	Non-human	SRR6764199	GCA_011579445.1	0	NA	0	NA
PDT000288661.2	PDS000027237.198	1	Non-human	SRR6764224	GCA_011130435.1	0	NA	0	NA
PDT000288907.2	PDS000076649.41	6	Human	SRR6765890	GCA_006198725.1	0	NA	0	NA
PDT000289156.2	PDS000027834.1	10	Non-human	SRR6767557	GCA_007634635.1	0	NA	0	NA
PDT000289193.2	PDS000027834.1	10	Non-human	SRR6767999	GCA_005608275.1	0	NA	0	NA
PDT000289612.2	PDS000028070.53	10	Non-human	SRR6782854	GCA_006315505.1	1	tet(B)	1	Tetracycline
PDT000289623.2	PDS000027237.198	1	Non-human	SRR6782992	GCA_006200685.1	0	NA	0	NA
PDT000289624.2	PDS000027854.1	7	Non-human	SRR6782993	GCA_006199105.1	0	NA	0	NA
PDT000289647.2	PDS000027292.6	1	Human	SRR6783020	GCA_006699985.1	0	NA	0	NA
PDT000289687.2	PDS000027854.1	7	Non-human	SRR6784394	GCA_005437285.1	0	NA	0	NA
PDT000289730.2	PDS000076649.41	6	Human	SRR6786486	GCA_007561125.1	0	NA	0	NA
PDT000289737.2	PDS000028059.49	10	Non-human	SRR6786493	GCA_011558715.1	6	aph(3'')-Ib,aph(6)-Id,blaCMY-2,floR,sul2,tet(A)	5	Aminoglycoside,Beta-lactam,Phenicol,Sulfonamide,Tetracycline
PDT000290177.2	PDS000076649.41	6	Human	SRR6791617	GCA_006199255.1	0	NA	0	NA
PDT000290187.2	PDS000028037.185	10	Human	SRR6791653	GCA_007484205.1	0	NA	0	NA
PDT000290188.2	PDS000028037.185	10	Human	SRR6791654	GCA_006314125.1	0	NA	0	NA
PDT000290210.2	PDS000028037.185	10	Human	SRR6791678	GCA_006200625.1	0	NA	0	NA
PDT000290218.2	PDS000028037.185	10	Human	SRR6791690	GCA_007484125.1	0	NA	0	NA
PDT000290275.2	PDS000028048.170	10	Human	SRR6791837	GCA_006200645.1	0	NA	0	NA
PDT000290294.2	PDS000038539.9	10	Human	SRR6791856	GCA_006267995.1	1	tet(B)	1	Tetracycline
PDT000290303.2	PDS000009462.119	6	Human	SRR6791865	GCA_006315705.1	0	NA	0	NA
PDT000290440.2	PDS000056540.1	10	Non-human	SRR6793568	GCA_011521185.1	0	NA	0	NA
PDT000290471.2	PDS000091388.1	10	Non-human	SRR6793641	GCA_011568445.1	0	NA	0	NA
PDT000291047.2	PDS000028037.185	10	Human	SRR6794862	GCA_011130685.1	0	NA	0	NA
PDT000291054.2	PDS000028037.185	10	Non-human	SRR6794870	GCA_007564165.1	0	NA	0	NA
PDT000291059.2	PDS000009462.119	6	Human	SRR6794875	GCA_010930315.1	0	NA	0	NA
PDT000291063.2	PDS000028037.185	10	Non-human	SRR6794879	GCA_006199765.1	0	NA	0	NA
PDT000291064.2	PDS000028037.185	10	Non-human	SRR6794880	GCA_006267535.1	0	NA	0	NA
PDT000291226.2	PDS000094674.1	10	Non-human	SRR6796574	GCA_011616725.1	0	NA	0	NA
PDT000291234.2	PDS000028048.170	10	Non-human	SRR6796586	GCA_006315825.1	0	NA	0	NA
PDT000291386.2	PDS000076649.41	6	Human	SRR6799030	GCA_006199805.1	0	NA	0	NA
PDT000292506.2	PDS000028037.185	10	Non-human	SRR6806582	GCA_006203445.1	0	NA	0	NA
PDT000292547.2	PDS000019138.3	6	Non-human	SRR6807773	GCA_007485245.1	0	NA	0	NA
PDT000292548.3	PDS000030587.3	7	Non-human	SRR6807774	GCA_007766475.1	0	NA	0	NA
PDT000292552.2	PDS000030587.3	7	Non-human	SRR6807799	GCA_011578905.1	0	NA	0	NA
PDT000292560.2	PDS000019138.3	6	Non-human	SRR6807853	GCA_005535135.1	0	NA	0	NA
PDT000292581.3	PDS000047453.1	7	Non-human	SRR6807975	GCA_007766705.1	0	NA	0	NA
PDT000292682.2	PDS000031147.3	10	Human	SRR6809222	GCA_011662595.1	0	NA	0	NA
PDT000292686.2	PDS000009462.119	6	Human	SRR6809226	GCA_010930275.1	1	sul2	1	Sulfonamide
PDT000292694.2	PDS000028037.185	10	Human	SRR6809240	GCA_010953095.1	0	NA	0	NA
PDT000292715.2	PDS000028037.185	10	Human	SRR6809261	GCA_010873805.1	0	NA	0	NA
PDT000292727.2	PDS000028048.170	10	Human	SRR6809273	GCA_011137775.1	0	NA	0	NA
PDT000292744.2	PDS000027604.24	8	Human	SRR6809290	GCA_006200745.1	0	NA	0	NA
PDT000292755.2	PDS000027948.81	6	Human	SRR6809301	GCA_007484805.1	0	NA	0	NA
PDT000292806.2	PDS000028037.185	10	Non-human	SRR6811270	GCA_011616985.1	0	NA	0	NA
PDT000293127.3	PDS000032604.12	10	Non-human	SRR6813897	GCA_006325245.1	0	NA	0	NA
PDT000293128.2	PDS000032604.12	10	Non-human	SRR6813898	GCA_006316025.1	0	NA	0	NA
PDT000293272.2	PDS000028048.170	10	Non-human	SRR6818845	GCA_011566605.1	0	NA	0	NA
PDT000293274.2	PDS000028081.1	10	Non-human	SRR6818848	GCA_011139195.1	0	NA	0	NA
PDT000293286.2	PDS000028037.185	10	Non-human	SRR6818860	GCA_011172935.1	0	NA	0	NA
PDT000293314.2	PDS000028037.185	10	Non-human	SRR6818900	GCA_011580425.1	0	NA	0	NA
PDT000293320.2	PDS000028093.45	10	Non-human	SRR6818906	GCA_011147715.1	0	NA	0	NA
PDT000293340.2	PDS000026541.133	10	Non-human	SRR6819393	GCA_010873985.1	0	NA	0	NA
PDT000293392.2	PDS000026541.133	10	Non-human	SRR6819653	GCA_011613585.1	0	NA	0	NA
PDT000294262.2	PDS000030217.1	10	Non-human	SRR6827020	GCA_006316005.1	0	NA	0	NA
PDT000294457.2	PDS000027787.3	10	Non-human	SRR6832866	GCA_007563105.1	0	NA	0	NA
PDT000294461.2	PDS000027787.3	10	Non-human	SRR6832877	GCA_005535155.1	0	NA	0	NA
PDT000294476.2	PDS000027742.1	10	Non-human	SRR6832910	GCA_005608355.1	0	NA	0	NA
PDT000294478.2	PDS000027742.1	10	Non-human	SRR6832912	GCA_007485505.1	0	NA	0	NA
PDT000294607.2	PDS000028037.185	10	Human	SRR6839620	GCA_011551015.1	0	NA	0	NA
PDT000294817.2	PDS000027237.198	1	Non-human	SRR6848181	GCA_006316265.1	0	NA	0	NA
PDT000294822.2	PDS000027237.198	1	Non-human	SRR6848188	GCA_007486995.1	0	NA	0	NA
PDT000294827.2	PDS000027237.198	1	Non-human	SRR6848319	GCA_007563125.1	0	NA	0	NA
PDT000294865.2	PDS000027237.198	1	Non-human	SRR6848843	GCA_007485325.1	0	NA	0	NA
PDT000294867.2	PDS000028048.170	10	Non-human	SRR6848862	GCA_006203185.1	0	NA	0	NA
PDT000294873.2	PDS000027237.198	1	Non-human	SRR6848879	GCA_007634895.1	0	NA	0	NA
PDT000294874.2	PDS000027315.2	1	Non-human	SRR6848880	GCA_005411975.1	0	NA	0	NA
PDT000294882.2	PDS000027237.198	1	Non-human	SRR6849216	GCA_006203105.1	0	NA	0	NA
PDT000294883.2	PDS000027237.198	1	Non-human	SRR6849235	GCA_007564345.1	0	NA	0	NA
PDT000294884.2	PDS000027237.198	1	Non-human	SRR6849236	GCA_006201905.1	0	NA	0	NA
PDT000295717.2	PDS000027237.198	1	Non-human	SRR6869534	GCA_011615145.1	0	NA	0	NA
PDT000295832.2	PDS000028037.185	10	Human	SRR6870175	GCA_007486525.1	0	NA	0	NA
PDT000295867.2	PDS000027237.198	1	Human	SRR6870271	GCA_010945315.1	0	NA	0	NA
PDT000296274.2	PDS000038539.9	10	Non-human	SRR6876272	GCA_011170355.1	0	NA	0	NA
PDT000296295.2	PDS000028037.185	10	Non-human	SRR6876320	GCA_011576805.1	0	NA	0	NA
PDT000296520.2	PDS000027237.198	1	Human	SRR6879356	GCA_010952155.1	0	NA	0	NA
PDT000296609.2	PDS000028037.185	10	Human	SRR6879577	GCA_010903175.1	0	NA	0	NA
PDT000296625.2	PDS000028037.185	10	Human	SRR6879593	GCA_011139175.1	0	NA	0	NA
PDT000296853.2	PDS000053551.3	7	Human	SRR6879971	GCA_007486945.1	0	NA	0	NA
PDT000296861.2	PDS000028093.45	10	Human	SRR6879979	GCA_006317395.1	0	NA	0	NA
PDT000296961.2	PDS000027237.198	1	Human	SRR6880105	GCA_006203605.1	0	NA	0	NA
PDT000297226.2	PDS000027237.198	1	Human	SRR6881126	GCA_010893475.1	4	aph(3'')-Ib,aph(6)-Id,sul2,tet(A)	3	Aminoglycoside,Sulfonamide,Tetracycline
PDT000297238.2	PDS000028037.185	10	Human	SRR6881138	GCA_006270175.1	0	NA	0	NA
PDT000297335.2	PDS000076648.53	6	Human	SRR6881305	GCA_011539235.1	0	NA	0	NA
PDT000297381.2	PDS000028513.2	7	Human	SRR6881357	GCA_007565545.1	0	NA	0	NA
PDT000297422.2	PDS000076649.41	6	Human	SRR6881465	GCA_007641055.1	0	NA	0	NA
PDT000297436.2	PDS000028059.49	10	Human	SRR6881479	GCA_006271035.1	0	NA	0	NA
PDT000297640.2	PDS000028037.185	10	Human	SRR6885385	GCA_006205865.1	0	NA	0	NA
PDT000297664.2	PDS000076649.41	6	Human	SRR6885429	GCA_007566065.1	0	NA	0	NA
PDT000298320.2	PDS000027237.198	1	Human	SRR6895852	GCA_011132715.1	0	NA	0	NA
PDT000298344.2	PDS000027859.10	6	Human	SRR6895876	GCA_007488005.1	0	NA	0	NA
PDT000298495.2	PDS000027237.198	1	Non-human	SRR6899477	GCA_007637695.1	0	NA	0	NA
PDT000299726.2	PDS000090471.1	10	Non-human	SRR6902588	GCA_011149755.1	0	NA	0	NA
PDT000299781.2	PDS000028037.185	10	Human	SRR6902755	GCA_007487725.1	0	NA	0	NA
PDT000299870.2	PDS000028181.24	10	Human	SRR6902860	GCA_011537845.1	0	NA	0	NA
PDT000299899.2	PDS000076649.41	6	Human	SRR6902889	GCA_010896355.1	0	NA	0	NA
PDT000299919.2	PDS000028037.185	10	Human	SRR6902909	GCA_010984585.1	0	NA	0	NA
PDT000299924.2	PDS000028037.185	10	Human	SRR6902976	GCA_007488325.1	0	NA	0	NA
PDT000300380.2	PDS000027237.198	1	Human	SRR6908046	GCA_006207525.1	0	NA	0	NA
PDT000300413.3	PDS000076649.41	6	Human	SRR8302690	GCA_005422075.1	0	NA	0	NA
PDT000300622.2	PDS000028048.170	10	Non-human	SRR6914771	GCA_006272315.1	0	NA	0	NA
PDT000300695.2	PDS000002292.9	7	Human	SRR6916368	GCA_011151815.1	0	NA	0	NA
PDT000300700.2	PDS000027237.198	1	Human	SRR6916373	GCA_007638735.1	0	NA	0	NA
PDT000300711.2	PDS000027237.198	1	Human	SRR6916389	GCA_011143955.1	0	NA	0	NA
PDT000300714.2	PDS000027604.24	8	Human	SRR6916392	GCA_008492605.1	0	NA	0	NA
PDT000300719.2	PDS000027604.24	8	Human	SRR6916397	GCA_010895435.1	0	NA	0	NA
PDT000300771.2	PDS000028048.170	10	Non-human	SRR6916710	GCA_010990455.1	0	NA	0	NA
PDT000300952.2	PDS000028048.170	10	Human	SRR6920588	GCA_006206655.1	0	NA	0	NA
PDT000302641.2	PDS000027237.198	1	Human	SRR6926838	GCA_007638455.1	4	aph(3'')-Ib,aph(6)-Id,sul2,tet(A)	3	Aminoglycoside,Sulfonamide,Tetracycline
PDT000302667.2	PDS000028930.3	10	Human	SRR6926864	GCA_007487525.1	0	NA	0	NA
PDT000302697.2	PDS000032597.49	10	Non-human	SRR6926952	GCA_007638995.1	0	NA	0	NA
[truncated: 5,603 more rows]

## Sheet: Enteritidis A
Target Accession	SNP Cluster	Clade	Epidemiology Type	Run	Genome Assembly Accession Number	Number of AMR Determinantsa	AMR Determinantsa	Number of Drug Classesb	Drug Classesb
PDT000000002.3	PDS000032687.1	7	Non-human	SRR863221	NA	6	ant(2'')-Ia,aph(3')-Ia,blaTEM-1,catA1,dfrA10,sul1	5	Aminoglycoside,Beta-lactam,Phenicol,Diaminopyrimidine,Sulfonamide
PDT000000003.3	PDS000032687.1	7	Non-human	SRR863223	NA	0	NA	0	NA
PDT000000004.3	PDS000065776.6	7	Non-human	SRR863224	NA	0	NA	0	NA
PDT000000116.3	PDS000074582.1	7	Non-human	SRR900989	GCA_011454395.1	0	NA	0	NA
PDT000000117.3	PDS000032329.1	7	Non-human	SRR749060	GCA_011455415.1	0	NA	0	NA
PDT000000118.3	PDS000032668.651	7	Non-human	SRR749061	GCA_011455055.1	0	NA	0	NA
PDT000000119.4	PDS000026885.54	7	Human	SRR749062	GCA_011454775.1	1	gyrA_D87G=POINT	2	Fluoroquinolone/quinolone,Unclassified
PDT000000415.3	PDS000032669.307	7	Human	SRR949499	GCA_011460215.1	0	NA	0	NA
PDT000000416.3	PDS000032668.651	7	Human	SRR949500	GCA_011459115.1	0	NA	0	NA
PDT000000417.3	PDS000032668.651	7	Human	SRR949501	GCA_011459475.1	0	NA	0	NA
PDT000000418.3	PDS000032668.651	7	Human	SRR949502	GCA_011459095.1	0	NA	0	NA
PDT000000419.3	PDS000032668.651	7	Human	SRR949503	GCA_011459555.1	0	NA	0	NA
PDT000000420.3	PDS000032668.651	7	Human	SRR949504	GCA_011460075.1	0	NA	0	NA
PDT000000421.3	PDS000032668.651	7	Human	SRR949505	GCA_011459155.1	0	NA	0	NA
PDT000000422.3	PDS000032668.651	7	Human	SRR949506	GCA_011458145.1	0	NA	0	NA
PDT000000423.3	PDS000032668.651	7	Human	SRR949507	GCA_011459135.1	0	NA	0	NA
PDT000000424.3	PDS000032668.651	7	Human	SRR949508	GCA_011459615.1	0	NA	0	NA
PDT000000449.3	PDS000030237.809	7	Non-human	SRR953543	GCA_011459935.1	0	NA	0	NA
PDT000000455.3	PDS000030237.809	7	Non-human	SRR953549	GCA_011460835.1	0	NA	0	NA
PDT000000464.2	PDS000026885.54	7	Human	SRR950678	GCA_006008785.1	0	NA	0	NA
PDT000000591.2	PDS000084710.31	7	Non-human	SRR961988	GCA_005931335.1	4	aadA5,blaTEM-1,dfrA17,gyrA_D87N=POINT	4	Aminoglycoside,Beta-lactam,Diaminopyrimidine,Fluoroquinolone/quinolone
PDT000000593.2	PDS000002770.369	7	Non-human	SRR961991	GCA_006840925.1	0	NA	0	NA
PDT000000655.3	PDS000030237.809	7	Human	SRR974686	GCA_006863285.1	0	NA	0	NA
PDT000000988.6	PDS000030237.809	7	Non-human	SRR1171479	GCA_010733215.1	0	NA	0	NA
PDT000001168.3	PDS000030237.809	7	Non-human	SRR1021813	GCA_011460415.1	0	NA	0	NA
PDT000001186.3	PDS000042435.175	7	Non-human	SRR1023848	GCA_009997665.1	0	NA	0	NA
PDT000001187.3	PDS000042435.175	7	Non-human	SRR1023849	GCA_010404455.1	0	NA	0	NA
PDT000001188.3	PDS000042435.175	7	Non-human	SRR1023850	GCA_011459655.1	0	NA	0	NA
PDT000001205.3	PDS000030237.809	7	Non-human	SRR1023856	GCA_011462255.1	0	NA	0	NA
PDT000001281.3	PDS000030259.30	7	Non-human	SRR1027061	GCA_011458835.1	0	NA	0	NA
PDT000001283.3	PDS000030259.30	7	Non-human	SRR1027064	GCA_011459635.1	0	NA	0	NA
PDT000001285.2	PDS000027287.1	7	Non-human	SRR1027791	GCA_006841055.1	0	NA	0	NA
PDT000001293.3	PDS000030259.30	7	Non-human	SRR1027063	GCA_011459235.1	0	NA	0	NA
PDT000001304.3	PDS000032668.651	7	Non-human	SRR1029567	GCA_011461175.1	0	NA	0	NA
PDT000001308.3	PDS000032668.651	7	Non-human	SRR1029577	GCA_011092125.1	0	NA	0	NA
PDT000001313.3	PDS000083226.107	7	Human	SRR1029930	GCA_010907225.1	0	NA	0	NA
PDT000001314.3	PDS000030237.809	7	Human	SRR1029929	GCA_010962755.1	0	NA	0	NA
PDT000001315.3	PDS000030237.809	7	Human	SRR1029928	GCA_011086545.1	0	NA	0	NA
PDT000001316.3	PDS000030237.809	7	Human	SRR1029936	GCA_011088505.1	0	NA	0	NA
PDT000001317.3	PDS000083226.107	7	Human	SRR1029933	GCA_010702985.1	0	NA	0	NA
PDT000001318.3	PDS000030237.809	7	Human	SRR1029927	GCA_011090465.1	0	NA	0	NA
PDT000001319.3	PDS000032669.307	7	Human	SRR1029934	GCA_010869385.1	0	NA	0	NA
PDT000001320.3	PDS000030237.809	7	Human	SRR1029938	GCA_009997685.1	0	NA	0	NA
PDT000001321.3	PDS000030237.809	7	Human	SRR1029935	GCA_010948255.1	0	NA	0	NA
PDT000001322.3	PDS000030237.809	7	Human	SRR1029926	GCA_011088885.1	0	NA	0	NA
PDT000001323.3	PDS000030237.809	7	Human	SRR1029931	GCA_010869515.1	0	NA	0	NA
PDT000001324.3	PDS000030237.809	7	Human	SRR1029937	GCA_011625145.1	0	NA	0	NA
PDT000001325.3	PDS000032668.651	7	Human	SRR1029932	GCA_010869605.1	0	NA	0	NA
PDT000001360.3	PDS000030237.809	7	Non-human	SRR1030350	GCA_011458875.1	0	NA	0	NA
PDT000001363.3	PDS000030303.1	7	Non-human	SRR1030361	GCA_016328625.1	0	NA	0	NA
PDT000001368.3	PDS000042435.175	7	Non-human	SRR1030363	GCA_011459915.1	0	NA	0	NA
PDT000001370.3	PDS000042435.175	7	Non-human	SRR1030366	GCA_010633245.1	0	NA	0	NA
PDT000001379.4	PDS000030237.809	7	Non-human	SRR2082859	GCA_008610885.1	0	NA	0	NA
PDT000001399.2	PDS000027287.1	7	Non-human	SRR1030816	GCA_006838605.1	0	NA	0	NA
PDT000001400.2	PDS000027287.1	7	Non-human	SRR1030808	GCA_005931955.1	0	NA	0	NA
PDT000001401.2	PDS000027287.1	7	Non-human	SRR1030809	GCA_006837945.1	0	NA	0	NA
PDT000001402.2	PDS000027287.1	7	Non-human	SRR1030843	GCA_003867585.1	0	NA	0	NA
PDT000001403.2	PDS000027287.1	7	Non-human	SRR1030850	GCA_005931875.1	0	NA	0	NA
PDT000001451.3	PDS000042435.175	7	Non-human	SRR1033470	GCA_011460895.1	0	NA	0	NA
PDT000001481.3	PDS000032669.307	7	Non-human	SRR1033533	GCA_011483325.1	0	NA	0	NA
PDT000001507.2	PDS000026945.14	7	Non-human	SRR1033488	GCA_008003705.1	4	aadA5,blaTEM-1,dfrA17,gyrA_D87G=POINT	5	Aminoglycoside,Beta-lactam,Diaminopyrimidine,Fluoroquinolone/quinolone,Unclassified
PDT000001537.3	PDS000083226.107	7	Human	SRR1033477	GCA_011084965.1	0	NA	0	NA
PDT000001597.3	PDS000030303.1	7	Non-human	SRR1036452	GCA_011458955.1	0	NA	0	NA
PDT000001599.3	PDS000042435.175	7	Non-human	SRR1036450	GCA_011459075.1	0	NA	0	NA
PDT000001600.3	PDS000042435.175	7	Non-human	SRR1036453	GCA_011459275.1	0	NA	0	NA
PDT000001601.3	PDS000042435.175	7	Non-human	SRR1036445	GCA_011459875.1	0	NA	0	NA
PDT000001602.3	PDS000042435.175	7	Non-human	SRR1036454	GCA_010535535.1	0	NA	0	NA
PDT000001604.3	PDS000030237.809	7	Non-human	SRR1036455	GCA_011460235.1	0	NA	0	NA
PDT000001605.3	PDS000030259.30	7	Non-human	SRR1036446	GCA_011460095.1	0	NA	0	NA
PDT000001606.3	PDS000032668.651	7	Non-human	SRR1036451	GCA_011459255.1	0	NA	0	NA
PDT000001631.3	PDS000042435.175	7	Non-human	SRR1041473	GCA_011460175.1	0	NA	0	NA
PDT000001632.3	PDS000030237.809	7	Non-human	SRR1041497	GCA_011460435.1	0	NA	0	NA
PDT000001651.3	PDS000077440.15	7	Non-human	SRR1041466	GCA_010368645.1	1	gyrA_D87Y=POINT	1	Fluoroquinolone/quinolone
PDT000001652.3	PDS000028916.2	7	Non-human	SRR1041529	GCA_011088705.1	0	NA	0	NA
PDT000001723.4	PDS000042435.175	7	Non-human	SRR1043653	GCA_006631045.1	0	NA	0	NA
PDT000001756.5	PDS000084711.33	7	Non-human	SRR1121759	GCA_007837075.1	1	blaTEM-1	1	Beta-lactam
PDT000001788.3	PDS000042435.175	7	Non-human	SRR1048627	GCA_011460915.1	0	NA	0	NA
PDT000001789.3	PDS000042435.175	7	Non-human	SRR1048327	GCA_011460395.1	0	NA	0	NA
PDT000001835.3	PDS000027205.2	7	Non-human	SRR1048293	GCA_010965915.1	0	NA	0	NA
PDT000001836.3	PDS000032221.2	7	Non-human	SRR1048253	GCA_011639095.1	0	NA	0	NA
PDT000001837.5	PDS000027205.2	7	Non-human	SRR1048275	GCA_006754425.1	0	NA	0	NA
PDT000001861.3	PDS000030237.809	7	Non-human	SRR1048623	GCA_010950195.1	0	NA	0	NA
PDT000001870.3	PDS000030237.809	7	Non-human	SRR1048308	GCA_011089395.1	0	NA	0	NA
PDT000001926.6	PDS000027209.5	7	Non-human	SRR1055756	GCA_006755805.1	0	NA	0	NA
PDT000001927.5	PDS000027209.5	7	Non-human	SRR1055747	GCA_011462755.1	0	NA	0	NA
PDT000002061.3	PDS000042435.175	7	Non-human	SRR1067644	GCA_011459375.1	0	NA	0	NA
PDT000002062.3	PDS000030259.30	7	Non-human	SRR1067665	GCA_011459955.1	0	NA	0	NA
PDT000002068.3	PDS000030237.809	7	Non-human	SRR1067626	GCA_010490715.1	0	NA	0	NA
PDT000002069.3	PDS000030237.809	7	Non-human	SRR1067655	GCA_011460555.1	0	NA	0	NA
PDT000002089.3	PDS000030237.809	7	Non-human	SRR1067640	GCA_010702115.1	0	NA	0	NA
PDT000002168.4	PDS000026918.7	7	Non-human	SRR1068360	GCA_006755765.1	2	blaTEM-135,gyrA_D87Y=POINT	2	Beta-lactam,Fluoroquinolone/quinolone
PDT000002222.3	PDS000004691.24	7	Human	SRR1060654	GCA_010663025.1	0	NA	0	NA
PDT000002347.3	PDS000083226.107	7	Non-human	SRR1060529	GCA_010532635.1	0	NA	0	NA
PDT000002348.3	PDS000005699.19	7	Non-human	SRR1060528	GCA_010715635.1	0	NA	0	NA
PDT000002349.3	PDS000030237.809	7	Non-human	SRR1060527	GCA_010467105.1	0	NA	0	NA
PDT000002350.3	PDS000083226.107	7	Non-human	SRR1060526	GCA_010714735.1	0	NA	0	NA
PDT000002351.3	PDS000030237.809	7	Non-human	SRR1060525	GCA_010450945.1	0	NA	0	NA
PDT000002352.3	PDS000030237.809	7	Non-human	SRR1060524	GCA_010715995.1	0	NA	0	NA
PDT000002353.3	PDS000032668.651	7	Non-human	SRR1060523	GCA_010535335.1	0	NA	0	NA
PDT000002354.3	PDS000030237.809	7	Non-human	SRR1060522	GCA_010664245.1	0	NA	0	NA
PDT000002355.3	PDS000030237.809	7	Non-human	SRR1060521	GCA_010535575.1	0	NA	0	NA
PDT000002527.3	PDS000083226.107	7	Non-human	SRR1106179	GCA_011457255.1	0	NA	0	NA
PDT000002528.3	PDS000083226.107	7	Non-human	SRR1106173	GCA_011458245.1	0	NA	0	NA
PDT000002529.3	PDS000030237.809	7	Non-human	SRR1106164	GCA_011457825.1	0	NA	0	NA
PDT000002537.3	PDS000030237.809	7	Non-human	SRR1106171	GCA_011460135.1	0	NA	0	NA
PDT000002539.3	PDS000083226.107	7	Non-human	SRR1106177	GCA_011458895.1	0	NA	0	NA
PDT000002541.3	PDS000030237.809	7	Non-human	SRR1106174	GCA_011459735.1	0	NA	0	NA
PDT000002542.3	PDS000083226.107	7	Non-human	SRR1106172	GCA_011459175.1	0	NA	0	NA
PDT000002543.3	PDS000083226.107	7	Non-human	SRR1106168	GCA_011459515.1	0	NA	0	NA
PDT000002544.3	PDS000083226.107	7	Non-human	SRR1106166	GCA_011460195.1	0	NA	0	NA
PDT000002548.3	PDS000030237.809	7	Non-human	SRR1106234	GCA_011455535.1	0	NA	0	NA
PDT000002557.3	PDS000030237.809	7	Non-human	SRR1106222	GCA_011455835.1	0	NA	0	NA
PDT000002589.3	PDS000083226.107	7	Non-human	SRR1106233	GCA_011458555.1	0	NA	0	NA
PDT000002596.3	PDS000032668.651	7	Non-human	SRR1106259	GCA_011458485.1	0	NA	0	NA
PDT000002598.3	PDS000030237.809	7	Non-human	SRR1106257	GCA_011460815.1	0	NA	0	NA
PDT000002601.3	PDS000083226.107	7	Non-human	SRR1106245	GCA_011460115.1	0	NA	0	NA
PDT000002608.3	PDS000083226.107	7	Non-human	SRR1106237	GCA_011459715.1	0	NA	0	NA
PDT000002609.3	PDS000083226.107	7	Non-human	SRR1106266	GCA_011458855.1	0	NA	0	NA
PDT000002612.3	PDS000083226.107	7	Non-human	SRR1106249	GCA_011459575.1	0	NA	0	NA
PDT000002649.3	PDS000032668.651	7	Non-human	SRR1106574	GCA_011434955.1	0	NA	0	NA
PDT000002650.3	PDS000065776.6	7	Non-human	SRR1106573	GCA_010739875.1	2	blaTEM,blaTEM-1	1	Beta-lactam
PDT000002651.3	PDS000031645.3	7	Non-human	SRR1106572	GCA_011412915.1	0	NA	0	NA
PDT000002653.3	PDS000004693.27	7	Non-human	SRR1106570	GCA_010506055.1	2	blaTEM-1,tet(A)	2	Beta-lactam,Tetracycline
PDT000002654.3	PDS000084710.31	7	Non-human	SRR1106569	GCA_010974275.1	0	NA	0	NA
PDT000002655.3	PDS000030237.809	7	Non-human	SRR1106568	GCA_010492395.1	0	NA	0	NA
PDT000002657.3	PDS000030237.809	7	Non-human	SRR1106566	GCA_010633025.1	0	NA	0	NA
PDT000002658.3	PDS000083226.107	7	Non-human	SRR1106565	GCA_010492215.1	0	NA	0	NA
PDT000002659.3	PDS000030237.809	7	Non-human	SRR1106564	GCA_010720535.1	0	NA	0	NA
PDT000002694.3	PDS000002769.14	7	Human	SRR1107460	GCA_011454895.1	0	NA	0	NA
PDT000002714.4	PDS000023399.10	7	Non-human	SRR1107477	GCA_006755515.1	0	NA	0	NA
PDT000002725.3	PDS000032222.5	7	Non-human	SRR1107484	GCA_011455095.1	0	NA	0	NA
PDT000002810.3	PDS000027120.1	10	Non-human	SRR1122703	GCA_010123955.1	2	aph(3'')-Ib,aph(6)-Id	1	Aminoglycoside
PDT000002857.3	PDS000083226.107	7	Non-human	SRR1122651	GCA_010720395.1	0	NA	0	NA
PDT000002899.3	PDS000030237.809	7	Non-human	SRR1122606	GCA_010634505.1	0	NA	0	NA
PDT000002900.3	PDS000030731.4	7	Non-human	SRR1122605	GCA_011111035.1	0	NA	0	NA
PDT000002918.3	PDS000032668.651	7	Non-human	SRR1122586	GCA_010530675.1	0	NA	0	NA
PDT000002923.3	PDS000030237.809	7	Non-human	SRR1122581	GCA_010664665.1	5	aph(3'')-Ib,aph(6)-Id,blaTEM-1,sul2,tet(A)	4	Aminoglycoside,Beta-lactam,Sulfonamide,Tetracycline
PDT000002934.3	PDS000004699.8	7	Non-human	SRR1122568	GCA_010635495.1	0	NA	0	NA
PDT000002938.3	PDS000030259.30	7	Non-human	SRR1122561	GCA_010716295.1	0	NA	0	NA
PDT000002939.3	PDS000084710.31	7	Non-human	SRR1122560	GCA_010715975.1	1	gyrA_S83F=POINT	2	Fluoroquinolone/quinolone,Unclassified
PDT000002940.3	PDS000004720.177	7	Non-human	SRR1122559	GCA_010666105.1	0	NA	0	NA
PDT000002941.3	PDS000032668.651	7	Non-human	SRR1122558	GCA_010422165.1	0	NA	0	NA
PDT000002942.3	PDS000030237.809	7	Non-human	SRR1122557	GCA_011111435.1	0	NA	0	NA
PDT000002944.4	PDS000030237.809	7	Non-human	SRR1122554	GCA_010124125.1	0	NA	0	NA
PDT000002945.3	PDS000004720.177	7	Non-human	SRR1122553	GCA_010457165.1	0	NA	0	NA
PDT000002946.3	PDS000083226.107	7	Non-human	SRR1122552	GCA_010715155.1	0	NA	0	NA
PDT000002947.3	PDS000030237.809	7	Non-human	SRR1122551	GCA_010536245.1	1	blaTEM-1	1	Beta-lactam
PDT000002948.3	PDS000032668.651	7	Non-human	SRR1122550	GCA_010647825.1	0	NA	0	NA
PDT000002949.3	PDS000083226.107	7	Non-human	SRR1122549	GCA_010534795.1	0	NA	0	NA
PDT000002950.3	PDS000083226.107	7	Non-human	SRR1122548	GCA_010640025.1	0	NA	0	NA
PDT000002951.4	PDS000030237.809	7	Non-human	SRR1122547	GCA_010123705.1	0	NA	0	NA
PDT000002952.3	PDS000030237.809	7	Non-human	SRR1122546	GCA_010635965.1	0	NA	0	NA
PDT000002953.4	PDS000030237.809	7	Non-human	SRR1122545	GCA_010124005.1	0	NA	0	NA
PDT000002954.3	PDS000030237.809	7	Non-human	SRR1122544	GCA_010530775.1	0	NA	0	NA
PDT000002993.4	PDS000050124.1	7	Non-human	SRR1122504	GCA_010124105.1	0	NA	0	NA
PDT000003029.4	PDS000032668.651	7	Non-human	SRR1122555	GCA_010124075.1	0	NA	0	NA
PDT000003044.3	PDS000032668.651	7	Non-human	SRR1132896	GCA_010406725.1	9	ant(2'')-Ia,aph(3'')-Ib,aph(3')-Ia,aph(6)-Id,blaCMY-2,blaTEM-1,cmlA5,sul2,tet(A)	5	Aminoglycoside,Beta-lactam,Phenicol,Sulfonamide,Tetracycline
PDT000003045.3	PDS000030292.10	7	Non-human	SRR1132895	GCA_011111015.1	0	NA	0	NA
PDT000003047.3	PDS000032668.651	7	Non-human	SRR1132892	GCA_010423065.1	0	NA	0	NA
PDT000003048.3	PDS000077434.1	7	Non-human	SRR1132891	GCA_010637585.1	0	NA	0	NA
PDT000003049.3	PDS000004693.27	7	Non-human	SRR1132890	GCA_010410865.1	2	blaTEM-1,tet(A)	2	Beta-lactam,Tetracycline
PDT000003050.3	PDS000030237.809	7	Non-human	SRR1132889	GCA_010714855.1	0	NA	0	NA
PDT000003097.3	PDS000032668.651	7	Non-human	SRR1141171	GCA_011460935.1	0	NA	0	NA
PDT000003100.3	PDS000083226.107	7	Non-human	SRR1141152	GCA_011459335.1	0	NA	0	NA
PDT000003101.3	PDS000083226.107	7	Non-human	SRR1141135	GCA_011459795.1	0	NA	0	NA
PDT000003102.4	PDS000083226.107	7	Non-human	SRR1177367	GCA_011458995.1	0	NA	0	NA
PDT000003103.3	PDS000030237.809	7	Non-human	SRR1141178	GCA_011458435.1	0	NA	0	NA
PDT000003159.7	PDS000047505.1	7	Non-human	SRR1153383	GCA_006769425.1	0	NA	0	NA
PDT000003188.5	PDS000083226.107	7	Non-human	SRR1157605	GCA_011008315.1	0	NA	0	NA
PDT000003201.5	PDS000030237.809	7	Non-human	SRR1157940	GCA_011455635.1	1	blaTEM-1	1	Beta-lactam
PDT000003210.5	PDS000030237.809	7	Non-human	SRR1158048	GCA_010635545.1	0	NA	0	NA
PDT000003221.5	PDS000027244.1	7	Non-human	SRR1157898	GCA_004222445.1	3	aac(3)-VIa,aadA1,sul1	2	Aminoglycoside,Sulfonamide
PDT000003222.5	PDS000032675.13	7	Non-human	SRR1158023	GCA_010702135.1	0	NA	0	NA
PDT000003223.5	PDS000002770.369	7	Non-human	SRR1158135	GCA_010458865.1	0	NA	0	NA
PDT000003224.5	PDS000032669.307	7	Non-human	SRR1157967	GCA_010649765.1	0	NA	0	NA
PDT000003225.5	PDS000032687.1	7	Non-human	SRR1157878	GCA_003868955.1	0	NA	0	NA
PDT000003226.5	PDS000027240.2	7	Non-human	SRR1157942	GCA_003868995.1	0	NA	0	NA
PDT000003227.5	PDS000030259.30	7	Non-human	SRR1157879	GCA_010635425.1	0	NA	0	NA
PDT000003228.5	PDS000030237.809	7	Non-human	SRR1157978	GCA_010468225.1	0	NA	0	NA
PDT000003262.5	PDS000032668.651	7	Non-human	SRR1157840	GCA_011085605.1	0	NA	0	NA
PDT000003283.3	PDS000005699.19	7	Non-human	SRR1157899	GCA_011639275.1	0	NA	0	NA
PDT000003310.5	PDS000032687.1	7	Non-human	SRR1158158	GCA_011461515.1	0	NA	0	NA
PDT000003349.3	PDS000032668.651	7	Non-human	SRR1164562	GCA_010869185.1	0	NA	0	NA
PDT000003373.4	PDS000031774.1	7	Non-human	SRR1164572	GCA_010692975.1	0	NA	0	NA
PDT000003399.3	PDS000030237.809	7	Non-human	SRR1164605	GCA_011637855.1	0	NA	0	NA
PDT000003589.3	PDS000032668.651	7	Non-human	SRR1177214	GCA_010408845.1	0	NA	0	NA
PDT000003593.4	PDS000002770.369	7	Non-human	SRR1177180	GCA_011461155.1	0	NA	0	NA
PDT000003628.3	PDS000002770.369	7	Non-human	SRR1177301	GCA_010649105.1	0	NA	0	NA
PDT000003629.3	PDS000002770.369	7	Non-human	SRR1177234	GCA_010491915.1	0	NA	0	NA
PDT000003707.3	PDS000002770.369	7	Non-human	SRR1177565	GCA_010508835.1	0	NA	0	NA
PDT000003708.3	PDS000002770.369	7	Non-human	SRR1177580	GCA_010491935.1	0	NA	0	NA
PDT000003709.3	PDS000002770.369	7	Non-human	SRR1177566	GCA_010636105.1	0	NA	0	NA
PDT000003845.4	PDS000032668.651	7	Non-human	SRR1181525	GCA_006755165.1	0	NA	0	NA
PDT000003847.4	PDS000032668.651	7	Non-human	SRR1181526	GCA_006755225.1	0	NA	0	NA
PDT000003848.4	PDS000029247.5	7	Non-human	SRR1181520	GCA_006690925.1	0	NA	0	NA
PDT000003877.4	PDS000032668.651	7	Non-human	SRR1181547	GCA_006755125.1	0	NA	0	NA
PDT000003927.3	PDS000030237.809	7	Non-human	SRR1185800	GCA_011456175.1	0	NA	0	NA
PDT000004007.3	PDS000030237.809	7	Non-human	SRR1186219	GCA_011082045.1	1	tet(B)	1	Tetracycline
PDT000004031.3	PDS000030237.809	7	Non-human	SRR1186320	GCA_016377205.1	0	NA	0	NA
PDT000004034.3	PDS000030237.809	7	Non-human	SRR1186340	GCA_011413395.1	0	NA	0	NA
PDT000004036.3	PDS000032668.651	7	Non-human	SRR1186369	GCA_010390715.1	0	NA	0	NA
PDT000004074.3	PDS000065776.6	7	Human	SRR1188465	GCA_010923775.1	0	NA	0	NA
PDT000004077.4	PDS000032288.4	7	Human	SRR1188452	GCA_006753135.1	0	NA	0	NA
PDT000004078.3	PDS000084710.31	7	Human	SRR1188476	GCA_011548215.1	0	NA	0	NA
PDT000004079.3	PDS000084710.31	7	Human	SRR1188477	GCA_011083705.1	0	NA	0	NA
PDT000004080.3	PDS000031589.2	7	Human	SRR1188539	GCA_011530185.1	0	NA	0	NA
PDT000004081.3	PDS000031589.2	7	Human	SRR1188507	GCA_011624765.1	0	NA	0	NA
PDT000004082.3	PDS000031589.2	7	Human	SRR1188471	GCA_010942205.1	0	NA	0	NA
PDT000004083.3	PDS000031589.2	7	Human	SRR1188445	GCA_010702155.1	0	NA	0	NA
PDT000004084.3	PDS000031589.2	7	Human	SRR1188525	GCA_010989035.1	0	NA	0	NA
PDT000004085.4	PDS000030292.10	7	Human	SRR1188474	GCA_006690405.1	0	NA	0	NA
PDT000004086.3	PDS000084710.31	7	Human	SRR1188458	GCA_011526665.1	0	NA	0	NA
PDT000004087.3	PDS000073970.6	7	Human	SRR1188453	GCA_011083745.1	6	blaTEM-1,catA1,dfrA7=PARTIAL_END_OF_CONTIG,dfrA7,sul1,tet(B)	5	Beta-lactam,Phenicol,Diaminopyrimidine,Sulfonamide,Tetracycline
PDT000004088.3	PDS000032668.651	7	Human	SRR1188442	GCA_010533515.1	0	NA	0	NA
PDT000004090.3	PDS000032286.2	7	Human	SRR1188484	GCA_011527905.1	0	NA	0	NA
PDT000004091.3	PDS000032286.2	7	Human	SRR1188482	GCA_011083785.1	0	NA	0	NA
PDT000004092.4	PDS000032286.2	7	Human	SRR1188461	GCA_006812325.1	0	NA	0	NA
PDT000004094.3	PDS000032286.2	7	Human	SRR1188509	GCA_011534665.1	0	NA	0	NA
PDT000004095.3	PDS000032668.651	7	Human	SRR1188432	GCA_011623525.1	0	NA	0	NA
PDT000004096.3	PDS000032286.2	7	Human	SRR1188454	GCA_011434175.1	0	NA	0	NA
PDT000004097.3	PDS000032678.39	7	Human	SRR1188494	GCA_010700745.1	0	NA	0	NA
PDT000004098.3	PDS000083226.107	7	Human	SRR1188545	GCA_011082935.1	0	NA	0	NA
PDT000004099.3	PDS000032286.2	7	Human	SRR1188518	GCA_011084525.1	0	NA	0	NA
PDT000004100.3	PDS000083226.107	7	Human	SRR1188534	GCA_011624055.1	0	NA	0	NA
PDT000004101.3	PDS000083226.107	7	Human	SRR1188467	GCA_011083725.1	0	NA	0	NA
PDT000004103.3	PDS000030259.30	7	Human	SRR1188438	GCA_011084505.1	0	NA	0	NA
PDT000004104.3	PDS000002778.61	7	Human	SRR1188526	GCA_011626695.1	0	NA	0	NA
PDT000004105.3	PDS000032696.3	7	Human	SRR1188510	GCA_010700695.1	0	NA	0	NA
PDT000004106.3	PDS000030237.809	7	Human	SRR1188472	GCA_011638055.1	0	NA	0	NA
PDT000004107.3	PDS000026860.121	7	Human	SRR1188468	GCA_011084565.1	0	NA	0	NA
PDT000004108.3	PDS000084711.33	7	Human	SRR1188463	GCA_004218355.1	0	NA	0	NA
PDT000004109.3	PDS000030237.809	7	Human	SRR1188441	GCA_011082645.1	0	NA	0	NA
PDT000004110.3	PDS000030237.809	7	Human	SRR1188433	GCA_011082425.1	0	NA	0	NA
PDT000004111.3	PDS000030237.809	7	Human	SRR1188455	GCA_011084545.1	0	NA	0	NA
PDT000004112.3	PDS000030237.809	7	Human	SRR1188478	GCA_011085285.1	0	NA	0	NA
PDT000004113.3	PDS000030237.809	7	Human	SRR1188483	GCA_011085005.1	0	NA	0	NA
PDT000004114.3	PDS000030237.809	7	Human	SRR1188435	GCA_010368765.1	0	NA	0	NA
PDT000004115.3	PDS000030237.809	7	Non-human	SRR1188462	GCA_011625085.1	0	NA	0	NA
PDT000004116.3	PDS000030237.809	7	Human	SRR1188480	GCA_010907685.1	0	NA	0	NA
PDT000004117.3	PDS000073970.6	7	Human	SRR1188464	GCA_010870225.1	1	blaTEM-1	1	Beta-lactam
PDT000004118.4	PDS000032284.3	7	Human	SRR1188538	GCA_006632105.1	1	gyrA_D87G=POINT	2	Fluoroquinolone/quinolone,Unclassified
PDT000004119.3	PDS000030237.809	7	Human	SRR1188466	GCA_010967055.1	0	NA	0	NA
PDT000004120.3	PDS000030237.809	7	Human	SRR1188456	GCA_011638215.1	0	NA	0	NA
PDT000004121.3	PDS000083226.107	7	Human	SRR1188436	GCA_011528345.1	0	NA	0	NA
PDT000004122.3	PDS000032696.3	7	Human	SRR1188443	GCA_004219765.1	0	NA	0	NA
PDT000004123.3	PDS000032696.3	7	Human	SRR1188542	GCA_010950995.1	0	NA	0	NA
PDT000004124.3	PDS000032696.3	7	Human	SRR1188519	GCA_011083905.1	0	NA	0	NA
PDT000004125.3	PDS000030237.809	7	Human	SRR1188508	GCA_010908165.1	0	NA	0	NA
PDT000004126.3	PDS000032286.2	7	Human	SRR1188533	GCA_011087545.1	0	NA	0	NA
PDT000004174.3	PDS000032669.307	7	Human	SRR1187592	GCA_008003745.1	0	NA	0	NA
PDT000004175.3	PDS000032669.307	7	Human	SRR1187404	GCA_008003665.1	0	NA	0	NA
PDT000004176.3	PDS000030237.809	7	Human	SRR1187567	GCA_008003825.1	0	NA	0	NA
PDT000004177.3	PDS000030237.809	7	Human	SRR1187428	GCA_008003605.1	0	NA	0	NA
PDT000004178.3	PDS000030237.809	7	Human	SRR1187448	GCA_008013995.1	0	NA	0	NA
PDT000004179.3	PDS000030237.809	7	Human	SRR1187570	GCA_008016055.1	0	NA	0	NA
PDT000004180.3	PDS000083226.107	7	Human	SRR1187577	GCA_008003845.1	0	NA	0	NA
PDT000004181.3	PDS000083226.107	7	Human	SRR1187395	GCA_008016005.1	0	NA	0	NA
PDT000004182.3	PDS000030237.809	7	Human	SRR1187411	GCA_008003885.1	0	NA	0	NA
PDT000004183.3	PDS000030237.809	7	Human	SRR1187572	GCA_008016135.1	0	NA	0	NA
PDT000004184.3	PDS000030237.809	7	Human	SRR1187585	GCA_008003905.1	0	NA	0	NA
PDT000004185.3	PDS000030237.809	7	Human	SRR1187441	GCA_008016155.1	1	blaTEM-1	1	Beta-lactam
PDT000004186.3	PDS000030237.809	7	Human	SRR1187578	GCA_008003945.1	0	NA	0	NA
PDT000004187.3	PDS000030237.809	7	Human	SRR1187571	GCA_008003925.1	1	blaTEM-1	1	Beta-lactam
PDT000004188.3	PDS000030237.809	7	Human	SRR1187590	GCA_008016195.1	0	NA	0	NA
PDT000004189.3	PDS000026917.10	7	Human	SRR1187582	GCA_008016235.1	1	gyrA_D87N=POINT	1	Fluoroquinolone/quinolone
PDT000004190.3	PDS000083226.107	7	Human	SRR1187573	GCA_016329385.1	0	NA	0	NA
PDT000004191.3	PDS000083226.107	7	Human	SRR1187432	GCA_008004025.1	0	NA	0	NA
PDT000004192.3	PDS000030237.809	7	Human	SRR1187453	GCA_008016215.1	0	NA	0	NA
PDT000004193.3	PDS000032668.651	7	Human	SRR1187408	GCA_008014055.1	0	NA	0	NA
PDT000004194.3	PDS000030237.809	7	Human	SRR1187443	GCA_008016275.1	0	NA	0	NA
PDT000004195.3	PDS000030237.809	7	Human	SRR1187574	GCA_008016255.1	1	blaTEM-1	1	Beta-lactam
PDT000004196.3	PDS000032669.307	7	Human	SRR1187414	GCA_008016295.1	0	NA	0	NA
PDT000004197.3	PDS000031368.9	7	Human	SRR1187595	GCA_008004085.1	0	NA	0	NA
PDT000004198.3	PDS000030237.809	7	Human	SRR1187435	GCA_008004125.1	0	NA	0	NA
PDT000004199.3	PDS000032668.651	7	Human	SRR1187586	GCA_008004105.1	0	NA	0	NA
PDT000004200.3	PDS000028668.16	7	Human	SRR1187421	GCA_008006525.1	0	NA	0	NA
PDT000004201.3	PDS000032668.651	7	Human	SRR1187591	GCA_008004165.1	0	NA	0	NA
PDT000004202.3	PDS000030237.809	7	Human	SRR1187593	GCA_008004185.1	0	NA	0	NA
PDT000004203.3	PDS000030237.809	7	Human	SRR1187385	GCA_008016315.1	0	NA	0	NA
PDT000004204.3	PDS000030237.809	7	Human	SRR1187457	GCA_008004205.1	2	gyrA_S83F=POINT,ramR_T18P=POINT	2	Fluoroquinolone/quinolone,Unclassified
PDT000004205.3	PDS000030237.809	7	Human	SRR1187409	GCA_008004225.1	0	NA	0	NA
PDT000004206.3	PDS000030237.809	7	Human	SRR1187436	GCA_008004145.1	1	blaTEM-1	1	Beta-lactam
PDT000004207.3	PDS000032669.307	7	Human	SRR1187388	GCA_008004065.1	0	NA	0	NA
PDT000004208.3	PDS000084711.33	7	Human	SRR1187422	GCA_008003585.1	0	NA	0	NA
PDT000004209.3	PDS000030237.809	7	Human	SRR1187450	GCA_008003805.1	0	NA	0	NA
PDT000004210.3	PDS000030237.809	7	Human	SRR1187444	GCA_008003865.1	0	NA	0	NA
PDT000004211.3	PDS000032669.307	7	Human	SRR1187429	GCA_016331825.1	0	NA	0	NA
PDT000004212.3	PDS000083226.107	7	Human	SRR1187568	GCA_008004245.1	0	NA	0	NA
PDT000004213.3	PDS000004723.560	7	Human	SRR1187579	GCA_008004285.1	0	NA	0	NA
PDT000004214.3	PDS000030237.809	7	Human	SRR1187581	GCA_008004305.1	0	NA	0	NA
PDT000004215.3	PDS000030237.809	7	Human	SRR1187438	GCA_008004365.1	0	NA	0	NA
PDT000004216.3	PDS000083226.107	7	Human	SRR1187588	GCA_008004325.1	0	NA	0	NA
PDT000004217.3	PDS000030237.809	7	Human	SRR1187449	GCA_008004385.1	0	NA	0	NA
PDT000004218.3	PDS000030237.809	7	Human	SRR1187451	GCA_008004345.1	0	NA	0	NA
PDT000004219.3	PDS000030237.809	7	Human	SRR1187446	GCA_008004425.1	0	NA	0	NA
PDT000004220.3	PDS000083314.77	7	Human	SRR1187386	GCA_008004445.1	1	gyrA_D87N=POINT	1	Fluoroquinolone/quinolone
PDT000004221.3	PDS000030237.809	7	Human	SRR1187430	GCA_008004525.1	0	NA	0	NA
PDT000004222.3	PDS000083226.107	7	Human	SRR1187433	GCA_008004505.1	0	NA	0	NA
PDT000004223.3	PDS000030321.5	7	Human	SRR1187415	GCA_008004465.1	1	tet(C)	1	Tetracycline
PDT000004224.3	PDS000032669.307	7	Human	SRR1187417	GCA_016329345.1	0	NA	0	NA
PDT000004225.3	PDS000083226.107	7	Human	SRR1187458	GCA_008006725.1	0	NA	0	NA
PDT000004226.3	PDS000032668.651	7	Human	SRR1187454	GCA_008006705.1	0	NA	0	NA
PDT000004227.3	PDS000083314.77	7	Human	SRR1187431	GCA_008006785.1	1	gyrA_D87N=POINT	1	Fluoroquinolone/quinolone
PDT000004228.3	PDS000032669.307	7	Human	SRR1187418	GCA_008006805.1	0	NA	0	NA
PDT000004229.3	PDS000032668.651	7	Human	SRR1187389	GCA_008006845.1	0	NA	0	NA
PDT000004230.3	PDS000030237.809	7	Human	SRR1187426	GCA_008006825.1	0	NA	0	NA
PDT000004231.3	PDS000032669.307	7	Human	SRR1187390	GCA_008006925.1	0	NA	0	NA
PDT000004232.3	PDS000030237.809	7	Human	SRR1187419	GCA_008006885.1	0	NA	0	NA
PDT000004233.3	PDS000083226.107	7	Human	SRR1187410	GCA_008006995.1	0	NA	0	NA
PDT000004234.3	PDS000030237.809	7	Human	SRR1187392	GCA_016331805.1	0	NA	0	NA
PDT000004235.3	PDS000030237.809	7	Human	SRR1187583	GCA_008006905.1	1	tet(A)	1	Tetracycline
PDT000004236.3	PDS000030237.809	7	Human	SRR1187452	GCA_008007015.1	1	tet(A)	1	Tetracycline
PDT000004237.3	PDS000029543.5	7	Human	SRR1187569	GCA_008007085.1	0	NA	0	NA
PDT000004238.3	PDS000030237.809	7	Human	SRR1187396	GCA_008007065.1	0	NA	0	NA
PDT000004240.3	PDS000032706.42	7	Human	SRR1187456	GCA_008006405.1	1	gyrA_D87N=POINT	1	Fluoroquinolone/quinolone
PDT000004241.3	PDS000083226.107	7	Human	SRR1187447	GCA_008006505.1	0	NA	0	NA
PDT000004242.3	PDS000031432.9	7	Human	SRR1187405	GCA_008006565.1	0	NA	0	NA
PDT000004243.3	PDS000032668.651	7	Human	SRR1187439	GCA_016329305.1	0	NA	0	NA
PDT000004244.3	PDS000083226.107	7	Human	SRR1187434	GCA_016331725.1	0	NA	0	NA
PDT000004245.3	PDS000030237.809	7	Human	SRR1187459	GCA_008006625.1	0	NA	0	NA
PDT000004246.3	PDS000030237.809	7	Human	SRR1187424	GCA_016329205.1	0	NA	0	NA
PDT000004247.3	PDS000030237.809	7	Human	SRR1187455	GCA_008006585.1	1	blaTEM-1	1	Beta-lactam
PDT000004248.3	PDS000083226.107	7	Human	SRR1187406	GCA_008006605.1	0	NA	0	NA
PDT000004249.3	PDS000032699.13	7	Human	SRR1187437	GCA_016377685.1	1	tet(A)	1	Tetracycline
PDT000004250.3	PDS000031368.9	7	Human	SRR1187394	GCA_008006435.1	0	NA	0	NA
PDT000004251.3	PDS000032669.307	7	Human	SRR1187407	GCA_008006485.1	0	NA	0	NA
PDT000004252.3	PDS000030237.809	7	Human	SRR1187416	GCA_008007165.1	1	blaTEM-1	1	Beta-lactam
PDT000004253.3	PDS000030237.809	7	Human	SRR1187387	GCA_008007145.1	0	NA	0	NA
PDT000004254.3	PDS000030237.809	7	Human	SRR1187397	GCA_008007185.1	0	NA	0	NA
PDT000004255.3	PDS000030237.809	7	Human	SRR1187391	GCA_008007205.1	0	NA	0	NA
PDT000004256.3	PDS000030237.809	7	Human	SRR1187575	GCA_008007225.1	0	NA	0	NA
PDT000004258.3	PDS000065758.319	7	Human	SRR1187609	GCA_008015975.1	0	NA	0	NA
PDT000004259.3	PDS000030237.809	7	Human	SRR1187594	GCA_008003765.1	0	NA	0	NA
PDT000004260.3	PDS000030237.809	7	Human	SRR1187599	GCA_008016035.1	0	NA	0	NA
PDT000004261.3	PDS000030237.809	7	Human	SRR1187602	GCA_008003685.1	0	NA	0	NA
PDT000004262.3	PDS000032668.651	7	Human	SRR1187605	GCA_008016175.1	0	NA	0	NA
PDT000004263.3	PDS000032668.651	7	Human	SRR1187610	GCA_008003965.1	0	NA	0	NA
PDT000004264.3	PDS000004723.560	7	Human	SRR1187600	GCA_008003985.1	0	NA	0	NA
PDT000004265.3	PDS000030237.809	7	Human	SRR1187608	GCA_008004005.1	0	NA	0	NA
PDT000004266.3	PDS000083226.107	7	Human	SRR1187612	GCA_008004045.1	0	NA	0	NA
PDT000004267.3	PDS000032669.307	7	Human	SRR1187611	GCA_008016365.1	0	NA	0	NA
PDT000004268.3	PDS000026869.164	7	Human	SRR1187601	GCA_008004265.1	5	aph(3'')-Ib,aph(6)-Id,blaTEM-1,gyrA_D87Y=POINT,sul2	4	Aminoglycoside,Beta-lactam,Fluoroquinolone/quinolone,Sulfonamide
PDT000004269.3	PDS000030237.809	7	Human	SRR1187617	GCA_008004405.1	0	NA	0	NA
PDT000004270.3	PDS000030237.809	7	Human	SRR1187606	GCA_008006765.1	0	NA	0	NA
PDT000004271.3	PDS000083314.77	7	Human	SRR1187603	GCA_016378105.1	2	gyrA_D87N=POINT,gyrA_S83F=POINT	2	Fluoroquinolone/quinolone,Unclassified
PDT000004272.3	PDS000083314.77	7	Human	SRR1187614	GCA_008006865.1	2	gyrA_D87N=POINT,gyrA_S83F=POINT	2	Fluoroquinolone/quinolone,Unclassified
PDT000004273.3	PDS000032668.651	7	Human	SRR1187607	GCA_008006945.1	0	NA	0	NA
PDT000004274.3	PDS000030237.809	7	Human	SRR1187596	GCA_008007045.1	0	NA	0	NA
PDT000004275.3	PDS000030237.809	7	Human	SRR1187604	GCA_016329285.1	1	tet(A)	1	Tetracycline
PDT000004276.3	PDS000083314.77	7	Human	SRR1187615	GCA_008006535.1	1	gyrA_D87N=POINT	1	Fluoroquinolone/quinolone
PDT000004277.3	PDS000030237.809	7	Human	SRR1187597	GCA_008006425.1	0	NA	0	NA
PDT000004331.3	PDS000030237.809	7	Non-human	SRR1195697	GCA_010700655.1	0	NA	0	NA
PDT000004379.2	PDS000032669.307	7	Human	SRR1198919	GCA_008007265.1	0	NA	0	NA
PDT000004380.2	PDS000030237.809	7	Human	SRR1198886	GCA_008008385.1	0	NA	0	NA
PDT000004381.2	PDS000032669.307	7	Human	SRR1198920	GCA_008007325.1	0	NA	0	NA
PDT000004422.2	PDS000032669.307	7	Human	SRR1198974	GCA_008007295.1	0	NA	0	NA
PDT000004555.2	PDS000084710.31	7	NA	NA	GCA_000009505.1	0	NA	0	NA
PDT000008434.2	PDS000084710.31	7	NA	NA	GCA_000313715.2	1	gyrA_S83F=POINT	2	Fluoroquinolone/quinolone,Unclassified
PDT000010047.2	PDS000030259.30	7	Non-human	NA	GCA_000280075.1	0	NA	0	NA
PDT000010048.2	PDS000030259.30	7	Non-human	NA	GCA_000280095.1	0	NA	0	NA
PDT000010049.2	PDS000030259.30	7	Non-human	NA	GCA_000280115.1	0	NA	0	NA
PDT000010051.2	PDS000004694.13	7	Non-human	NA	GCA_000280155.1	0	NA	0	NA
PDT000010052.2	PDS000004699.8	7	Non-human	NA	GCA_000280175.1	0	NA	0	NA
PDT000010053.2	PDS000030237.809	7	Non-human	NA	GCA_000280195.1	0	NA	0	NA
PDT000010054.2	PDS000030237.809	7	Non-human	NA	GCA_000280215.1	0	NA	0	NA
PDT000010055.2	PDS000030237.809	7	Non-human	NA	GCA_000280235.1	0	NA	0	NA
PDT000010056.2	PDS000004699.8	7	Non-human	NA	GCA_000280255.1	0	NA	0	NA
PDT000010057.2	PDS000030237.809	7	Non-human	NA	GCA_000280275.1	0	NA	0	NA
PDT000010058.2	PDS000004699.8	7	Non-human	NA	GCA_000280295.1	0	NA	0	NA
PDT000010059.3	PDS000030259.30	7	Human	NA	GCA_000280315.2	0	NA	0	NA
PDT000010062.2	PDS000030237.809	7	Non-human	NA	GCA_000280375.1	0	NA	0	NA
PDT000010063.2	PDS000032668.651	7	Non-human	NA	GCA_000280395.1	4	aph(3'')-Ib,aph(3')-Ia,aph(6)-Id,blaTEM-1	2	Aminoglycoside,Beta-lactam
PDT000010064.2	PDS000030259.30	7	Non-human	NA	GCA_000280415.1	0	NA	0	NA
PDT000010065.2	PDS000030259.30	7	Non-human	NA	GCA_000280435.1	0	NA	0	NA
PDT000010066.2	PDS000042333.2	7	Human	NA	GCA_000280455.1	0	NA	0	NA
PDT000010067.2	PDS000047481.1	7	Human	NA	GCA_000280475.1	0	NA	0	NA
PDT000010622.2	PDS000032696.3	7	Non-human	NA	GCA_000328985.1	0	NA	0	NA
PDT000010624.2	PDS000084710.31	7	Non-human	NA	GCA_000329025.1	1	gyrA_D87G=POINT	2	Fluoroquinolone/quinolone,Unclassified
PDT000010625.2	PDS000030259.30	7	Human	NA	GCA_000329045.1	0	NA	0	NA
PDT000010626.2	PDS000030259.30	7	Non-human	NA	GCA_000329065.1	0	NA	0	NA
PDT000010627.2	PDS000030259.30	7	Human	NA	GCA_000329085.1	0	NA	0	NA
PDT000010628.2	PDS000030237.809	7	Human	NA	GCA_000329105.1	0	NA	0	NA
PDT000010629.2	PDS000030237.809	7	Human	NA	GCA_000329125.1	0	NA	0	NA
PDT000010630.2	PDS000030259.30	7	Human	NA	GCA_000329145.1	0	NA	0	NA
PDT000010631.2	PDS000030237.809	7	Human	NA	GCA_000329165.1	0	NA	0	NA
PDT000010632.2	PDS000030259.30	7	Human	NA	GCA_000329185.1	0	NA	0	NA
PDT000010633.2	PDS000030259.30	7	Human	NA	GCA_000329205.1	0	NA	0	NA
PDT000010634.2	PDS000030237.809	7	Human	NA	GCA_000329225.1	0	NA	0	NA
PDT000010635.2	PDS000030237.809	7	Non-human	NA	GCA_000329245.1	0	NA	0	NA
PDT000010636.2	PDS000030259.30	7	Human	NA	GCA_000329265.1	0	NA	0	NA
PDT000010637.2	PDS000030259.30	7	Human	NA	GCA_000329285.1	0	NA	0	NA
PDT000010638.2	PDS000030259.30	7	Non-human	NA	GCA_000329305.1	0	NA	0	NA
PDT000010639.2	PDS000030237.809	7	Human	NA	GCA_000329325.1	0	NA	0	NA
PDT000010640.2	PDS000030259.30	7	Human	NA	GCA_000329345.1	0	NA	0	NA
PDT000010641.3	PDS000042435.175	7	Human	NA	GCA_000329365.2	0	NA	0	NA
PDT000010642.2	PDS000030259.30	7	Human	NA	GCA_000329385.1	0	NA	0	NA
PDT000010643.2	PDS000030259.30	7	Human	NA	GCA_000329405.1	0	NA	0	NA
PDT000010644.2	PDS000030259.30	7	Human	NA	GCA_000329425.1	0	NA	0	NA
PDT000010645.2	PDS000030237.809	7	Human	NA	GCA_000329445.1	0	NA	0	NA
PDT000010646.2	PDS000030259.30	7	Human	NA	GCA_000329465.1	0	NA	0	NA
PDT000010647.2	PDS000030259.30	7	Human	NA	GCA_000329485.1	0	NA	0	NA
PDT000010648.2	PDS000030259.30	7	Human	NA	GCA_000329505.1	0	NA	0	NA
PDT000010649.2	PDS000030237.809	7	Human	NA	GCA_000329525.1	0	NA	0	NA
PDT000010650.2	PDS000030237.809	7	Human	NA	GCA_000329545.1	0	NA	0	NA
PDT000010651.2	PDS000030259.30	7	Human	NA	GCA_000329565.1	0	NA	0	NA
PDT000010652.2	PDS000030259.30	7	Human	NA	GCA_000329585.1	0	NA	0	NA
PDT000010653.2	PDS000030237.809	7	Human	NA	GCA_000329605.1	0	NA	0	NA
PDT000010654.2	PDS000030237.809	7	Human	NA	GCA_000329625.1	0	NA	0	NA
PDT000010655.2	PDS000030259.30	7	Non-human	NA	GCA_000329645.1	0	NA	0	NA
PDT000010656.2	PDS000030259.30	7	Non-human	NA	GCA_000329665.1	0	NA	0	NA
PDT000010657.2	PDS000030259.30	7	Non-human	NA	GCA_000329685.1	0	NA	0	NA
PDT000010658.2	PDS000030259.30	7	Non-human	NA	GCA_000329705.1	0	NA	0	NA
PDT000010659.2	PDS000004694.13	7	Non-human	NA	GCA_000329725.1	0	NA	0	NA
PDT000010660.2	PDS000030259.30	7	Non-human	NA	GCA_000329745.1	0	NA	0	NA
PDT000010661.2	PDS000004694.13	7	Non-human	NA	GCA_000329765.1	0	NA	0	NA
PDT000010663.2	PDS000030237.809	7	Non-human	NA	GCA_000329805.1	0	NA	0	NA
PDT000010664.2	PDS000017131.1	7	Human	NA	GCA_000329825.1	0	NA	0	NA
PDT000010665.2	PDS000042435.175	7	Human	NA	GCA_000329845.1	0	NA	0	NA
PDT000010668.2	PDS000083226.107	7	Non-human	NA	GCA_000329905.1	0	NA	0	NA
PDT000010669.2	PDS000030292.10	7	Non-human	NA	GCA_000329925.1	0	NA	0	NA
PDT000010670.2	PDS000042435.175	7	Human	NA	GCA_000329945.1	0	NA	0	NA
PDT000010671.2	PDS000030259.30	7	Non-human	NA	GCA_000329965.1	0	NA	0	NA
PDT000010672.2	PDS000083314.77	7	Human	NA	GCA_000329985.1	1	gyrA_D87N=POINT	1	Fluoroquinolone/quinolone
PDT000010673.2	PDS000084710.31	7	Non-human	NA	GCA_000330005.1	1	tet(B)	1	Tetracycline
PDT000010675.2	PDS000030259.30	7	Non-human	NA	GCA_000330045.1	0	NA	0	NA
PDT000010676.2	PDS000030259.30	7	Non-human	NA	GCA_000330065.1	0	NA	0	NA
PDT000010677.2	PDS000030259.30	7	Non-human	NA	GCA_000330085.1	0	NA	0	NA
PDT000010678.2	PDS000030259.30	7	Non-human	NA	GCA_000330105.1	0	NA	0	NA
PDT000010679.2	PDS000030259.30	7	Non-human	NA	GCA_000330125.1	0	NA	0	NA
PDT000010680.2	PDS000030259.30	7	Non-human	NA	GCA_000330145.1	0	NA	0	NA
PDT000010681.2	PDS000030259.30	7	Non-human	NA	GCA_000330165.1	0	NA	0	NA
PDT000010682.2	PDS000030259.30	7	Non-human	NA	GCA_000330185.1	0	NA	0	NA
PDT000010683.2	PDS000030259.30	7	Non-human	NA	GCA_000330205.1	0	NA	0	NA
PDT000010685.2	PDS000030259.30	7	Non-human	NA	GCA_000330245.1	0	NA	0	NA
PDT000010686.2	PDS000030259.30	7	Non-human	NA	GCA_000330265.1	0	NA	0	NA
PDT000010687.2	PDS000030259.30	7	Non-human	NA	GCA_000330285.1	0	NA	0	NA
PDT000010688.2	PDS000030259.30	7	Non-human	NA	GCA_000330305.1	0	NA	0	NA
PDT000010690.2	PDS000030259.30	7	Non-human	NA	GCA_000330345.1	0	NA	0	NA
PDT000010691.2	PDS000030259.30	7	Non-human	NA	GCA_000330365.1	0	NA	0	NA
PDT000010692.2	PDS000030259.30	7	Non-human	NA	GCA_000330385.1	0	NA	0	NA
PDT000010694.2	PDS000032668.651	7	Non-human	NA	GCA_000330425.1	0	NA	0	NA
PDT000010698.2	PDS000042435.175	7	Human	NA	GCA_000330465.1	0	NA	0	NA
PDT000010807.2	PDS000013002.5	7	Non-human	NA	GCA_000336055.1	0	NA	0	NA
PDT000010808.2	PDS000004691.24	7	Non-human	NA	GCA_000336075.1	0	NA	0	NA
PDT000010809.2	PDS000004691.24	7	Non-human	NA	GCA_000335855.1	0	NA	0	NA
PDT000010811.3	PDS000084710.31	7	Non-human	NA	GCA_000335875.2	1	gyrA_D87Y=POINT	1	Fluoroquinolone/quinolone
PDT000010812.2	PDS000032668.651	7	Non-human	NA	GCA_000335895.1	0	NA	0	NA
PDT000010813.2	PDS000032668.651	7	Non-human	NA	GCA_000336115.1	0	NA	0	NA
PDT000011117.2	PDS000083226.107	7	Human	NA	GCA_000261985.1	0	NA	0	NA
PDT000011119.2	PDS000083226.107	7	Human	NA	GCA_000278465.1	0	NA	0	NA
PDT000011120.2	PDS000083226.107	7	Human	NA	GCA_000278485.1	0	NA	0	NA
PDT000011121.2	PDS000030237.809	7	Human	NA	GCA_000278505.1	0	NA	0	NA
PDT000011122.2	PDS000030259.30	7	Human	NA	GCA_000278525.1	0	NA	0	NA
PDT000011123.2	PDS000083226.107	7	Human	NA	GCA_000278545.1	0	NA	0	NA
PDT000015575.2	PDS000027769.13	7	Human	NA	GCA_000414765.2	0	NA	0	NA
PDT000015577.2	PDS000030237.809	7	Human	NA	GCA_000414805.2	0	NA	0	NA
PDT000015578.2	PDS000002800.132	7	Human	NA	GCA_000414825.2	0	NA	0	NA
PDT000015579.2	PDS000030237.809	7	Human	NA	GCA_000414845.2	0	NA	0	NA
PDT000015580.2	PDS000004728.16	7	Human	NA	GCA_000414865.2	0	NA	0	NA
PDT000015582.2	PDS000084710.31	7	Human	NA	GCA_000414905.2	4	aph(3'')-Ib,aph(6)-Id,blaTEM-1,qnrS1	3	Aminoglycoside,Beta-lactam,Fluoroquinolone/quinolone
PDT000019868.2	PDS000002784.6	1	Non-human	NA	GCA_000505525.1	0	NA	0	NA
PDT000024321.3	PDS000030237.809	7	Non-human	SRR1201356	GCA_010697485.1	0	NA	0	NA
PDT000024382.2	PDS000030237.809	7	Human	SRR1203003	GCA_008007485.1	0	NA	0	NA
PDT000024383.2	PDS000030237.809	7	Human	SRR1203004	GCA_008007445.1	0	NA	0	NA
PDT000024468.3	PDS000030237.809	7	Non-human	SRR1207460	GCA_011081625.1	0	NA	0	NA
PDT000024469.3	PDS000030237.809	7	Non-human	SRR1207461	GCA_011082385.1	0	NA	0	NA
PDT000024470.3	PDS000030237.809	7	Non-human	SRR1207440	GCA_010697505.1	0	NA	0	NA
PDT000024500.3	PDS000030237.809	7	Non-human	SRR1207551	GCA_010926335.1	0	NA	0	NA
PDT000024501.3	PDS000030259.30	7	Non-human	SRR1207468	GCA_010681285.1	0	NA	0	NA
PDT000024502.3	PDS000030259.30	7	Non-human	SRR1207515	GCA_016377385.1	0	NA	0	NA
PDT000024503.3	PDS000030237.809	7	Non-human	SRR1207483	GCA_011082785.1	0	NA	0	NA
PDT000025186.4	PDS000027165.2	7	Non-human	SRR1212344	GCA_006690705.1	0	NA	0	NA
PDT000025285.1	PDS000065758.319	7	Human	NA	GCA_000612325.1	0	NA	0	NA
PDT000025385.2	PDS000083226.107	7	Non-human	NA	GCA_000623055.2	0	NA	0	NA
PDT000025510.4	PDS000029251.4	7	Non-human	SRR1220713	GCA_006690145.1	0	NA	0	NA
PDT000025511.4	PDS000029251.4	7	Non-human	SRR1220744	GCA_006812225.1	0	NA	0	NA
PDT000025515.3	PDS000032329.1	7	Non-human	SRR1220800	GCA_004226465.1	0	NA	0	NA
PDT000025522.4	PDS000032696.3	7	Non-human	SRR1220732	GCA_006690325.1	0	NA	0	NA
PDT000025523.4	PDS000032696.3	7	Non-human	SRR1220722	GCA_006630565.1	0	NA	0	NA
PDT000025563.3	PDS000083226.107	7	Human	SRR1220776	GCA_016377575.1	0	NA	0	NA
PDT000025564.2	PDS000030237.809	7	Human	SRR1220816	GCA_008007385.1	0	NA	0	NA
PDT000025565.2	PDS000030237.809	7	Human	SRR1220771	GCA_008006655.1	0	NA	0	NA
PDT000025566.3	PDS000030237.809	7	Human	SRR1220758	GCA_008008625.1	0	NA	0	NA
PDT000025567.2	PDS000083226.107	7	Human	SRR1220812	GCA_008006965.1	0	NA	0	NA
PDT000025590.3	PDS000030237.809	7	Human	SRR1220747	GCA_011449835.1	0	NA	0	NA
PDT000025591.3	PDS000083314.77	7	Human	SRR1220773	GCA_011450195.1	1	gyrA_D87N=POINT	1	Fluoroquinolone/quinolone
PDT000025592.3	PDS000030237.809	7	Human	SRR1220788	GCA_011082745.1	0	NA	0	NA
PDT000025593.3	PDS000083226.107	7	Human	SRR1220754	GCA_010949535.1	0	NA	0	NA
PDT000025594.3	PDS000030237.809	7	Human	SRR1220760	GCA_011450105.1	0	NA	0	NA
PDT000025609.3	PDS000083226.107	7	Human	SRR1233951	GCA_011082505.1	0	NA	0	NA
PDT000025613.3	PDS000032668.651	7	Human	SRR1233929	GCA_011081325.1	0	NA	0	NA
PDT000026071.3	PDS000083226.107	7	Human	SRR1238766	GCA_010949375.1	0	NA	0	NA
PDT000026072.3	PDS000030237.809	7	Human	SRR1238785	GCA_011483865.1	0	NA	0	NA
PDT000026073.3	PDS000030237.809	7	Human	SRR1238742	GCA_011560865.1	0	NA	0	NA
PDT000026074.3	PDS000030237.809	7	Human	SRR1238786	GCA_010635595.1	1	blaTEM-1	1	Beta-lactam
PDT000026075.3	PDS000032668.651	7	Human	SRR1238796	GCA_011082465.1	0	NA	0	NA
PDT000026076.3	PDS000004723.560	7	Human	SRR1238797	GCA_011639675.1	0	NA	0	NA
PDT000026077.3	PDS000065765.77	7	Human	SRR1238776	GCA_011083565.1	0	NA	0	NA
PDT000026078.3	PDS000004723.560	7	Human	SRR1238753	GCA_011637035.1	0	NA	0	NA
PDT000026079.2	PDS000030237.809	7	Non-human	NA	GCA_000623075.2	0	NA	0	NA
PDT000026080.2	PDS000084710.31	7	Non-human	NA	GCA_000623095.2	0	NA	0	NA
PDT000026081.2	PDS000084710.31	7	Non-human	NA	GCA_000623115.2	0	NA	0	NA
PDT000026082.2	PDS000084710.31	7	Non-human	NA	GCA_000623135.2	0	NA	0	NA
PDT000026084.2	PDS000032668.651	7	Human	NA	GCA_000623175.2	0	NA	0	NA
PDT000026085.2	PDS000083226.107	7	Non-human	NA	GCA_000623195.2	0	NA	0	NA
PDT000026089.1	PDS000083226.107	7	Human	NA	GCA_000623275.1	0	NA	0	NA
PDT000026090.1	PDS000083226.107	7	Human	NA	GCA_000623295.1	0	NA	0	NA
PDT000026091.1	PDS000032668.651	7	Human	NA	GCA_000623315.1	0	NA	0	NA
PDT000026093.1	PDS000080425.1	7	Human	NA	GCA_000623355.1	0	NA	0	NA
PDT000026094.1	PDS000030237.809	7	Human	NA	GCA_000623375.1	0	NA	0	NA
PDT000026112.2	PDS000030237.809	7	Non-human	NA	GCA_000623755.2	0	NA	0	NA
PDT000026113.2	PDS000032668.651	7	Non-human	NA	GCA_000623775.2	0	NA	0	NA
PDT000026114.2	PDS000032668.651	7	Non-human	NA	GCA_000623795.2	0	NA	0	NA
PDT000026133.2	PDS000026878.6	7	Non-human	NA	GCA_000624175.2	1	gyrA_S83F=POINT	2	Fluoroquinolone/quinolone,Unclassified
PDT000026141.2	PDS000027769.13	7	Non-human	NA	GCA_000624355.2	0	NA	0	NA
PDT000026143.2	PDS000030237.809	7	Non-human	NA	GCA_000624395.2	0	NA	0	NA
PDT000026144.2	PDS000030237.809	7	Non-human	NA	GCA_000624415.2	0	NA	0	NA
PDT000026145.2	PDS000027769.13	7	Non-human	NA	GCA_000624435.2	0	NA	0	NA
PDT000026167.2	PDS000083226.107	7	Non-human	NA	GCA_000624935.2	0	NA	0	NA
PDT000026188.2	PDS000030237.809	7	Non-human	NA	GCA_000625375.2	0	NA	0	NA
PDT000026211.2	PDS000030237.809	7	Non-human	NA	GCA_000625955.2	0	NA	0	NA
PDT000026212.2	PDS000030237.809	7	Non-human	NA	GCA_000625975.2	0	NA	0	NA
PDT000026218.2	PDS000030237.809	7	Non-human	NA	GCA_000626115.2	0	NA	0	NA
PDT000026219.2	PDS000083226.107	7	Non-human	NA	GCA_000626135.2	0	NA	0	NA
PDT000026220.2	PDS000030237.809	7	Non-human	NA	GCA_000626155.2	0	NA	0	NA
PDT000026221.1	PDS000030237.809	7	Human	NA	GCA_000626175.1	0	NA	0	NA
PDT000026222.1	PDS000032668.651	7	Non-human	NA	GCA_000626195.1	0	NA	0	NA
PDT000026223.1	PDS000030237.809	7	Non-human	NA	GCA_000626215.1	0	NA	0	NA
PDT000026224.1	PDS000032668.651	7	Non-human	NA	GCA_000626235.1	0	NA	0	NA
PDT000026225.1	PDS000030237.809	7	Non-human	NA	GCA_000626255.1	0	NA	0	NA
PDT000026226.2	PDS000032668.651	7	Non-human	NA	GCA_000626275.2	0	NA	0	NA
PDT000026227.1	PDS000030237.809	7	Non-human	NA	GCA_000626295.1	0	NA	0	NA
PDT000026229.1	PDS000083226.107	7	Non-human	NA	GCA_000626335.1	0	NA	0	NA
PDT000026230.1	PDS000083226.107	7	Non-human	NA	GCA_000626355.1	0	NA	0	NA
PDT000026231.1	PDS000083226.107	7	Human	NA	GCA_000626375.1	0	NA	0	NA
PDT000026232.2	PDS000032668.651	7	Non-human	NA	GCA_000626395.2	0	NA	0	NA
PDT000026236.2	PDS000030237.809	7	Non-human	NA	GCA_000626475.2	0	NA	0	NA
PDT000026237.2	PDS000030237.809	7	Non-human	NA	GCA_000626495.2	0	NA	0	NA
PDT000026239.2	PDS000083226.107	7	Non-human	NA	GCA_000626535.2	0	NA	0	NA
PDT000026244.2	PDS000084710.31	7	Non-human	NA	GCA_000623475.2	0	NA	0	NA
PDT000026249.2	PDS000030237.809	7	Non-human	NA	GCA_000625355.2	0	NA	0	NA
PDT000026252.2	PDS000026910.5	7	Non-human	NA	GCA_000625655.2	0	NA	0	NA
PDT000026255.2	PDS000026910.5	7	Non-human	NA	GCA_000625855.2	0	NA	0	NA
PDT000026271.3	PDS000065758.319	7	Non-human	SRR1248786	GCA_011084405.1	0	NA	0	NA
PDT000026300.3	PDS000032668.651	7	Non-human	SRR1248810	GCA_011082925.1	0	NA	0	NA
PDT000026449.3	PDS000004723.560	7	Human	SRR1257318	GCA_010700165.1	0	NA	0	NA
PDT000026450.3	PDS000032668.651	7	Human	SRR1257305	GCA_011450295.1	0	NA	0	NA
PDT000026770.3	PDS000042435.175	7	Non-human	SRR1067669	GCA_010506975.1	0	NA	0	NA
PDT000026779.3	PDS000054751.1	7	Non-human	SRR1258572	GCA_011449215.1	4	aph(3'')-Ib,aph(6)-Id,sul2,tet(A)	3	Aminoglycoside,Sulfonamide,Tetracycline
PDT000026818.3	PDS000032668.651	7	Non-human	SRR1258581	GCA_011550315.1	0	NA	0	NA
PDT000026838.2	PDS000004723.560	7	Human	SRR1258631	GCA_016329325.1	0	NA	0	NA
PDT000026839.2	PDS000030237.809	7	Human	SRR1258612	GCA_008006685.1	0	NA	0	NA
PDT000026840.2	PDS000030237.809	7	Human	SRR1258582	GCA_008008945.1	0	NA	0	NA
PDT000026841.2	PDS000030237.809	7	Human	SRR1258588	GCA_008007465.1	0	NA	0	NA
PDT000026842.3	PDS000004723.560	7	Human	SRR1258592	GCA_011449875.1	0	NA	0	NA
PDT000026843.3	PDS000032703.112	7	Human	SRR1258628	GCA_011448715.1	1	gyrA_D87N=POINT	1	Fluoroquinolone/quinolone
PDT000026844.3	PDS000030237.809	7	Human	SRR1258600	GCA_011450135.1	0	NA	0	NA
PDT000026845.3	PDS000083226.107	7	Human	SRR1258613	GCA_011655595.1	0	NA	0	NA
PDT000026856.3	PDS000083226.107	7	Non-human	SRR1258650	GCA_011080245.1	0	NA	0	NA
PDT000026859.2	PDS000083314.77	7	Human	SRR1258655	GCA_008007565.1	1	gyrA_D87N=POINT	1	Fluoroquinolone/quinolone
PDT000026895.3	PDS000030237.809	7	Human	SRR1263418	GCA_011080345.1	0	NA	0	NA
PDT000026896.3	PDS000030237.809	7	Human	SRR1263425	GCA_011450215.1	0	NA	0	NA
PDT000026905.3	PDS000032668.651	7	Human	SRR1263930	GCA_011451275.1	0	NA	0	NA
PDT000026906.3	PDS000030237.809	7	Human	SRR1263931	GCA_011484105.1	0	NA	0	NA
PDT000027748.3	PDS000032668.651	7	Human	SRR1264970	GCA_011633425.1	0	NA	0	NA
PDT000027749.3	PDS000030237.809	7	Human	SRR1264941	GCA_011444095.1	0	NA	0	NA
PDT000027814.3	PDS000030237.809	7	Human	SRR1188434	GCA_011083625.1	0	NA	0	NA
PDT000027815.3	PDS000030237.809	7	Human	SRR1188546	GCA_011084605.1	0	NA	0	NA
PDT000027816.3	PDS000032668.651	7	Human	SRR1258584	GCA_011079885.1	0	NA	0	NA
PDT000027919.3	PDS000004729.24	7	Human	SRR1269352	GCA_003869395.1	0	NA	0	NA
PDT000027920.3	PDS000083226.107	7	Human	SRR1269368	GCA_011483945.1	0	NA	0	NA
PDT000029598.3	PDS000030237.809	7	Non-human	SRR1272515	GCA_010369425.1	0	NA	0	NA
PDT000029612.4	PDS000030237.809	7	Non-human	SRR1272853	GCA_006631525.1	0	NA	0	NA
PDT000029631.3	PDS000049448.1	4	Non-human	SRR1272774	GCA_011654675.1	0	NA	0	NA
PDT000029634.2	PDS000064987.7	7	Non-human	SRR1272473	GCA_006846125.1	0	NA	0	NA
PDT000029724.3	PDS000032222.5	7	Non-human	SRR1272492	GCA_010877935.1	0	NA	0	NA
PDT000029736.3	PDS000032668.651	7	Human	SRR1272516	GCA_011449855.1	0	NA	0	NA
PDT000029737.3	PDS000030237.809	7	Human	SRR1272888	GCA_011636775.1	1	blaTEM-1	1	Beta-lactam
PDT000029738.3	PDS000030237.809	7	Human	SRR1272476	GCA_011484225.1	0	NA	0	NA
PDT000029739.3	PDS000030237.809	7	Human	SRR1272864	GCA_011450315.1	0	NA	0	NA
PDT000029740.3	PDS000004723.560	7	Human	SRR1272790	GCA_010868925.1	0	NA	0	NA
PDT000029741.3	PDS000030237.809	7	Human	SRR1272514	GCA_011448855.1	0	NA	0	NA
PDT000029753.3	PDS000032669.307	7	Human	SRR1272502	GCA_011484125.1	0	NA	0	NA
PDT000029754.3	PDS000030237.809	7	Human	SRR1272518	GCA_010961455.1	0	NA	0	NA
PDT000029755.3	PDS000083314.77	7	Human	SRR1272538	GCA_010937255.1	1	gyrA_D87N=POINT	1	Fluoroquinolone/quinolone
PDT000030177.2	PDS000030237.809	7	Human	SRR610557	NA	0	NA	0	NA
PDT000030178.2	PDS000030237.809	7	Human	SRR610567	NA	0	NA	0	NA
PDT000030179.2	PDS000030237.809	7	Human	SRR610679	NA	0	NA	0	NA
PDT000030184.2	PDS000030237.809	7	Human	SRR611124	NA	0	NA	0	NA
PDT000030195.2	PDS000030237.809	7	Human	SRR618448	NA	0	NA	0	NA
PDT000030196.2	PDS000030237.809	7	Human	SRR618449	NA	0	NA	0	NA
PDT000030197.2	PDS000030237.809	7	Human	SRR618450	NA	0	NA	0	NA
PDT000030198.2	PDS000030237.809	7	Human	SRR618451	NA	0	NA	0	NA
PDT000030199.2	PDS000030237.809	7	Human	SRR618454	NA	0	NA	0	NA
PDT000030201.2	PDS000030237.809	7	Human	SRR618458	NA	0	NA	0	NA
PDT000030203.2	PDS000030237.809	7	Human	SRR618462	NA	0	NA	0	NA
PDT000030204.2	PDS000030237.809	7	Human	SRR618464	NA	0	NA	0	NA
PDT000030205.2	PDS000030237.809	7	Human	SRR618465	NA	0	NA	0	NA
PDT000030206.2	PDS000030237.809	7	Human	SRR618468	NA	0	NA	0	NA
PDT000030207.2	PDS000030237.809	7	Human	SRR618469	NA	0	NA	0	NA
PDT000030208.2	PDS000030237.809	7	Human	SRR618470	NA	0	NA	0	NA
PDT000030209.2	PDS000030237.809	7	Human	SRR618471	NA	0	NA	0	NA
PDT000030210.2	PDS000030237.809	7	Human	SRR618472	NA	0	NA	0	NA
PDT000030211.2	PDS000030237.809	7	Human	SRR618473	NA	0	NA	0	NA
PDT000030212.2	PDS000030237.809	7	Human	SRR651129	NA	0	NA	0	NA
PDT000030213.3	PDS000002769.14	7	Human	SRR651166	NA	0	NA	0	NA
PDT000030215.2	PDS000030237.809	7	Human	SRR651130	NA	0	NA	0	NA
PDT000030216.3	PDS000030237.809	7	Human	SRR651153	NA	0	NA	0	NA
PDT000030217.3	PDS000030237.809	7	Human	SRR651154	NA	0	NA	0	NA
PDT000030218.4	PDS000002769.14	7	Human	SRR651158	NA	0	NA	0	NA
PDT000030219.3	PDS000002769.14	7	Non-human	SRR651168	NA	0	NA	0	NA
PDT000030220.3	PDS000002769.14	7	Human	SRR651162	NA	0	NA	0	NA
PDT000030223.3	PDS000030237.809	7	Human	SRR651157	NA	0	NA	0	NA
PDT000030224.2	PDS000083226.107	7	Human	SRR651159	NA	0	NA	0	NA
PDT000030225.2	PDS000083226.107	7	Human	SRR651160	NA	0	NA	0	NA
PDT000030226.3	PDS000030237.809	7	Human	SRR651173	NA	0	NA	0	NA
PDT000030227.3	PDS000030237.809	7	Human	SRR651169	NA	0	NA	0	NA
PDT000030228.3	PDS000030237.809	7	Human	SRR651171	NA	0	NA	0	NA
PDT000030229.2	PDS000030237.809	7	Human	SRR651165	NA	0	NA	0	NA
PDT000030230.3	PDS000030237.809	7	Human	SRR651155	NA	0	NA	0	NA
PDT000030231.5	PDS000002769.14	7	Human	SRR651175	NA	0	NA	0	NA
PDT000030232.3	PDS000030237.809	7	Human	SRR651174	NA	0	NA	0	NA
PDT000030233.3	PDS000030237.809	7	Human	SRR651176	NA	0	NA	0	NA
PDT000030234.3	PDS000030237.809	7	Human	SRR651177	NA	0	NA	0	NA
PDT000030235.2	PDS000002769.14	7	Human	SRR651184	NA	0	NA	0	NA
PDT000030236.3	PDS000002769.14	7	Human	SRR651164	NA	0	NA	0	NA
PDT000030237.2	PDS000002769.14	7	Human	SRR652067	NA	0	NA	0	NA
PDT000030238.2	PDS000030237.809	7	Human	SRR652070	NA	0	NA	0	NA
PDT000030239.2	PDS000002769.14	7	Human	SRR652068	NA	0	NA	0	NA
PDT000030240.2	PDS000083226.107	7	Human	SRR652075	NA	0	NA	0	NA
PDT000030241.2	PDS000030237.809	7	Human	SRR652069	NA	0	NA	0	NA
PDT000030242.2	PDS000030237.809	7	Human	SRR651993	NA	0	NA	0	NA
PDT000030245.2	PDS000083226.107	7	Human	SRR651969	NA	0	NA	0	NA
PDT000030246.2	PDS000083226.107	7	Human	SRR652076	NA	0	NA	0	NA
PDT000030247.2	PDS000083226.107	7	Human	SRR651967	NA	0	NA	0	NA
PDT000030248.2	PDS000083226.107	7	Human	SRR651966	NA	0	NA	0	NA
PDT000030249.2	PDS000083226.107	7	Human	SRR651970	NA	0	NA	0	NA
PDT000030250.2	PDS000083226.107	7	Human	SRR651972	NA	0	NA	0	NA
PDT000030251.2	PDS000083226.107	7	Human	SRR651974	NA	0	NA	0	NA
PDT000030252.3	PDS000083226.107	7	Human	SRR651975	NA	0	NA	0	NA
PDT000030253.2	PDS000083226.107	7	Human	SRR651977	NA	0	NA	0	NA
PDT000030254.2	PDS000083226.107	7	Human	SRR651976	NA	0	NA	0	NA
PDT000030255.2	PDS000083226.107	7	Human	SRR652071	NA	0	NA	0	NA
PDT000030256.2	PDS000083226.107	7	Human	SRR651994	NA	0	NA	0	NA
PDT000030257.3	PDS000083226.107	7	Human	SRR652073	NA	0	NA	0	NA
PDT000030258.2	PDS000030237.809	7	Human	SRR652079	NA	0	NA	0	NA
PDT000030259.2	PDS000030237.809	7	Human	SRR652077	NA	0	NA	0	NA
PDT000030260.2	PDS000030237.809	7	Human	SRR652078	NA	0	NA	0	NA
PDT000030261.2	PDS000030237.809	7	Human	SRR652085	NA	0	NA	0	NA
PDT000030262.3	PDS000030237.809	7	Human	SRR652084	NA	0	NA	0	NA
PDT000030263.2	PDS000083226.107	7	Human	SRR652083	NA	0	NA	0	NA
PDT000030264.2	PDS000030237.809	7	Human	SRR652082	NA	0	NA	0	NA
PDT000030265.2	PDS000030237.809	7	Human	SRR652081	NA	0	NA	0	NA
PDT000030266.2	PDS000030237.809	7	Human	SRR652080	NA	0	NA	0	NA
PDT000030267.3	PDS000083226.107	7	Human	SRR653600	NA	0	NA	0	NA
PDT000030268.4	PDS000083226.107	7	Human	SRR653601	NA	0	NA	0	NA
PDT000030269.4	PDS000083226.107	7	Human	SRR653603	NA	0	NA	0	NA
PDT000030302.3	PDS000083226.107	7	Human	SRR1284716	GCA_010701065.1	0	NA	0	NA
PDT000030303.4	PDS000030237.809	7	Human	SRR1300593	GCA_010923395.1	0	NA	0	NA
PDT000030304.3	PDS000032668.651	7	Human	SRR1284731	GCA_011450075.1	0	NA	0	NA
PDT000030516.2	PDS000030237.809	7	Non-human	SRR1292281	GCA_006841805.1	0	NA	0	NA
PDT000030517.2	PDS000030237.809	7	Non-human	SRR1292263	GCA_005933035.1	0	NA	0	NA
PDT000030518.2	PDS000030237.809	7	Non-human	SRR1292264	GCA_006084135.1	0	NA	0	NA
PDT000030519.2	PDS000030237.809	7	Non-human	SRR1292275	GCA_006083775.1	0	NA	0	NA
PDT000030544.2	PDS000030237.809	7	Non-human	SRR1292330	GCA_006841825.1	0	NA	0	NA
PDT000030718.3	PDS000084710.31	7	Human	ERR048506	NA	1	gyrA_D87Y=POINT	1	Fluoroquinolone/quinolone
PDT000030719.2	PDS000030883.5	7	Human	ERR048510	NA	0	NA	0	NA
PDT000030721.2	PDS000084710.31	7	Human	ERR048502	GCA_010121465.1	1	gyrA_D87Y=POINT	1	Fluoroquinolone/quinolone
PDT000030722.2	PDS000084710.31	7	Human	ERR048514	NA	1	gyrA_D87Y=POINT	1	Fluoroquinolone/quinolone
PDT000030724.3	PDS000084710.31	7	Human	ERR048515	NA	0	NA	0	NA
PDT000030725.2	PDS000077444.6	7	Human	ERR048520	NA	0	NA	0	NA
PDT000030727.2	PDS000084710.31	7	Human	ERR048511	NA	0	NA	0	NA
PDT000030728.5	PDS000077398.13	7	Human	ERR048521	NA	0	NA	0	NA
PDT000030729.2	PDS000026860.121	7	Human	ERR048519	NA	0	NA	0	NA
PDT000030730.3	PDS000084710.31	7	Human	ERR048509	NA	0	NA	0	NA
PDT000030731.2	PDS000083314.77	7	Human	ERR048518	NA	1	gyrA_D87N=POINT	1	Fluoroquinolone/quinolone
PDT000030732.2	PDS000084710.31	7	Human	ERR048512	NA	0	NA	0	NA
PDT000030735.2	PDS000084710.31	7	Human	ERR048516	NA	1	gyrA_D87Y=POINT	1	Fluoroquinolone/quinolone
PDT000030736.3	PDS000026895.24	7	Human	ERR048517	NA	0	NA	0	NA
PDT000030739.2	PDS000077354.2	7	Human	ERR048508	NA	1	gyrA_D87Y=POINT	1	Fluoroquinolone/quinolone
PDT000030740.2	PDS000032690.5	7	Human	ERR048503	GCA_010121445.1	0	NA	0	NA
PDT000030847.2	PDS000009153.8	7	NA	ERR230409	GCA_010675605.1	0	NA	0	NA
PDT000030849.2	PDS000029665.9	7	NA	ERR304803	NA	0	NA	0	NA
PDT000030850.2	PDS000030131.7	7	NA	ERR304806	NA	1	gyrA_D87Y=POINT	1	Fluoroquinolone/quinolone
PDT000030852.2	PDS000083226.107	7	NA	ERR304820	NA	0	NA	0	NA
PDT000030853.2	PDS000029746.3	6	NA	ERR304828	NA	0	NA	0	NA
PDT000030855.2	PDS000065758.319	7	NA	ERR304833	NA	0	NA	0	NA
PDT000030856.2	PDS000004725.27	7	NA	ERR304840	NA	1	gyrA_D87Y=POINT	1	Fluoroquinolone/quinolone
PDT000030857.2	PDS000065758.319	7	NA	ERR304845	NA	0	NA	0	NA
PDT000030859.2	PDS000084710.31	7	NA	ERR304849	NA	1	gyrA_D87Y=POINT	1	Fluoroquinolone/quinolone
PDT000030860.2	PDS000040804.2	6	NA	ERR304852	NA	0	NA	0	NA
PDT000030861.3	PDS000065758.319	7	NA	ERR304851	NA	0	NA	0	NA
PDT000030910.2	PDS000042894.2	7	NA	ERR352121	GCA_016306205.1	0	NA	0	NA
PDT000030911.2	PDS000042894.2	7	NA	ERR352122	GCA_016306485.1	0	NA	0	NA
PDT000030912.2	PDS000074062.8	7	Human	ERR311284	GCA_009628055.1	6	aph(3'')-Ib,aph(3')-Ia,aph(6)-Id,blaTEM-1,catA2,tet(A)	4	Aminoglycoside,Beta-lactam,Phenicol,Tetracycline
PDT000030913.2	PDS000065758.319	7	Human	ERR338951	GCA_009618655.1	0	NA	0	NA
PDT000030914.2	PDS000074062.8	7	Human	ERR311310	GCA_009628035.1	8	aph(3'')-Ib,aph(6)-Id,blaTEM-1,catA2,dfrA7,sul1,sul2,tet(A)	6	Aminoglycoside,Beta-lactam,Phenicol,Diaminopyrimidine,Sulfonamide,Tetracycline
PDT000030915.2	PDS000073970.6	7	NA	ERR374246	GCA_009628095.1	8	aph(3'')-Ib,aph(6)-Id,blaTEM-1,catA1,dfrA7,sul1,sul2,tet(B)	6	Aminoglycoside,Beta-lactam,Phenicol,Diaminopyrimidine,Sulfonamide,Tetracycline
PDT000030916.2	PDS000042884.1	9	NA	ERR369397	NA	0	NA	0	NA
PDT000030918.2	PDS000082589.1	7	Human	ERR317076	GCA_010660205.1	0	NA	0	NA
PDT000030919.2	PDS000074062.8	7	Human	ERR311282	GCA_009628135.1	5	aph(3'')-Ib,aph(6)-Id,blaTEM-1,catA2,tet(A)	4	Aminoglycoside,Beta-lactam,Phenicol,Tetracycline
PDT000030920.2	PDS000084710.31	7	NA	ERR317065	GCA_009619515.1	2	aph(3')-Ia,gyrA_D87Y=POINT	2	Aminoglycoside,Fluoroquinolone/quinolone
PDT000030921.2	PDS000084710.31	7	Human	ERR338268	GCA_009620315.1	0	NA	0	NA
PDT000030922.2	PDS000084711.33	7	Human	ERR338932	GCA_009619535.1	1	ramR_G25A=POINT	0	NA
PDT000030924.2	PDS000084710.31	7	Human	ERR338918	GCA_009620375.1	1	gyrA_D87N=POINT	1	Fluoroquinolone/quinolone
PDT000030926.2	PDS000084711.33	7	Human	ERR338942	GCA_009628015.1	0	NA	0	NA
PDT000030927.2	PDS000065758.319	7	Human	ERR338949	GCA_009628155.1	0	NA	0	NA
PDT000030928.2	PDS000004720.177	7	Human	ERR311261	GCA_009628205.1	0	NA	0	NA
PDT000030976.2	PDS000084710.31	7	NA	ERR317020	GCA_009628175.1	0	NA	0	NA
PDT000030977.2	PDS000084710.31	7	NA	ERR317023	GCA_009628195.1	1	gyrA_D87Y=POINT	1	Fluoroquinolone/quinolone
PDT000030978.2	PDS000077444.6	7	NA	ERR317026	GCA_010693755.1	0	NA	0	NA
PDT000030979.2	PDS000008284.19	7	NA	ERR317029	GCA_009628235.1	1	blaTEM-1	1	Beta-lactam
PDT000030980.2	PDS000084710.31	7	NA	ERR317032	GCA_009628065.1	1	gyrA_D87Y=POINT	1	Fluoroquinolone/quinolone
PDT000030981.2	PDS000077444.6	7	NA	ERR317035	GCA_009620395.1	0	NA	0	NA
PDT000030982.2	PDS000084710.31	7	NA	ERR317038	GCA_009628115.1	1	tet(A)	1	Tetracycline
PDT000030983.2	PDS000084710.31	7	NA	ERR317041	GCA_010639565.1	0	NA	0	NA
PDT000030984.2	PDS000084710.31	7	NA	ERR317044	GCA_009620495.1	0	NA	0	NA
PDT000030985.2	PDS000042822.2	7	NA	ERR317047	NA	0	NA	0	NA
PDT000030986.2	PDS000084710.31	7	NA	ERR317050	GCA_009628255.1	0	NA	0	NA
PDT000030987.2	PDS000084710.31	7	NA	ERR317053	GCA_009620455.1	0	NA	0	NA
PDT000030988.2	PDS000084710.31	7	NA	ERR317056	GCA_010694725.1	0	NA	0	NA
PDT000030990.2	PDS000042435.175	7	NA	ERR317062	GCA_009620435.1	0	NA	0	NA
PDT000030992.2	PDS000042491.3	7	NA	ERR317071	NA	1	bleO	1	Glycopeptide
PDT000030994.2	PDS000026869.164	7	Human	ERR317077	GCA_009628295.1	5	aph(3'')-Ib,aph(6)-Id,blaTEM-1,gyrA_D87Y=POINT,sul2	4	Aminoglycoside,Beta-lactam,Fluoroquinolone/quinolone,Sulfonamide
PDT000030995.2	PDS000032675.13	7	Human	ERR311255	GCA_009620475.1	0	NA	0	NA
PDT000030996.2	PDS000030859.7	7	Human	ERR311258	GCA_009628315.1	0	NA	0	NA
PDT000030997.2	PDS000077511.1	7	NA	ERR311264	GCA_009628355.1	0	NA	0	NA
PDT000030999.2	PDS000029246.5	7	Human	ERR311270	GCA_009628335.1	1	ramR_G25A=POINT	0	NA
PDT000031000.2	PDS000002770.369	7	NA	ERR311273	GCA_009628415.1	0	NA	0	NA
PDT000031002.2	PDS000042490.2	7	NA	ERR311279	GCA_009628545.1	0	NA	0	NA
PDT000031003.2	PDS000084710.31	7	NA	ERR317021	GCA_009628375.1	0	NA	0	NA
PDT000031004.2	PDS000084710.31	7	NA	ERR317024	GCA_009628455.1	0	NA	0	NA
PDT000031005.2	PDS000077444.6	7	NA	ERR317027	GCA_009620095.1	0	NA	0	NA
PDT000031006.2	PDS000008284.19	7	NA	ERR317030	GCA_009628515.1	1	blaTEM-1	1	Beta-lactam
PDT000031007.2	PDS000084710.31	7	NA	ERR317033	GCA_009628495.1	1	gyrA_D87Y=POINT	1	Fluoroquinolone/quinolone
PDT000031008.2	PDS000084710.31	7	NA	ERR317036	GCA_011411435.1	1	tet(A)	1	Tetracycline
PDT000031009.2	PDS000084710.31	7	NA	ERR317039	GCA_009620115.1	0	NA	0	NA
PDT000031010.2	PDS000084710.31	7	NA	ERR317042	GCA_009620155.1	0	NA	0	NA
PDT000031011.2	PDS000084710.31	7	NA	ERR317045	GCA_009620195.1	0	NA	0	NA
PDT000031012.2	PDS000084710.31	7	NA	ERR317048	GCA_009628475.1	0	NA	0	NA
PDT000031013.2	PDS000084710.31	7	NA	ERR317051	GCA_009628575.1	0	NA	0	NA
PDT000031014.2	PDS000084710.31	7	NA	ERR317054	GCA_009628535.1	0	NA	0	NA
PDT000031017.2	PDS000074062.8	7	Human	ERR311283	GCA_009620255.1	5	aph(3'')-Ib,aph(6)-Id,blaTEM-1,catA2,tet(A)	4	Aminoglycoside,Beta-lactam,Phenicol,Tetracycline
PDT000031019.2	PDS000074062.8	7	Human	ERR311286	GCA_009628595.1	6	aph(3'')-Ib,aph(6)-Id,blaTEM-1,catA2,sul2,tet(A)	5	Aminoglycoside,Beta-lactam,Phenicol,Sulfonamide,Tetracycline
PDT000031020.2	PDS000074062.8	7	Human	ERR311289	GCA_009620235.1	4	aph(3'')-Ib,aph(6)-Id,blaTEM-1,catA2	3	Aminoglycoside,Beta-lactam,Phenicol
PDT000031021.2	PDS000074062.8	7	Human	ERR311292	GCA_009628615.1	7	aph(3'')-Ib,aph(3')-Ia,aph(6)-Id,blaTEM-1,catA2,sul2,tet(A)	5	Aminoglycoside,Beta-lactam,Phenicol,Sulfonamide,Tetracycline
PDT000031022.2	PDS000074062.8	7	Human	ERR311294	GCA_009628635.1	7	aph(3'')-Ib,aph(3')-Ia,aph(6)-Id,blaTEM-1,catA2,sul2,tet(A)	5	Aminoglycoside,Beta-lactam,Phenicol,Sulfonamide,Tetracycline
PDT000031023.2	PDS000074062.8	7	Human	ERR311296	GCA_010695165.1	6	aph(3'')-Ib,aph(6)-Id,blaTEM-1,catA2,sul2,tet(A)	5	Aminoglycoside,Beta-lactam,Phenicol,Sulfonamide,Tetracycline
PDT000031024.2	PDS000074062.8	7	Human	ERR311298	GCA_009628645.1	5	aph(3'')-Ib,aph(6)-Id,blaTEM=PARTIAL_END_OF_CONTIG,catA2,tet(A)	4	Aminoglycoside,Beta-lactam,Phenicol,Tetracycline
PDT000031025.2	PDS000074062.8	7	Human	ERR311300	GCA_011073895.1	6	aph(3'')-Ib,aph(6)-Id,blaTEM-1,catA2,sul2,tet(A)	5	Aminoglycoside,Beta-lactam,Phenicol,Sulfonamide,Tetracycline
PDT000031029.2	PDS000030259.30	7	NA	ERR317063	GCA_009628735.1	0	NA	0	NA
PDT000031030.2	PDS000084710.31	7	NA	ERR317066	GCA_009628715.1	0	NA	0	NA
PDT000031031.2	PDS000032116.3	7	Human	ERR317069	GCA_009628775.1	0	NA	0	NA
PDT000031034.2	PDS000026885.54	7	Human	ERR317078	GCA_009628815.1	2	fosA7,gyrA_D87N=POINT	2	Unclassified,Fluoroquinolone/quinolone
PDT000031035.2	PDS000042458.1	7	Human	ERR311256	GCA_010121505.1	0	NA	0	NA
PDT000031036.2	PDS000032709.18	7	Human	ERR311259	GCA_009620295.1	1	gyrA_D87G=POINT	2	Fluoroquinolone/quinolone,Unclassified
PDT000031038.2	PDS000084711.33	7	NA	ERR311268	GCA_010693165.1	0	NA	0	NA
PDT000031041.2	PDS000042333.2	7	NA	ERR311277	GCA_009629135.1	0	NA	0	NA
PDT000031042.2	PDS000065776.6	7	NA	ERR311280	GCA_009629275.1	0	NA	0	NA
PDT000031043.2	PDS000074062.8	7	Human	ERR311287	GCA_010462565.1	5	aph(3'')-Ib,aph(6)-Id,blaTEM-1,catA2,tet(A)	4	Aminoglycoside,Beta-lactam,Phenicol,Tetracycline
PDT000031044.2	PDS000074062.8	7	Human	ERR311290	GCA_009629215.1	7	aph(3'')-Ib,aph(3')-Ia,aph(6)-Id,blaTEM-1,catA2,sul2,tet(A)	5	Aminoglycoside,Beta-lactam,Phenicol,Sulfonamide,Tetracycline
PDT000031045.2	PDS000074062.8	7	Human	ERR311295	GCA_010675885.1	6	aph(3'')-Ib,aph(6)-Id,blaTEM-1,catA2,sul2,tet(A)	5	Aminoglycoside,Beta-lactam,Phenicol,Sulfonamide,Tetracycline
PDT000031046.2	PDS000074062.8	7	Human	ERR311297	GCA_009629175.1	5	aph(3'')-Ib,aph(6)-Id,blaTEM=PARTIAL_END_OF_CONTIG,catA2,tet(A)	4	Aminoglycoside,Beta-lactam,Phenicol,Tetracycline
PDT000031047.2	PDS000074062.8	7	Human	ERR311299	GCA_009629195.1	8	aph(3'')-Ib,aph(3')-Ia,aph(6)-Id,blaTEM=PARTIAL_END_OF_CONTIG,blaTEM-1,catA2,sul2,tet(A)	5	Aminoglycoside,Beta-lactam,Phenicol,Sulfonamide,Tetracycline
PDT000031048.2	PDS000074062.8	7	Human	ERR311301	GCA_009629145.1	6	aph(3'')-Ib,aph(6)-Id,blaTEM-1,catA2,sul2,tet(A)	5	Aminoglycoside,Beta-lactam,Phenicol,Sulfonamide,Tetracycline
PDT000031049.2	PDS000074062.8	7	Human	ERR311303	GCA_009629295.1	5	aph(3'')-Ib,aph(6)-Id,blaTEM-1,catA2,tet(A)	4	Aminoglycoside,Beta-lactam,Phenicol,Tetracycline
PDT000031052.2	PDS000084710.31	7	NA	ERR317022	GCA_009629245.1	1	gyrA_D87Y=POINT	1	Fluoroquinolone/quinolone
PDT000031053.2	PDS000084710.31	7	NA	ERR317025	GCA_009620575.1	0	NA	0	NA
PDT000031054.2	PDS000077444.6	7	NA	ERR317028	GCA_009629315.1	0	NA	0	NA
PDT000031055.2	PDS000084710.31	7	NA	ERR317031	GCA_010509535.1	0	NA	0	NA
PDT000031056.2	PDS000077444.6	7	NA	ERR317034	GCA_009629365.1	0	NA	0	NA
PDT000031057.2	PDS000084710.31	7	NA	ERR317037	GCA_009629415.1	1	tet(A)	1	Tetracycline
PDT000031058.2	PDS000084710.31	7	NA	ERR317040	GCA_009629435.1	0	NA	0	NA
PDT000031059.2	PDS000084710.31	7	NA	ERR317043	GCA_009629495.1	0	NA	0	NA
PDT000031060.2	PDS000084710.31	7	NA	ERR317046	GCA_011435115.1	0	NA	0	NA
PDT000031061.2	PDS000084710.31	7	NA	ERR317049	GCA_009629455.1	0	NA	0	NA
PDT000031062.2	PDS000084710.31	7	NA	ERR317052	GCA_009629515.1	0	NA	0	NA
PDT000031063.2	PDS000084710.31	7	NA	ERR317055	GCA_009620555.1	0	NA	0	NA
PDT000031064.2	PDS000030259.30	7	NA	ERR317058	GCA_009620535.1	0	NA	0	NA
PDT000031065.2	PDS000084710.31	7	NA	ERR317061	GCA_010423785.1	0	NA	0	NA
PDT000031066.2	PDS000077444.6	7	NA	ERR317064	GCA_009629535.1	0	NA	0	NA
PDT000031067.2	PDS000084710.31	7	NA	ERR317067	GCA_009620615.1	0	NA	0	NA
PDT000031068.2	PDS000032692.25	7	Human	ERR317070	GCA_009628875.1	1	gyrA_S83Y=POINT	1	Fluoroquinolone/quinolone
PDT000031069.2	PDS000030237.809	7	Human	ERR317073	GCA_009620655.1	1	blaTEM-1	1	Beta-lactam
PDT000031071.2	PDS000073970.6	7	Human	ERR311257	GCA_009629555.1	8	aph(3'')-Ib,aph(6)-Id,blaTEM-1,catA1,dfrA7,sul1,sul2,tet(B)	6	Aminoglycoside,Beta-lactam,Phenicol,Diaminopyrimidine,Sulfonamide,Tetracycline
PDT000031072.2	PDS000074062.8	7	NA	ERR311260	NA	16	aac(3)-IIa,aac(6')-Ib-cr5,aph(3'')-Ib,aph(6)-Id,blaCTX-M-15,blaOXA-1,blaTEM-1,catA2,catB3=PARTIAL_END_OF_CONTIG,dfrA14,dfrA7,qnrB1,sul1,sul2,sul2=PARTIAL_END_OF_CONTIG,tet(A)	7	Aminoglycoside,Fluoroquinolone/quinolone,Beta-lactam,Phenicol,Diaminopyrimidine,Sulfonamide,Tetracycline
PDT000031073.2	PDS000032222.5	7	Human	ERR311263	GCA_009628895.1	0	NA	0	NA
PDT000031075.2	PDS000042435.175	7	Human	ERR311269	GCA_010457025.1	0	NA	0	NA
PDT000031077.2	PDS000042893.4	8	NA	ERR311275	NA	0	NA	0	NA
PDT000031079.2	PDS000004691.24	7	NA	ERR311281	GCA_009628955.1	0	NA	0	NA
PDT000031080.2	PDS000074062.8	7	Human	ERR311285	GCA_010664905.1	6	aph(3'')-Ib,aph(6)-Id,blaTEM-1,catA2,sul2,tet(A)	5	Aminoglycoside,Beta-lactam,Phenicol,Sulfonamide,Tetracycline
PDT000031082.2	PDS000074062.8	7	Human	ERR311291	GCA_009629035.1	7	aph(3'')-Ib,aph(3')-Ia,aph(6)-Id,blaTEM-1,catA2,sul2,tet(A)	5	Aminoglycoside,Beta-lactam,Phenicol,Sulfonamide,Tetracycline
PDT000031083.2	PDS000074062.8	7	Human	ERR311293	GCA_009629015.1	7	aph(3'')-Ib,aph(3')-Ia,aph(6)-Id,blaTEM-1,catA2,sul2,tet(A)	5	Aminoglycoside,Beta-lactam,Phenicol,Sulfonamide,Tetracycline
PDT000031086.2	PDS000074062.8	7	Human	ERR311311	GCA_009628975.1	8	aph(3'')-Ib,aph(6)-Id,blaTEM-1,catA2,dfrA7,sul1,sul2,tet(A)	6	Aminoglycoside,Beta-lactam,Phenicol,Diaminopyrimidine,Sulfonamide,Tetracycline
PDT000031087.2	PDS000084710.31	7	Human	ERR338252	GCA_009628995.1	1	gyrA_D87N=POINT	1	Fluoroquinolone/quinolone
PDT000031088.2	PDS000084711.33	7	Human	ERR338253	GCA_009619455.1	0	NA	0	NA
PDT000031089.2	PDS000084711.33	7	Human	ERR338254	GCA_009620595.1	0	NA	0	NA
PDT000031090.2	PDS000042252.5	7	Human	ERR338255	GCA_010659985.1	0	NA	0	NA
PDT000031091.2	PDS000065758.319	7	Human	ERR338256	GCA_009629575.1	0	NA	0	NA
PDT000031092.2	PDS000065758.319	7	Human	ERR338257	GCA_009628385.1	0	NA	0	NA
PDT000031093.2	PDS000084711.33	7	Human	ERR338258	GCA_009620715.1	0	NA	0	NA
PDT000031094.2	PDS000084710.31	7	Human	ERR338259	GCA_009629075.1	1	gyrA_D87N=POINT	1	Fluoroquinolone/quinolone
PDT000031095.2	PDS000084710.31	7	Human	ERR338260	GCA_009628675.1	0	NA	0	NA
PDT000031096.2	PDS000084710.31	7	Human	ERR338261	GCA_009629395.1	0	NA	0	NA
PDT000031097.2	PDS000074062.8	7	Human	ERR338262	GCA_009618855.1	8	aph(3'')-Ib,aph(6)-Id,blaTEM-1,catA2,dfrA7,sul1,sul2,tet(A)	6	Aminoglycoside,Beta-lactam,Phenicol,Diaminopyrimidine,Sulfonamide,Tetracycline
PDT000031099.2	PDS000065758.319	7	Human	ERR338264	GCA_009629115.1	4	aadA1=PARTIAL_END_OF_CONTIG,blaCMY,blaCMY-2,sul1	3	Aminoglycoside,Beta-lactam,Sulfonamide
PDT000031100.2	PDS000084711.33	7	Human	ERR338265	GCA_011411895.1	0	NA	0	NA
PDT000031101.2	PDS000084711.33	7	Human	ERR338266	GCA_009620695.1	0	NA	0	NA
PDT000031102.2	PDS000065758.319	7	Human	ERR338267	GCA_009629635.1	0	NA	0	NA
PDT000031103.2	PDS000084711.33	7	Human	ERR338269	GCA_009629475.1	0	NA	0	NA
PDT000031104.2	PDS000084710.31	7	Human	ERR338270	GCA_009620635.1	0	NA	0	NA
PDT000031105.2	PDS000084710.31	7	Human	ERR338271	GCA_010540295.1	1	gyrA_D87N=POINT	1	Fluoroquinolone/quinolone
PDT000031106.2	PDS000065758.319	7	Human	ERR338272	GCA_009620735.1	0	NA	0	NA
PDT000031107.2	PDS000084711.33	7	Human	ERR338273	GCA_009620795.1	0	NA	0	NA
PDT000031108.2	PDS000065758.319	7	Human	ERR338274	GCA_009629355.1	0	NA	0	NA
PDT000031109.2	PDS000042892.4	7	Human	ERR338275	GCA_009619315.1	0	NA	0	NA
PDT000031110.2	PDS000084711.33	7	Human	ERR338276	GCA_010512935.1	0	NA	0	NA
PDT000031111.2	PDS000074062.8	7	Human	ERR338277	GCA_009629335.1	8	aph(3'')-Ib,aph(6)-Id,blaTEM-1,catA2,dfrA7,sul1,sul2,tet(A)	6	Aminoglycoside,Beta-lactam,Phenicol,Diaminopyrimidine,Sulfonamide,Tetracycline
PDT000031112.2	PDS000084710.31	7	Human	ERR338278	GCA_009630715.1	1	gyrA_D87N=POINT	1	Fluoroquinolone/quinolone
PDT000031113.2	PDS000084711.33	7	Human	ERR338279	GCA_009630275.1	0	NA	0	NA
PDT000031114.2	PDS000084710.31	7	Human	ERR338280	GCA_009630195.1	0	NA	0	NA
PDT000031115.2	PDS000065758.319	7	Human	ERR338281	GCA_011411055.1	0	NA	0	NA
PDT000031116.2	PDS000065758.319	7	Human	ERR338282	GCA_009630355.1	0	NA	0	NA
PDT000031117.2	PDS000084710.31	7	Human	ERR338283	GCA_009629935.1	1	gyrA_D87N=POINT	1	Fluoroquinolone/quinolone
PDT000031118.2	PDS000084710.31	7	Human	ERR338284	GCA_009630695.1	1	gyrA_D87N=POINT	1	Fluoroquinolone/quinolone
PDT000031119.2	PDS000084711.33	7	Human	ERR338285	GCA_009629815.1	0	NA	0	NA
PDT000031120.2	PDS000032668.651	7	Human	ERR338286	GCA_009630435.1	0	NA	0	NA
PDT000031121.2	PDS000084710.31	7	Human	ERR338287	GCA_009630235.1	1	gyrA_D87N=POINT	1	Fluoroquinolone/quinolone
PDT000031122.2	PDS000084711.33	7	Human	ERR338288	GCA_009620835.1	0	NA	0	NA
PDT000031123.2	PDS000065758.319	7	Human	ERR338289	GCA_009620875.1	0	NA	0	NA
PDT000031124.2	PDS000065758.319	7	Human	ERR338290	GCA_009629095.1	0	NA	0	NA
PDT000031125.2	PDS000032668.651	7	Human	ERR338291	GCA_010406425.1	0	NA	0	NA
PDT000031126.2	PDS000084710.31	7	Human	ERR338292	GCA_009620895.1	4	aph(6)-Id,dfrA14,gyrA_D87N=POINT,sul2	4	Aminoglycoside,Diaminopyrimidine,Fluoroquinolone/quinolone,Sulfonamide
PDT000031127.2	PDS000084711.33	7	Human	ERR338293	GCA_009619575.1	0	NA	0	NA
PDT000031128.2	PDS000065758.319	7	Human	ERR338294	GCA_009620215.1	0	NA	0	NA
PDT000031129.2	PDS000084710.31	7	Human	ERR338295	GCA_009630035.1	1	gyrA_D87N=POINT	1	Fluoroquinolone/quinolone
PDT000031130.2	PDS000084711.33	7	Human	ERR338296	GCA_010694635.1	0	NA	0	NA
PDT000031131.2	PDS000084711.33	7	Human	ERR338297	GCA_009630415.1	0	NA	0	NA
PDT000031132.2	PDS000042891.2	9	NA	ERR338298	NA	0	NA	0	NA
PDT000031133.2	PDS000084711.33	7	Human	ERR338299	GCA_009629775.1	0	NA	0	NA
PDT000031134.2	PDS000084710.31	7	Human	ERR338300	GCA_009629735.1	1	gyrA_D87N=POINT	1	Fluoroquinolone/quinolone
PDT000031135.3	PDS000084710.31	7	Human	ERR338301	GCA_009620135.1	1	gyrA_D87N=POINT	1	Fluoroquinolone/quinolone
PDT000031136.2	PDS000084710.31	7	Human	ERR338302	GCA_009629655.1	1	gyrA_D87N=POINT	1	Fluoroquinolone/quinolone
PDT000031137.2	PDS000084710.31	7	Human	ERR338303	GCA_009620415.1	0	NA	0	NA
PDT000031138.2	PDS000084711.33	7	Human	ERR338304	GCA_009630095.1	0	NA	0	NA
PDT000031139.2	PDS000042889.2	5	Human	ERR338305	GCA_009629795.1	0	NA	0	NA
PDT000031140.3	PDS000065758.319	7	Human	ERR338306	GCA_009629895.1	0	NA	0	NA
PDT000031141.2	PDS000084710.31	7	Human	ERR338307	GCA_009629665.1	0	NA	0	NA
PDT000031142.2	PDS000084711.33	7	Human	ERR338308	GCA_009629915.1	0	NA	0	NA
PDT000031143.2	PDS000084710.31	7	Human	ERR338309	GCA_009630535.1	1	gyrA_D87N=POINT	1	Fluoroquinolone/quinolone
PDT000031144.2	PDS000084710.31	7	Human	ERR338310	GCA_009629715.1	1	gyrA_D87N=POINT	1	Fluoroquinolone/quinolone
PDT000031145.3	PDS000084711.33	7	Human	ERR338311	GCA_009630375.1	0	NA	0	NA
PDT000031146.2	PDS000065758.319	7	Human	ERR338312	GCA_009630475.1	0	NA	0	NA
PDT000031147.2	PDS000084710.31	7	Human	ERR338313	GCA_009629955.1	1	gyrA_D87N=POINT	1	Fluoroquinolone/quinolone
PDT000031148.2	PDS000065758.319	7	Human	ERR338314	GCA_009620515.1	0	NA	0	NA
PDT000031150.2	PDS000032668.651	7	Human	ERR338316	GCA_009630115.1	0	NA	0	NA
PDT000031151.2	PDS000084710.31	7	Human	ERR338317	GCA_009620675.1	1	gyrA_D87N=POINT	1	Fluoroquinolone/quinolone
PDT000031152.2	PDS000084711.33	7	Human	ERR338318	GCA_009619655.1	0	NA	0	NA
PDT000031153.3	PDS000032668.651	7	Human	ERR338905	GCA_009629595.1	0	NA	0	NA
PDT000031154.2	PDS000084710.31	7	Human	ERR338906	GCA_009619595.1	1	gyrA_D87N=POINT	1	Fluoroquinolone/quinolone
PDT000031155.2	PDS000084710.31	7	Human	ERR338907	GCA_009619615.1	1	gyrA_D87N=POINT	1	Fluoroquinolone/quinolone
PDT000031156.2	PDS000084710.31	7	Human	ERR338908	GCA_009630595.1	1	gyrA_D87N=POINT	1	Fluoroquinolone/quinolone
PDT000031157.2	PDS000084711.33	7	Human	ERR338909	GCA_009629995.1	0	NA	0	NA
PDT000031158.2	PDS000084710.31	7	Human	ERR338910	GCA_009629615.1	1	gyrA_D87N=POINT	1	Fluoroquinolone/quinolone
PDT000031159.2	PDS000065758.319	7	Human	ERR338911	GCA_009630175.1	0	NA	0	NA
PDT000031160.2	PDS000084710.31	7	Human	ERR338912	GCA_009619555.1	0	NA	0	NA
PDT000031161.2	PDS000084711.33	7	Human	ERR338913	GCA_009629875.1	0	NA	0	NA
PDT000031162.2	PDS000042252.5	7	Human	ERR338914	GCA_009630615.1	0	NA	0	NA
PDT000031163.2	PDS000065758.319	7	Human	ERR338915	GCA_009619675.1	0	NA	0	NA
PDT000031164.2	PDS000065758.319	7	Human	ERR338916	GCA_009619625.1	0	NA	0	NA
PDT000031165.2	PDS000084710.31	7	Human	ERR338917	GCA_009619715.1	1	gyrA_D87N=POINT	1	Fluoroquinolone/quinolone
PDT000031166.2	PDS000084711.33	7	Human	ERR338919	GCA_009630315.1	0	NA	0	NA
PDT000031167.2	PDS000084710.31	7	Human	ERR338920	GCA_009630455.1	1	gyrA_D87N=POINT	1	Fluoroquinolone/quinolone
PDT000031168.2	PDS000032668.651	7	Human	ERR338921	GCA_009630575.1	0	NA	0	NA
PDT000031169.2	PDS000032668.651	7	Human	ERR338922	GCA_009630495.1	0	NA	0	NA
PDT000031170.2	PDS000032668.651	7	Human	ERR338923	GCA_009619755.1	0	NA	0	NA
PDT000031171.2	PDS000084711.33	7	Human	ERR338924	GCA_009619775.1	0	NA	0	NA
PDT000031172.3	PDS000084710.31	7	Human	ERR338925	GCA_009630635.1	1	gyrA_D87N=POINT	1	Fluoroquinolone/quinolone
PDT000031173.2	PDS000084710.31	7	Human	ERR338926	GCA_009629755.1	1	gyrA_D87N=POINT	1	Fluoroquinolone/quinolone
PDT000031174.2	PDS000084711.33	7	Human	ERR338927	GCA_009619815.1	0	NA	0	NA
PDT000031175.2	PDS000042892.4	7	Human	ERR338928	GCA_009630755.1	0	NA	0	NA
PDT000031176.2	PDS000065758.319	7	Human	ERR338929	GCA_009630675.1	0	NA	0	NA
PDT000031177.2	PDS000084711.33	7	Human	ERR338930	GCA_009630335.1	0	NA	0	NA
PDT000031178.2	PDS000032668.651	7	Human	ERR338931	GCA_009629855.1	0	NA	0	NA
PDT000031179.2	PDS000084711.33	7	Human	ERR338933	GCA_009630055.1	0	NA	0	NA
PDT000031180.2	PDS000084711.33	7	Human	ERR338934	GCA_009630795.1	0	NA	0	NA
PDT000031181.2	PDS000084711.33	7	Human	ERR338935	GCA_009630655.1	1	ramR_G25A=POINT	0	NA
PDT000031182.2	PDS000084710.31	7	Human	ERR338936	GCA_009619855.1	1	gyrA_D87N=POINT	1	Fluoroquinolone/quinolone
PDT000031183.2	PDS000084710.31	7	Human	ERR338937	GCA_009619895.1	1	gyrA_D87N=POINT	1	Fluoroquinolone/quinolone
PDT000031184.2	PDS000084710.31	7	Human	ERR338938	GCA_009630735.1	1	gyrA_D87N=POINT	1	Fluoroquinolone/quinolone
PDT000031185.3	PDS000084710.31	7	Human	ERR338939	GCA_009630855.1	0	NA	0	NA
PDT000031186.2	PDS000042983.1	7	Human	ERR338940	GCA_009619915.1	0	NA	0	NA
PDT000031187.2	PDS000032668.651	7	Human	ERR338941	GCA_009619955.1	0	NA	0	NA
PDT000031188.3	PDS000042983.1	7	Human	ERR338943	GCA_009630075.1	0	NA	0	NA
PDT000031189.2	PDS000084711.33	7	Human	ERR338944	GCA_009630255.1	0	NA	0	NA
PDT000031190.2	PDS000084711.33	7	Human	ERR338945	GCA_009630295.1	0	NA	0	NA
PDT000031191.2	PDS000084710.31	7	Human	ERR338946	GCA_009629835.1	0	NA	0	NA
PDT000031192.2	PDS000084711.33	7	Human	ERR338947	GCA_009630515.1	0	NA	0	NA
PDT000031193.2	PDS000084711.33	7	Human	ERR338948	GCA_009630015.1	0	NA	0	NA
PDT000031194.2	PDS000084711.33	7	Human	ERR338950	GCA_009629975.1	0	NA	0	NA
PDT000031195.2	PDS000084711.33	7	Human	ERR338952	GCA_009630395.1	0	NA	0	NA
PDT000031196.2	PDS000042891.2	9	NA	ERR338953	NA	0	NA	0	NA
PDT000031197.2	PDS000042889.2	5	Human	ERR338954	GCA_009619975.1	0	NA	0	NA
PDT000031198.2	PDS000065758.319	7	Human	ERR338955	GCA_009630775.1	0	NA	0	NA
PDT000031199.2	PDS000084711.33	7	Human	ERR338956	GCA_009630215.1	0	NA	0	NA
PDT000031200.2	PDS000065758.319	7	Human	ERR338957	GCA_009620055.1	0	NA	0	NA
PDT000031201.2	PDS000065758.319	7	Human	ERR338958	GCA_009630835.1	6	aph(3'')-Ib,aph(6)-Id,blaTEM-1,dfrA8,sul2,tet(B)	5	Aminoglycoside,Beta-lactam,Diaminopyrimidine,Sulfonamide,Tetracycline
PDT000031202.2	PDS000065758.319	7	Human	ERR338959	GCA_009630875.1	0	NA	0	NA
PDT000031203.2	PDS000084711.33	7	Human	ERR338960	GCA_009630815.1	0	NA	0	NA
PDT000031204.2	PDS000065758.319	7	Human	ERR338961	GCA_009630915.1	0	NA	0	NA
PDT000031205.2	PDS000065758.319	7	Human	ERR338962	GCA_009619935.1	0	NA	0	NA
PDT000031206.2	PDS000065758.319	7	Human	ERR338963	GCA_009630895.1	0	NA	0	NA
PDT000031207.2	PDS000065758.319	7	Human	ERR338964	GCA_009630995.1	0	NA	0	NA
PDT000031208.2	PDS000065758.319	7	Human	ERR338965	GCA_009630975.1	6	aph(3'')-Ib,aph(6)-Id,blaTEM-1,dfrA8,sul2,tet(B)	5	Aminoglycoside,Beta-lactam,Diaminopyrimidine,Sulfonamide,Tetracycline
PDT000031209.2	PDS000084711.33	7	Human	ERR338966	GCA_009631015.1	0	NA	0	NA
PDT000031210.2	PDS000065758.319	7	Human	ERR338967	GCA_009630955.1	0	NA	0	NA
PDT000031211.2	PDS000065758.319	7	Human	ERR338968	GCA_009631055.1	0	NA	0	NA
PDT000031212.2	PDS000084710.31	7	Human	ERR338969	GCA_009631035.1	0	NA	0	NA
PDT000031213.2	PDS000084711.33	7	Human	ERR338970	GCA_009631095.1	0	NA	0	NA
PDT000031214.2	PDS000084711.33	7	Human	ERR338971	GCA_009620015.1	0	NA	0	NA
PDT000031223.2	PDS000042455.4	7	NA	ERR374224	GCA_009619995.1	7	aac(3)-IIa,blaTEM,blaTEM-1,catA1,dfrA15,sul1,tet(C)	6	Aminoglycoside,Beta-lactam,Phenicol,Diaminopyrimidine,Sulfonamide,Tetracycline
PDT000031224.2	PDS000042455.4	7	NA	ERR374210	GCA_009631075.1	9	aac(3)-IIa,blaSHV-12,blaTEM=PARTIAL_END_OF_CONTIG,blaTEM,blaTEM-1,catA1,dfrA15,sul1,tet(C)	6	Aminoglycoside,Beta-lactam,Phenicol,Diaminopyrimidine,Sulfonamide,Tetracycline
PDT000031225.2	PDS000073970.6	7	NA	ERR374221	GCA_009631115.1	8	aph(3'')-Ib,aph(6)-Id,blaTEM-1,catA1,dfrA7,sul1,sul2,tet(B)	6	Aminoglycoside,Beta-lactam,Phenicol,Diaminopyrimidine,Sulfonamide,Tetracycline
PDT000031226.2	PDS000073970.6	7	NA	ERR374213	GCA_009631195.1	1	blaTEM-1	1	Beta-lactam
PDT000031227.2	PDS000073970.6	7	NA	ERR369341	GCA_009631155.1	1	blaTEM-1	1	Beta-lactam
PDT000031228.2	PDS000073970.6	7	NA	ERR369342	GCA_009631135.1	1	blaTEM-1	1	Beta-lactam
PDT000031229.2	PDS000042888.5	7	NA	ERR374244	GCA_009630125.1	5	aadA1,blaTEM-1,dfrA15,sul1,tet(A)	5	Aminoglycoside,Beta-lactam,Diaminopyrimidine,Sulfonamide,Tetracycline
PDT000031230.2	PDS000073970.6	7	NA	ERR374235	GCA_009630935.1	8	aph(3'')-Ib,aph(6)-Id,blaTEM-1,catA1,dfrA7,sul1,sul2,tet(B)	6	Aminoglycoside,Beta-lactam,Phenicol,Diaminopyrimidine,Sulfonamide,Tetracycline
PDT000031231.2	PDS000073970.6	7	NA	ERR374234	GCA_009620075.1	8	aph(3'')-Ib,aph(6)-Id,blaTEM-1,catA1,dfrA7,sul1,sul2,tet(B)	6	Aminoglycoside,Beta-lactam,Phenicol,Diaminopyrimidine,Sulfonamide,Tetracycline
PDT000031232.2	PDS000073970.6	7	NA	ERR369343	GCA_009630555.1	1	blaTEM-1	1	Beta-lactam
PDT000031233.2	PDS000073970.6	7	NA	ERR374222	GCA_009620915.1	8	aph(3'')-Ib,aph(6)-Id,blaTEM-1,catA1,dfrA7,sul1,sul2,tet(B)	6	Aminoglycoside,Beta-lactam,Phenicol,Diaminopyrimidine,Sulfonamide,Tetracycline
PDT000031234.2	PDS000073970.6	7	NA	ERR374226	GCA_009619415.1	8	aph(3'')-Ib,aph(6)-Id,blaTEM-1,catA1,dfrA7,sul1,sul2,tet(B)	6	Aminoglycoside,Beta-lactam,Phenicol,Diaminopyrimidine,Sulfonamide,Tetracycline
PDT000031235.2	PDS000073970.6	7	NA	ERR374216	GCA_009630155.1	5	blaTEM-1,catA1,dfrA7,sul1,tet(B)	5	Beta-lactam,Phenicol,Diaminopyrimidine,Sulfonamide,Tetracycline
PDT000031236.2	PDS000073970.6	7	NA	ERR374230	GCA_009631215.1	8	aph(3'')-Ib,aph(6)-Id,blaTEM-1,catA1,dfrA7,sul1,sul2,tet(B)	6	Aminoglycoside,Beta-lactam,Phenicol,Diaminopyrimidine,Sulfonamide,Tetracycline
PDT000031237.2	PDS000073970.6	7	NA	ERR374245	GCA_009631255.1	8	aph(3'')-Ib,aph(6)-Id,blaTEM-1,catA1,dfrA7,sul1,sul2,tet(B)	6	Aminoglycoside,Beta-lactam,Phenicol,Diaminopyrimidine,Sulfonamide,Tetracycline
PDT000031238.2	PDS000042455.4	7	NA	ERR374228	GCA_009620935.1	4	blaSHV-12,blaTEM-1,dfrA15,sul1	3	Beta-lactam,Diaminopyrimidine,Sulfonamide
PDT000031239.2	PDS000073970.6	7	NA	ERR374215	GCA_009631275.1	8	aph(3'')-Ib,aph(6)-Id,blaTEM-1,catA1,dfrA7,sul1,sul2,tet(B)	6	Aminoglycoside,Beta-lactam,Phenicol,Diaminopyrimidine,Sulfonamide,Tetracycline
PDT000031240.2	PDS000073970.6	7	NA	ERR374218	GCA_009631455.1	1	blaTEM-1	1	Beta-lactam
PDT000031241.2	PDS000077318.1	7	NA	ERR374209	GCA_009631475.1	5	aadA1,blaTEM-1,dfrA15,sul1,tet(A)	5	Aminoglycoside,Beta-lactam,Diaminopyrimidine,Sulfonamide,Tetracycline
PDT000031242.2	PDS000074048.1	7	NA	ERR374207	GCA_009631375.1	6	aph(3'')-Ib,aph(6)-Id,blaTEM-1,dfrA15,sul1,tet(A)	5	Aminoglycoside,Beta-lactam,Diaminopyrimidine,Sulfonamide,Tetracycline
PDT000031243.2	PDS000073970.6	7	NA	ERR374229	GCA_009631355.1	8	aph(3'')-Ib,aph(6)-Id,blaTEM-1,catA1,dfrA7,sul1,sul2,tet(B)	6	Aminoglycoside,Beta-lactam,Phenicol,Diaminopyrimidine,Sulfonamide,Tetracycline
PDT000031244.2	PDS000073970.6	7	NA	ERR374225	GCA_009631535.1	8	aph(3'')-Ib,aph(6)-Id,blaTEM-1,catA1,dfrA7,sul1,sul2,tet(B)	6	Aminoglycoside,Beta-lactam,Phenicol,Diaminopyrimidine,Sulfonamide,Tetracycline
PDT000031245.2	PDS000065101.1	7	NA	ERR374239	GCA_009620975.1	1	blaTEM-1	1	Beta-lactam
PDT000031246.2	PDS000073970.6	7	NA	ERR374212	GCA_009631515.1	5	blaTEM-1,catA1,dfrA7,sul1,tet(B)	5	Beta-lactam,Phenicol,Diaminopyrimidine,Sulfonamide,Tetracycline
PDT000031247.2	PDS000073981.1	7	NA	ERR374247	GCA_009620955.1	1	blaTEM-1	1	Beta-lactam
PDT000031248.2	PDS000073970.6	7	NA	ERR374219	GCA_009621015.1	8	aph(3'')-Ib,aph(6)-Id,blaTEM-1,catA1,dfrA7,sul1,sul2,tet(B)	6	Aminoglycoside,Beta-lactam,Phenicol,Diaminopyrimidine,Sulfonamide,Tetracycline
PDT000031249.2	PDS000074023.1	7	NA	ERR374240	GCA_009631615.1	0	NA	0	NA
PDT000031250.2	PDS000073970.6	7	NA	ERR374214	GCA_009631635.1	1	blaTEM-1	1	Beta-lactam
PDT000031251.2	PDS000042888.5	7	NA	ERR374248	GCA_009631565.1	5	aadA1,blaTEM-1,dfrA15,sul1,tet(A)	5	Aminoglycoside,Beta-lactam,Diaminopyrimidine,Sulfonamide,Tetracycline
PDT000031252.2	PDS000074112.2	7	NA	ERR374208	GCA_009621035.1	1	blaTEM-1	1	Beta-lactam
PDT000031253.2	PDS000073970.6	7	NA	ERR374243	GCA_009620995.1	4	blaTEM-1,dfrA15,sul1,tet(A)	4	Beta-lactam,Diaminopyrimidine,Sulfonamide,Tetracycline
PDT000031254.2	PDS000073970.6	7	NA	ERR374217	GCA_009631675.1	8	aph(3'')-Ib,aph(6)-Id,blaTEM-1,catA1,dfrA7,sul1,sul2,tet(B)	6	Aminoglycoside,Beta-lactam,Phenicol,Diaminopyrimidine,Sulfonamide,Tetracycline
PDT000031255.2	PDS000073970.6	7	NA	ERR369344	GCA_009631755.1	1	blaTEM-1	1	Beta-lactam
PDT000031256.2	PDS000073970.6	7	NA	ERR374233	GCA_009631735.1	8	aph(3'')-Ib,aph(6)-Id,blaTEM-1,catA1,dfrA7,sul1,sul2,tet(B)	6	Aminoglycoside,Beta-lactam,Phenicol,Diaminopyrimidine,Sulfonamide,Tetracycline
PDT000031257.2	PDS000073970.6	7	NA	ERR374238	GCA_009631715.1	8	aph(3'')-Ib,aph(6)-Id,blaTEM-1,catA1,dfrA7,sul1,sul2,tet(B)	6	Aminoglycoside,Beta-lactam,Phenicol,Diaminopyrimidine,Sulfonamide,Tetracycline
PDT000031258.2	PDS000073970.6	7	NA	ERR374211	GCA_009631775.1	9	aph(3'')-Ib,aph(6)-Id,blaTEM-1,catA1,dfrA7,gyrA_S83Y=POINT,sul1,sul2,tet(B)	7	Aminoglycoside,Beta-lactam,Phenicol,Diaminopyrimidine,Fluoroquinolone/quinolone,Sulfonamide,Tetracycline
PDT000031259.2	PDS000073970.6	7	NA	ERR374223	GCA_009621095.1	8	aph(3'')-Ib,aph(6)-Id,blaTEM-1,catA1,dfrA7,sul1,sul2,tet(B)	6	Aminoglycoside,Beta-lactam,Phenicol,Diaminopyrimidine,Sulfonamide,Tetracycline
PDT000031260.2	PDS000073970.6	7	NA	ERR374236	GCA_009620855.1	8	aph(3'')-Ib,aph(6)-Id,blaTEM-1,catA1,dfrA7,sul1,sul2,tet(B)	6	Aminoglycoside,Beta-lactam,Phenicol,Diaminopyrimidine,Sulfonamide,Tetracycline
PDT000031261.2	PDS000073970.6	7	NA	ERR374231	GCA_009620355.1	8	aph(3'')-Ib,aph(6)-Id,blaTEM-1,catA1,dfrA7,sul1,sul2,tet(B)	6	Aminoglycoside,Beta-lactam,Phenicol,Diaminopyrimidine,Sulfonamide,Tetracycline
PDT000031262.2	PDS000073970.6	7	NA	ERR374242	GCA_009631795.1	3	blaTEM-1,dfrA7,tet(B)	3	Beta-lactam,Diaminopyrimidine,Tetracycline
PDT000031263.2	PDS000073970.6	7	NA	ERR374241	GCA_009620765.1	7	aph(3'')-Ib,aph(6)-Id,blaTEM-1,catA1,dfrA7,sul2,tet(B)	6	Aminoglycoside,Beta-lactam,Phenicol,Diaminopyrimidine,Sulfonamide,Tetracycline
PDT000031264.2	PDS000073970.6	7	NA	ERR374237	GCA_009631295.1	1	blaTEM-1	1	Beta-lactam
PDT000031265.2	PDS000074039.1	7	NA	ERR374220	GCA_009631925.1	5	aadA1,blaTEM-1,dfrA15,sul1,tet(A)	5	Aminoglycoside,Beta-lactam,Diaminopyrimidine,Sulfonamide,Tetracycline
PDT000031266.2	PDS000073970.6	7	NA	ERR374227	GCA_009631875.1	8	aph(3'')-Ib,aph(6)-Id,blaTEM-1,catA1,dfrA7,sul1,sul2,tet(B)	6	Aminoglycoside,Beta-lactam,Phenicol,Diaminopyrimidine,Sulfonamide,Tetracycline
PDT000031267.2	PDS000073970.6	7	NA	ERR374232	GCA_009631815.1	8	aph(3'')-Ib,aph(6)-Id,blaTEM-1,catA1,dfrA7,sul1,sul2,tet(B)	6	Aminoglycoside,Beta-lactam,Phenicol,Diaminopyrimidine,Sulfonamide,Tetracycline
PDT000031268.2	PDS000084710.31	7	Human	ERR369355	GCA_009619865.1	0	NA	0	NA
PDT000031271.2	PDS000074062.8	7	Human	ERR369354	GCA_009631895.1	6	aph(3'')-Ib,aph(6)-Id=PARTIAL_END_OF_CONTIG,aph(6)-Id,blaTEM-1,catA2,sul2	4	Aminoglycoside,Beta-lactam,Phenicol,Sulfonamide
PDT000031272.2	PDS000074062.8	7	Human	ERR369365	GCA_009631335.1	8	aph(3'')-Ib,aph(3'')-Ib=PARTIAL_END_OF_CONTIG,aph(6)-Id,blaTEM-1,catA2,dfrA7,sul1,sul2	5	Aminoglycoside,Beta-lactam,Phenicol,Diaminopyrimidine,Sulfonamide
PDT000031273.2	PDS000073970.6	7	Human	ERR369388	GCA_009631555.1	1	blaTEM-1	1	Beta-lactam
PDT000031275.2	PDS000084710.31	7	Human	ERR369412	GCA_009631595.1	0	NA	0	NA
PDT000031276.2	PDS000073970.6	7	Human	ERR369374	GCA_009619695.1	1	blaTEM-1	1	Beta-lactam
PDT000031277.2	PDS000042455.4	7	Human	ERR369404	GCA_009620755.1	8	aac(3)-IIa,blaSHV-12,blaTEM,blaTEM-1,catA1,dfrA15,sul1,tet(C)	6	Aminoglycoside,Beta-lactam,Phenicol,Diaminopyrimidine,Sulfonamide,Tetracycline
PDT000031278.2	PDS000073970.6	7	Human	ERR369417	GCA_009619735.1	0	NA	0	NA
PDT000031279.2	PDS000073970.6	7	Human	ERR369408	GCA_009631315.1	1	blaTEM-1	1	Beta-lactam
PDT000031280.2	PDS000073970.6	7	Human	ERR369409	GCA_009631425.1	1	blaTEM-1	1	Beta-lactam
PDT000031281.2	PDS000042455.4	7	Human	ERR369400	GCA_009631415.1	8	aac(3)-IIa,blaTEM,blaTEM=PARTIAL_END_OF_CONTIG,blaTEM-1,catA1,dfrA15,sul1,tet(C)	6	Aminoglycoside,Beta-lactam,Phenicol,Diaminopyrimidine,Sulfonamide,Tetracycline
PDT000031282.2	PDS000042455.4	7	Human	ERR369389	GCA_009619835.1	8	aac(3)-IIa,blaTEM,blaTEM=PARTIAL_END_OF_CONTIG,blaTEM-1,catA1,dfrA15,sul1,tet(C)	6	Aminoglycoside,Beta-lactam,Phenicol,Diaminopyrimidine,Sulfonamide,Tetracycline
PDT000031283.2	PDS000084710.31	7	Human	ERR369387	GCA_009631695.1	0	NA	0	NA
PDT000031284.2	PDS000073970.6	7	Human	ERR369413	GCA_009631495.1	1	blaTEM-1	1	Beta-lactam
PDT000031285.2	PDS000084711.33	7	Human	ERR369401	GCA_009631975.1	0	NA	0	NA
PDT000031286.2	PDS000077444.6	7	Human	ERR369386	GCA_009621115.1	0	NA	0	NA
PDT000031287.2	PDS000084711.33	7	Human	ERR369360	GCA_009631955.1	0	NA	0	NA
PDT000031288.2	PDS000084710.31	7	Human	ERR369385	GCA_009631995.1	1	blaTEM-1	1	Beta-lactam
PDT000031289.2	PDS000065758.319	7	Human	ERR369396	GCA_009632095.1	0	NA	0	NA
PDT000031290.2	PDS000084710.31	7	Human	ERR369369	GCA_009622275.1	1	blaTEM-1	1	Beta-lactam
PDT000031292.2	PDS000073970.6	7	Human	ERR369368	GCA_009632135.1	1	blaTEM-1	1	Beta-lactam
PDT000031293.2	PDS000042276.2	7	Human	ERR369416	GCA_009632075.1	0	NA	0	NA
PDT000031294.2	PDS000065758.319	7	Human	ERR369399	GCA_009632155.1	0	NA	0	NA
PDT000031295.2	PDS000077398.13	7	Human	ERR369414	GCA_009632055.1	0	NA	0	NA
PDT000031296.2	PDS000084710.31	7	Human	ERR369364	GCA_009632255.1	1	blaTEM-1	1	Beta-lactam
PDT000031297.2	PDS000065758.319	7	Human	ERR369356	GCA_009632175.1	1	gyrA_D87N=POINT	1	Fluoroquinolone/quinolone
PDT000031298.2	PDS000026862.193	7	Human	ERR369378	GCA_009621075.1	0	NA	0	NA
PDT000031300.2	PDS000042894.2	7	NA	ERR369415	GCA_009632195.1	0	NA	0	NA
PDT000031301.2	PDS000042894.2	7	NA	ERR369381	GCA_009632215.1	0	NA	0	NA
PDT000031302.2	PDS000042885.1	7	NA	ERR369383	GCA_009621365.1	0	NA	0	NA
PDT000031304.2	PDS000042894.2	7	Human	ERR369363	GCA_009621155.1	0	NA	0	NA
PDT000031309.2	PDS000042884.1	9	NA	ERR369395	NA	0	NA	0	NA
PDT000031312.2	PDS000042894.2	7	Human	ERR369380	GCA_009632445.1	0	NA	0	NA
PDT000031315.2	PDS000042887.4	7	Human	ERR369398	GCA_009632355.1	0	NA	0	NA
PDT000031316.2	PDS000042886.2	7	Human	ERR369358	GCA_009632275.1	0	NA	0	NA
PDT000031317.2	PDS000042886.2	7	Human	ERR369393	GCA_009631835.1	0	NA	0	NA
PDT000031318.2	PDS000084710.31	7	Human	ERR369347	GCA_009631395.1	0	NA	0	NA
PDT000031319.2	PDS000084710.31	7	Human	ERR369345	GCA_009620815.1	0	NA	0	NA
PDT000031321.2	PDS000084710.31	7	Human	ERR369346	GCA_009631175.1	0	NA	0	NA
PDT000031322.2	PDS000032691.15	7	NA	ERR369371	GCA_009632015.1	0	NA	0	NA
PDT000031325.2	PDS000084710.31	7	Human	ERR369376	GCA_009631855.1	0	NA	0	NA
PDT000031326.2	PDS000084710.31	7	Human	ERR369406	GCA_009621165.1	1	blaTEM-1	1	Beta-lactam
PDT000031327.2	PDS000040889.4	7	Human	ERR369403	GCA_009632475.1	0	NA	0	NA
PDT000031328.3	PDS000065787.8	7	Human	ERR369359	GCA_009632555.1	3	aph(3')-Ia,gyrA_D87N=POINT,tet(A)	3	Aminoglycoside,Fluoroquinolone/quinolone,Tetracycline
PDT000031329.2	PDS000040875.3	7	Human	ERR369372	GCA_009632435.1	0	NA	0	NA
PDT000031330.2	PDS000084711.33	7	Human	ERR369405	GCA_009632575.1	0	NA	0	NA
PDT000031331.2	PDS000073970.6	7	Human	ERR369418	GCA_009632415.1	7	aph(3'')-Ib,aph(6)-Id,blaTEM-1,catA1,dfrA7,sul1,sul2	5	Aminoglycoside,Beta-lactam,Phenicol,Diaminopyrimidine,Sulfonamide
PDT000031332.2	PDS000077398.13	7	NA	ERR369384	NA	0	NA	0	NA
PDT000031333.2	PDS000042495.2	7	Human	ERR369348	GCA_009632535.1	1	gyrA_D87N=POINT	1	Fluoroquinolone/quinolone
PDT000031335.2	PDS000042885.1	7	Human	ERR369419	GCA_009621255.1	0	NA	0	NA
PDT000031336.2	PDS000042885.1	7	NA	ERR369366	GCA_009632515.1	0	NA	0	NA
PDT000031338.2	PDS000042884.1	9	NA	ERR369357	NA	0	NA	0	NA
PDT000031341.2	PDS000042887.4	7	Human	ERR369391	GCA_009619345.1	0	NA	0	NA
PDT000031342.2	PDS000074062.8	7	Human	ERR369375	GCA_009632655.1	5	aph(3'')-Ib,aph(6)-Id,blaTEM-1,catA2,tet(A)	4	Aminoglycoside,Beta-lactam,Phenicol,Tetracycline
PDT000031419.4	PDS000032696.3	7	Non-human	SRR1299423	GCA_006690605.1	0	NA	0	NA
PDT000031468.3	PDS000030237.809	7	Non-human	SRR1299399	GCA_010868985.1	0	NA	0	NA
PDT000031472.3	PDS000030237.809	7	Non-human	SRR1299434	GCA_010640665.1	0	NA	0	NA
PDT000031473.3	PDS000030237.809	7	Human	SRR1299215	GCA_011633565.1	1	blaTEM-1	1	Beta-lactam
PDT000031474.3	PDS000083226.107	7	Human	SRR1299295	GCA_010640265.1	0	NA	0	NA
PDT000031476.3	PDS000026885.54	7	Human	SRR1299359	GCA_011081185.1	1	gyrA_D87N=POINT	1	Fluoroquinolone/quinolone
PDT000031477.3	PDS000030237.809	7	Human	SRR1299360	GCA_011448875.1	0	NA	0	NA
PDT000031478.3	PDS000030237.809	7	Human	SRR1299392	GCA_010508995.1	0	NA	0	NA
PDT000031479.3	PDS000030237.809	7	Human	SRR1299420	GCA_011484255.1	0	NA	0	NA
PDT000031490.4	PDS000030237.809	7	Non-human	SRR1300645	GCA_006754125.1	0	NA	0	NA
PDT000031576.3	PDS000026872.45	7	Non-human	SRR1300592	GCA_011631705.1	1	gyrA_D87G=POINT	2	Fluoroquinolone/quinolone,Unclassified
PDT000031618.3	PDS000030237.809	7	Human	SRR1300560	GCA_014448695.1	0	NA	0	NA
PDT000031619.3	PDS000030237.809	7	Human	SRR1300566	GCA_011527965.1	1	blaTEM-1	1	Beta-lactam
PDT000031620.3	PDS000032669.307	7	Human	SRR1300583	GCA_010949295.1	0	NA	0	NA
PDT000031621.3	PDS000032668.651	7	Human	SRR1300594	GCA_014448575.1	0	NA	0	NA
PDT000031622.3	PDS000083226.107	7	Human	SRR1300601	GCA_011483905.1	0	NA	0	NA
PDT000031623.3	PDS000004723.560	7	Human	SRR1300627	GCA_010681445.1	0	NA	0	NA
PDT000031624.3	PDS000030237.809	7	Human	SRR1300643	GCA_014448615.1	0	NA	0	NA
PDT000031625.3	PDS000026945.14	7	Human	SRR1300650	GCA_014448595.1	4	aadA5,blaTEM-1,dfrA17,gyrA_D87G=POINT	5	Aminoglycoside,Beta-lactam,Diaminopyrimidine,Fluoroquinolone/quinolone,Unclassified
PDT000031626.3	PDS000083226.107	7	Human	SRR1300668	GCA_014448555.1	0	NA	0	NA
PDT000031627.3	PDS000026945.14	7	Human	SRR1300700	GCA_014448515.1	4	aadA5,blaTEM-1,dfrA17,gyrA_D87G=POINT	5	Aminoglycoside,Beta-lactam,Diaminopyrimidine,Fluoroquinolone/quinolone,Unclassified
PDT000031628.3	PDS000030237.809	7	Human	SRR1300712	GCA_008199045.1	0	NA	0	NA
PDT000031629.3	PDS000030237.809	7	Human	SRR1300723	GCA_011081465.1	0	NA	0	NA
PDT000031630.3	PDS000030237.809	7	Human	SRR1300735	GCA_014448435.1	0	NA	0	NA
PDT000031631.3	PDS000030237.809	7	Human	SRR1300589	GCA_011633825.1	0	NA	0	NA
PDT000031632.3	PDS000032669.307	7	Human	SRR1300671	GCA_011081985.1	0	NA	0	NA
PDT000031633.3	PDS000083314.77	7	Human	SRR1300693	GCA_010537075.1	1	gyrA_D87N=POINT	1	Fluoroquinolone/quinolone
PDT000031634.3	PDS000032668.651	7	Human	SRR1300694	GCA_011484385.1	0	NA	0	NA
PDT000031635.3	PDS000030237.809	7	Human	SRR1300707	GCA_011448895.1	0	NA	0	NA
PDT000031636.3	PDS000083314.77	7	Human	SRR1300731	GCA_010457325.1	1	gyrA_D87N=POINT	1	Fluoroquinolone/quinolone
PDT000031729.2	PDS000030237.809	7	Non-human	SRR1302870	GCA_010497395.1	0	NA	0	NA
PDT000031730.2	PDS000030237.809	7	Non-human	SRR1302835	GCA_008007625.1	0	NA	0	NA
PDT000031731.2	PDS000030237.809	7	Non-human	SRR1302836	GCA_008007585.1	0	NA	0	NA
PDT000031732.2	PDS000030237.809	7	Non-human	SRR1302828	GCA_010510455.1	0	NA	0	NA
PDT000031733.2	PDS000030237.809	7	Non-human	SRR1302872	GCA_010642125.1	0	NA	0	NA
PDT000031735.2	PDS000030237.809	7	Non-human	SRR1302873	GCA_005934075.1	0	NA	0	NA
PDT000031757.3	PDS000030237.809	7	Human	SRR1302837	GCA_010868785.1	0	NA	0	NA
PDT000031758.3	PDS000030237.809	7	Human	SRR1302838	GCA_011632225.1	0	NA	0	NA
PDT000031759.3	PDS000032668.651	7	Human	SRR1302865	GCA_010966585.1	0	NA	0	NA
PDT000031760.3	PDS000030237.809	7	Human	SRR1302861	GCA_011484705.1	0	NA	0	NA
PDT000031761.3	PDS000030237.809	7	Human	SRR1302833	GCA_010938155.1	0	NA	0	NA
PDT000031790.3	PDS000083226.107	7	Human	SRR1333885	GCA_014449155.1	0	NA	0	NA
PDT000031828.3	PDS000030237.809	7	Human	SRR1334178	GCA_014449135.1	0	NA	0	NA
PDT000031829.3	PDS000084710.31	7	Human	SRR1334179	GCA_014449055.1	0	NA	0	NA
PDT000031830.3	PDS000030237.809	7	Human	SRR1334227	GCA_014449075.1	0	NA	0	NA
PDT000031868.3	PDS000083226.107	7	Human	SRR1334484	GCA_014449095.1	0	NA	0	NA
PDT000031869.3	PDS000030237.809	7	Human	SRR1334489	GCA_008089245.1	0	NA	0	NA
PDT000031870.3	PDS000030237.809	7	Human	SRR1334485	GCA_008089225.1	0	NA	0	NA
PDT000031871.3	PDS000030237.809	7	Human	SRR1334667	GCA_011450835.1	0	NA	0	NA
PDT000031896.3	PDS000026869.164	7	Non-human	SRR1346267	GCA_011418075.1	6	aph(3'')-Ib,aph(6)-Id,blaTEM-1,gyrA_D87Y=POINT,sul2,tet(A)	5	Aminoglycoside,Beta-lactam,Fluoroquinolone/quinolone,Sulfonamide,Tetracycline
PDT000031922.3	PDS000065758.319	7	Human	SRR1346300	GCA_008089865.1	0	NA	0	NA
PDT000031923.3	PDS000002778.61	7	Human	SRR1346243	GCA_008089385.1	0	NA	0	NA
PDT000031924.3	PDS000030829.1	7	Human	SRR1346244	GCA_010699815.1	0	NA	0	NA
PDT000031925.3	PDS000030237.809	7	Human	SRR1346245	GCA_008089465.1	0	NA	0	NA
PDT000031926.3	PDS000030237.809	7	Human	SRR1346251	GCA_008089285.1	0	NA	0	NA
PDT000031927.3	PDS000030237.809	7	Human	SRR1346328	GCA_011450705.1	0	NA	0	NA
PDT000031928.3	PDS000030237.809	7	Human	SRR1346301	GCA_008089885.1	0	NA	0	NA
PDT000031929.3	PDS000030292.10	7	Human	SRR1346329	GCA_011450775.1	0	NA	0	NA
PDT000031930.3	PDS000042435.175	7	Human	SRR1346303	GCA_010438235.1	0	NA	0	NA
PDT000031931.3	PDS000030237.809	7	Human	SRR1346324	GCA_011450855.1	0	NA	0	NA
PDT000031932.3	PDS000030237.809	7	Human	SRR1346296	GCA_008089765.1	0	NA	0	NA
PDT000031933.3	PDS000030237.809	7	Human	SRR1346276	GCA_008089605.1	0	NA	0	NA
PDT000031934.3	PDS000030237.809	7	Human	SRR1346325	GCA_008089925.1	0	NA	0	NA
PDT000031935.3	PDS000030237.809	7	Human	SRR1346304	GCA_008089785.1	0	NA	0	NA
PDT000031936.3	PDS000030237.809	7	Human	SRR1346317	GCA_011451155.1	0	NA	0	NA
PDT000031937.3	PDS000030237.809	7	Human	SRR1346248	GCA_008089485.1	0	NA	0	NA
PDT000031938.3	PDS000030237.809	7	Non-human	SRR1346297	GCA_008089705.1	0	NA	0	NA
PDT000031939.3	PDS000030237.809	7	Non-human	SRR1346285	GCA_010659205.1	0	NA	0	NA
PDT000031940.3	PDS000030237.809	7	Non-human	SRR1346308	GCA_011450875.1	0	NA	0	NA
PDT000031941.3	PDS000030237.809	7	Non-human	SRR1346256	GCA_008088965.1	0	NA	0	NA
PDT000031956.3	PDS000030237.809	7	Human	SRR1346311	GCA_014448935.1	0	NA	0	NA
PDT000031957.3	PDS000026885.54	7	Human	SRR1346292	GCA_014449035.1	1	gyrA_D87N=POINT	1	Fluoroquinolone/quinolone
PDT000031958.3	PDS000030237.809	7	Human	SRR1346259	GCA_014448955.1	0	NA	0	NA
PDT000031959.3	PDS000030237.809	7	Human	SRR1346323	GCA_014448895.1	0	NA	0	NA
PDT000031960.3	PDS000026860.121	7	Human	SRR1346293	GCA_014449015.1	0	NA	0	NA
PDT000031961.3	PDS000030237.809	7	Human	SRR1346242	GCA_014449115.1	0	NA	0	NA
PDT000031962.3	PDS000030237.809	7	Human	SRR1346275	GCA_014448975.1	0	NA	0	NA
PDT000031963.3	PDS000030237.809	7	Human	SRR1346327	GCA_014448875.1	0	NA	0	NA
PDT000031964.3	PDS000030237.809	7	Human	SRR1346268	GCA_014448995.1	0	NA	0	NA
PDT000032307.3	PDS000032668.651	7	Human	SRR1395308	GCA_011451035.1	0	NA	0	NA
PDT000032308.3	PDS000030237.809	7	Human	SRR1395323	GCA_011450915.1	0	NA	0	NA
PDT000032585.2	PDS000083226.107	7	Human	SRR1411168	GCA_011437735.1	0	NA	0	NA
PDT000032605.3	PDS000032711.8	7	Non-human	SRR1411152	GCA_011448115.1	0	NA	0	NA
PDT000032606.3	PDS000032222.5	7	Non-human	SRR1411106	GCA_007907125.1	0	NA	0	NA
PDT000032610.4	PDS000032221.2	7	Non-human	SRR1411138	GCA_006753925.1	0	NA	0	NA
PDT000032710.3	PDS000030237.809	7	Human	SRR1422663	GCA_010564215.1	0	NA	0	NA
PDT000032711.3	PDS000032668.651	7	Human	SRR1422845	GCA_011454075.1	0	NA	0	NA
PDT000032712.3	PDS000083314.77	7	Human	SRR1422665	GCA_010635625.1	1	gyrA_D87N=POINT	1	Fluoroquinolone/quinolone
PDT000032713.3	PDS000032668.651	7	Human	SRR1422660	GCA_011453915.1	0	NA	0	NA
PDT000032714.3	PDS000030237.809	7	Human	SRR1422670	GCA_008090145.1	0	NA	0	NA
PDT000032715.3	PDS000083226.107	7	Human	SRR1422539	GCA_008090305.1	0	NA	0	NA
PDT000032716.3	PDS000032669.307	7	Human	SRR1422661	GCA_008090625.1	0	NA	0	NA
PDT000032840.3	PDS000030237.809	7	Human	SRR1425242	GCA_014448775.1	0	NA	0	NA
PDT000032841.3	PDS000032668.651	7	Human	SRR1425243	GCA_008090255.1	0	NA	0	NA
PDT000032845.3	PDS000057629.8	4	Non-human	SRR1425270	GCA_011449655.1	0	NA	0	NA
PDT000032866.3	PDS000026945.14	7	Human	SRR1425264	GCA_014448855.1	4	aadA5,blaTEM-1,dfrA17,gyrA_D87G=POINT	5	Aminoglycoside,Beta-lactam,Diaminopyrimidine,Fluoroquinolone/quinolone,Unclassified
PDT000032867.3	PDS000030237.809	7	Human	SRR1425273	GCA_014448905.1	1	blaTEM-1	1	Beta-lactam
PDT000032868.3	PDS000030237.809	7	Human	SRR1425265	GCA_008090805.1	0	NA	0	NA
PDT000033181.3	PDS000030237.809	7	Human	SRR1427093	GCA_014448185.1	0	NA	0	NA
PDT000033182.3	PDS000030237.809	7	Human	SRR1427099	GCA_014448755.1	0	NA	0	NA
PDT000033183.3	PDS000030237.809	7	Human	SRR1427106	GCA_014448675.1	1	blaTEM-1	1	Beta-lactam
PDT000033185.3	PDS000026945.14	7	Human	SRR1427094	GCA_014448815.1	4	aadA5,blaTEM-1,dfrA17,gyrA_D87G=POINT	5	Aminoglycoside,Beta-lactam,Diaminopyrimidine,Fluoroquinolone/quinolone,Unclassified
PDT000033186.3	PDS000030237.809	7	Human	SRR1427095	GCA_014448835.1	1	blaTEM-1	1	Beta-lactam
PDT000033187.3	PDS000083314.77	7	Human	SRR1427088	GCA_014448375.1	1	gyrA_D87N=POINT	1	Fluoroquinolone/quinolone
PDT000033188.3	PDS000030237.809	7	Human	SRR1427096	GCA_014448795.1	0	NA	0	NA
PDT000033189.3	PDS000032669.307	7	Human	SRR1427107	GCA_014448655.1	0	NA	0	NA
PDT000033190.3	PDS000004723.560	7	Human	SRR1427083	GCA_014448075.1	0	NA	0	NA
PDT000033191.3	PDS000030237.809	7	Human	SRR1427100	GCA_014448715.1	0	NA	0	NA
PDT000033192.3	PDS000083226.107	7	Human	SRR1427101	GCA_014448735.1	0	NA	0	NA
PDT000033193.3	PDS000032669.307	7	Human	SRR1427089	GCA_014448535.1	0	NA	0	NA
PDT000033194.3	PDS000083226.107	7	Human	SRR1427084	GCA_014448315.1	0	NA	0	NA
PDT000033195.3	PDS000030237.809	7	Human	SRR1427102	GCA_011454295.1	0	NA	0	NA
PDT000033196.3	PDS000004723.560	7	Human	SRR1427090	GCA_011452975.1	0	NA	0	NA
PDT000033460.2	PDS000074062.8	7	Human	ERR235380	GCA_009632735.1	8	aph(3'')-Ib,aph(6)-Id,blaTEM-1,catA2,dfrA7,sul1,sul2,tet(A)	6	Aminoglycoside,Beta-lactam,Phenicol,Diaminopyrimidine,Sulfonamide,Tetracycline
PDT000033464.2	PDS000074062.8	7	NA	ERR235265	NA	7	aph(3'')-Ib,aph(6)-Id,blaTEM-1,catA2,dfrA7,sul1,sul2	5	Aminoglycoside,Beta-lactam,Phenicol,Diaminopyrimidine,Sulfonamide
PDT000033472.2	PDS000042330.2	7	Human	ERR235384	GCA_009621335.1	1	gyrA_S83F=POINT	2	Fluoroquinolone/quinolone,Unclassified
PDT000033533.2	PDS000004725.27	7	NA	ERR304841	NA	1	gyrA_D87Y=POINT	1	Fluoroquinolone/quinolone
PDT000033601.5	PDS000032669.307	7	Non-human	SRR1427708	GCA_009552365.2	0	NA	0	NA
PDT000033608.3	PDS000065776.6	7	Non-human	SRR1427710	GCA_011447975.1	0	NA	0	NA
PDT000033613.3	PDS000032669.307	7	Non-human	SRR1427706	GCA_011448055.1	0	NA	0	NA
PDT000033615.3	PDS000032669.307	7	Non-human	SRR1427719	GCA_011449575.1	0	NA	0	NA
PDT000033876.3	PDS000030237.809	7	Human	SRR1448887	GCA_008090945.1	0	NA	0	NA
PDT000033881.2	PDS000032668.651	7	Human	SRR1448937	GCA_008008505.1	0	NA	0	NA
PDT000033894.3	PDS000032668.651	7	Human	SRR1448934	GCA_011454195.1	0	NA	0	NA
PDT000033910.3	PDS000031854.1	7	Non-human	SRR1449919	GCA_008091085.1	0	NA	0	NA
PDT000033911.3	PDS000031854.1	7	Non-human	SRR1449926	GCA_010644265.1	0	NA	0	NA
PDT000033912.3	PDS000031854.1	7	Non-human	SRR1449920	GCA_010565725.1	0	NA	0	NA
PDT000033913.3	PDS000084711.33	7	Non-human	SRR1449929	GCA_011448035.1	1	blaTEM-1	1	Beta-lactam
PDT000033915.3	PDS000028916.2	7	Non-human	SRR1449921	GCA_010492315.1	0	NA	0	NA
PDT000033916.3	PDS000047447.1	7	Non-human	SRR1449930	GCA_011448075.1	0	NA	0	NA
PDT000033917.3	PDS000031845.3	7	Non-human	SRR1449924	GCA_010633785.1	0	NA	0	NA
PDT000033918.3	PDS000031845.3	7	Non-human	SRR1449927	GCA_011434635.1	0	NA	0	NA
PDT000033919.3	PDS000028916.2	7	Non-human	SRR1449922	GCA_011449715.1	0	NA	0	NA
PDT000033996.2	PDS000032668.651	7	Human	SRR1481670	GCA_008007745.1	0	NA	0	NA
PDT000034002.2	PDS000083226.107	7	Human	SRR1481669	GCA_008006465.1	0	NA	0	NA
PDT000034003.2	PDS000032678.39	7	Human	SRR1481682	GCA_016328865.1	0	NA	0	NA
PDT000034004.2	PDS000032669.307	7	Human	SRR1481671	GCA_016328925.1	0	NA	0	NA
PDT000034005.2	PDS000065758.319	7	Human	SRR1481661	GCA_008007125.1	0	NA	0	NA
PDT000034011.2	PDS000032669.307	7	Human	SRR1481676	GCA_008008265.1	0	NA	0	NA
PDT000034078.3	PDS000030237.809	7	Human	SRR1481687	GCA_011453855.1	5	aph(6)-Id,blaTEM-1,dfrA14,sul2,tet(A)	5	Aminoglycoside,Beta-lactam,Diaminopyrimidine,Sulfonamide,Tetracycline
PDT000034089.3	PDS000026869.164	7	Non-human	SRR1481932	GCA_011449195.1	6	aph(3'')-Ib,aph(6)-Id,blaTEM-1,gyrA_D87Y=POINT,sul2,tet(A)	5	Aminoglycoside,Beta-lactam,Fluoroquinolone/quinolone,Sulfonamide,Tetracycline
PDT000034105.3	PDS000083226.107	7	Human	SRR1482389	GCA_011454355.1	0	NA	0	NA
PDT000034106.3	PDS000004723.560	7	Human	SRR1482382	GCA_011454035.1	0	NA	0	NA
PDT000034107.3	PDS000030237.809	7	Human	SRR1482377	GCA_011454335.1	0	NA	0	NA
PDT000034108.3	PDS000030237.809	7	Human	SRR1482398	GCA_011453895.1	0	NA	0	NA
PDT000034109.3	PDS000030237.809	7	Human	SRR1482399	GCA_008091205.1	0	NA	0	NA
PDT000034110.3	PDS000083314.77	7	Human	SRR1482391	GCA_008091165.1	1	gyrA_D87N=POINT	1	Fluoroquinolone/quinolone
PDT000034111.3	PDS000083226.107	7	Human	SRR1482400	GCA_011453735.1	0	NA	0	NA
PDT000034112.3	PDS000083226.107	7	Human	SRR1482386	GCA_011455115.1	0	NA	0	NA
PDT000034113.3	PDS000030237.809	7	Human	SRR1482383	GCA_008091185.1	0	NA	0	NA
PDT000034114.3	PDS000030237.809	7	Human	SRR1482384	GCA_011454145.1	0	NA	0	NA
PDT000034115.3	PDS000030237.809	7	Human	SRR1482378	GCA_011454515.1	0	NA	0	NA
PDT000034116.3	PDS000030237.809	7	Human	SRR1482392	GCA_011455155.1	0	NA	0	NA
PDT000034117.3	PDS000030237.809	7	Human	SRR1482401	GCA_011453595.1	0	NA	0	NA
PDT000034118.3	PDS000030237.809	7	Human	SRR1482402	GCA_011455175.1	0	NA	0	NA
PDT000034264.3	PDS000032687.1	7	Non-human	SRR1501472	GCA_008091245.1	0	NA	0	NA
PDT000034311.3	PDS000027961.3	7	Human	SRR1501484	GCA_011412435.1	0	NA	0	NA
PDT000034312.3	PDS000032668.651	7	Human	SRR1501640	GCA_008091125.1	0	NA	0	NA
PDT000034323.3	PDS000002770.369	7	Non-human	SRR1501708	GCA_011451825.1	0	NA	0	NA
PDT000034325.3	PDS000002770.369	7	Non-human	SRR1501704	GCA_011451695.1	0	NA	0	NA
PDT000034807.4	PDS000002770.369	7	Non-human	SRR1511492	GCA_011452695.1	0	NA	0	NA
PDT000034823.3	PDS000032201.2	7	Non-human	SRR1511538	GCA_004227425.1	0	NA	0	NA
PDT000034835.3	PDS000030237.809	7	Human	SRR1511580	GCA_011453995.1	0	NA	0	NA
PDT000034836.3	PDS000032669.307	7	Human	SRR1511583	GCA_011454475.1	0	NA	0	NA
PDT000034837.3	PDS000083314.77	7	Human	SRR1511512	GCA_011455255.1	1	gyrA_D87N=POINT	1	Fluoroquinolone/quinolone
PDT000034838.3	PDS000032669.307	7	Human	SRR1511493	GCA_008091445.1	0	NA	0	NA
PDT000034839.3	PDS000030237.809	7	Human	SRR1511494	GCA_011454015.1	0	NA	0	NA
PDT000034840.3	PDS000030237.809	7	Human	SRR1511576	GCA_011484505.1	0	NA	0	NA
PDT000034841.3	PDS000030237.809	7	Human	SRR1511503	GCA_010634145.1	0	NA	0	NA
PDT000034842.3	PDS000032669.307	7	Human	SRR1511518	GCA_011455185.1	0	NA	0	NA
PDT000034843.3	PDS000027961.3	7	Human	SRR1511543	GCA_011453875.1	0	NA	0	NA
PDT000034844.3	PDS000030237.809	7	Non-human	SRR1511544	GCA_010015185.1	0	NA	0	NA
PDT000035160.2	PDS000032669.307	7	Human	SRR1514709	GCA_008008365.1	0	NA	0	NA
PDT000035161.2	PDS000032688.9	7	Human	SRR1514715	GCA_016331445.1	0	NA	0	NA
PDT000035186.3	PDS000030259.30	7	Non-human	SRR1514734	GCA_011450255.1	0	NA	0	NA
PDT000035212.3	PDS000032668.651	7	Human	SRR1514726	GCA_011454555.1	0	NA	0	NA
PDT000035213.3	PDS000030237.809	7	Human	SRR1514744	GCA_011455235.1	0	NA	0	NA
PDT000035214.3	PDS000030237.809	7	Human	SRR1514708	GCA_011454375.1	0	NA	0	NA
PDT000035215.3	PDS000030237.809	7	Human	SRR1514718	GCA_011485145.1	0	NA	0	NA
PDT000035216.3	PDS000030237.809	7	Human	SRR1514727	GCA_011455295.1	0	NA	0	NA
PDT000035217.3	PDS000030237.809	7	Human	SRR1514730	GCA_011559985.1	0	NA	0	NA
PDT000035218.3	PDS000030237.809	7	Human	SRR1514767	GCA_011454795.1	0	NA	0	NA
PDT000035219.3	PDS000030237.809	7	Human	SRR1514760	GCA_011080145.1	0	NA	0	NA
PDT000035220.3	PDS000032668.651	7	Human	SRR1514714	GCA_011454695.1	0	NA	0	NA
PDT000035221.3	PDS000083226.107	7	Human	SRR1514736	GCA_011454935.1	0	NA	0	NA
PDT000035222.3	PDS000032669.307	7	Human	SRR1514739	GCA_011454215.1	0	NA	0	NA
PDT000035223.3	PDS000032669.307	7	Human	SRR1514753	GCA_011455215.1	0	NA	0	NA
PDT000035224.3	PDS000032668.651	7	Human	SRR1514757	GCA_011454975.1	0	NA	0	NA
PDT000035279.3	PDS000032668.651	7	Human	SRR1514703	GCA_011637995.1	0	NA	0	NA
PDT000035609.3	PDS000065787.8	7	Human	SRR1521567	GCA_010940475.1	1	gyrA_D87N=POINT	1	Fluoroquinolone/quinolone
PDT000035610.3	PDS000032669.307	7	Human	SRR1521566	GCA_011454735.1	4	aac(3)-VIa,aadA1,sul1,tet(A)	3	Aminoglycoside,Sulfonamide,Tetracycline
PDT000035611.3	PDS000030237.809	7	Human	SRR1521564	GCA_011455015.1	0	NA	0	NA
PDT000035612.3	PDS000030237.809	7	Human	SRR1521514	GCA_011080205.1	0	NA	0	NA
PDT000035613.3	PDS000030237.809	7	Human	SRR1521588	GCA_008045175.1	0	NA	0	NA
PDT000035614.3	PDS000083314.77	7	Human	SRR1521523	GCA_011527425.1	1	gyrA_D87N=POINT	1	Fluoroquinolone/quinolone
PDT000035615.3	PDS000026885.54	7	Human	SRR1521521	GCA_011454455.1	3	floR,gyrA_D87N=POINT,tet(A)	3	Phenicol,Fluoroquinolone/quinolone,Tetracycline
PDT000035616.3	PDS000004723.560	7	Human	SRR1521568	GCA_011455315.1	0	NA	0	NA
PDT000035626.3	PDS000065758.319	7	Human	SRR1521602	GCA_008045275.1	0	NA	0	NA
PDT000035627.3	PDS000030237.809	7	Human	SRR1521601	GCA_008045315.1	0	NA	0	NA
PDT000035628.3	PDS000030237.809	7	Human	SRR1521585	GCA_008044865.1	0	NA	0	NA
PDT000035629.3	PDS000032669.307	7	Human	SRR1521595	GCA_010505895.1	0	NA	0	NA
PDT000035826.3	PDS000030237.809	7	Human	SRR1525273	GCA_008044415.1	0	NA	0	NA
PDT000035827.3	PDS000030237.809	7	Human	SRR1525274	GCA_008044475.1	0	NA	0	NA
PDT000035828.3	PDS000032669.307	7	Human	SRR1525271	GCA_008044635.1	0	NA	0	NA
PDT000035829.3	PDS000030237.809	7	Human	SRR1525268	GCA_008044715.1	0	NA	0	NA
PDT000035830.3	PDS000032669.307	7	Human	SRR1525266	GCA_008045415.1	0	NA	0	NA
PDT000035831.3	PDS000030237.809	7	Human	SRR1525264	GCA_008044575.1	0	NA	0	NA
PDT000035832.3	PDS000030237.809	7	Human	SRR1525276	GCA_008044655.1	0	NA	0	NA
PDT000035990.3	PDS000004720.177	7	Human	SRR1534855	GCA_008045455.1	0	NA	0	NA
PDT000035991.3	PDS000030237.809	7	Human	SRR1534851	GCA_008044675.1	0	NA	0	NA
PDT000035992.3	PDS000032668.651	7	Human	SRR1534847	GCA_008044615.1	0	NA	0	NA
PDT000035993.3	PDS000032668.651	7	Non-human	SRR1534818	GCA_008044695.1	0	NA	0	NA
PDT000035994.3	PDS000032668.651	7	Human	SRR1534849	GCA_008045375.1	0	NA	0	NA
PDT000036008.3	PDS000029246.5	7	Non-human	SRR1534889	GCA_010390005.1	5	aph(3'')-Ib,aph(3')-Ia,aph(6)-Id,blaTEM-1,tet(A)	3	Aminoglycoside,Beta-lactam,Tetracycline
PDT000036029.3	PDS000026945.14	7	Human	SRR1534898	GCA_008045595.1	4	aadA5,blaTEM-1,dfrA17,gyrA_D87G=POINT	5	Aminoglycoside,Beta-lactam,Diaminopyrimidine,Fluoroquinolone/quinolone,Unclassified
PDT000036030.3	PDS000032669.307	7	Human	SRR1534900	GCA_008045675.1	0	NA	0	NA
PDT000036031.3	PDS000030237.809	7	Human	SRR1534905	GCA_008045735.1	0	NA	0	NA
PDT000036032.3	PDS000030237.809	7	Human	SRR1534907	GCA_008045835.1	0	NA	0	NA
PDT000036033.3	PDS000030237.809	7	Human	SRR1534868	GCA_008045425.1	0	NA	0	NA
PDT000036034.3	PDS000030237.809	7	Human	SRR1534875	GCA_008045515.1	0	NA	0	NA
PDT000036035.3	PDS000083226.107	7	Human	SRR1534883	GCA_008045535.1	0	NA	0	NA
PDT000036036.3	PDS000032669.307	7	Human	SRR1534884	GCA_008045565.1	0	NA	0	NA
PDT000036037.3	PDS000032668.651	7	Human	SRR1534887	GCA_008045555.1	0	NA	0	NA
PDT000036038.3	PDS000032668.651	7	Human	SRR1534899	GCA_008045695.1	0	NA	0	NA
PDT000036039.3	PDS000083226.107	7	Human	SRR1534902	GCA_010698725.1	2	sul2,tet(D)	2	Sulfonamide,Tetracycline
PDT000036271.3	PDS000030237.809	7	Human	SRR1536142	GCA_010633305.1	0	NA	0	NA
PDT000036272.3	PDS000065765.77	7	Human	SRR1536147	GCA_008080475.1	0	NA	0	NA
PDT000036273.3	PDS000030237.809	7	Human	SRR1536148	GCA_010699665.1	0	NA	0	NA
PDT000036274.3	PDS000032669.307	7	Human	SRR1536153	GCA_010647245.1	0	NA	0	NA
PDT000036275.3	PDS000030237.809	7	Human	SRR1536154	GCA_008046015.1	0	NA	0	NA
PDT000036276.3	PDS000083226.107	7	Human	SRR1536155	GCA_008045975.1	4	sul2,sul2=PARTIAL_END_OF_CONTIG,tet(D),tet(D)=PARTIAL_END_OF_CONTIG	2	Sulfonamide,Tetracycline
PDT000036277.3	PDS000083226.107	7	Human	SRR1536156	GCA_008045915.1	0	NA	0	NA
PDT000036278.3	PDS000030237.809	7	Human	SRR1536160	GCA_008045855.1	0	NA	0	NA
PDT000036279.3	PDS000030237.809	7	Human	SRR1536161	GCA_008046085.1	0	NA	0	NA
PDT000036280.3	PDS000065765.77	7	Human	SRR1536166	GCA_008046175.1	0	NA	0	NA
PDT000036281.3	PDS000030237.809	7	Human	SRR1536167	GCA_008046275.1	0	NA	0	NA
PDT000036282.3	PDS000030237.809	7	Human	SRR1536168	GCA_008046195.1	0	NA	0	NA
PDT000036283.3	PDS000030237.809	7	Human	SRR1536171	GCA_008046185.1	0	NA	0	NA
PDT000036284.3	PDS000032668.651	7	Human	SRR1536172	GCA_008046295.1	0	NA	0	NA
PDT000036403.3	PDS000030237.809	7	Human	SRR1539601	GCA_008046375.1	0	NA	0	NA
PDT000036541.4	PDS000030237.809	7	Human	SRR1553735	GCA_014449175.1	0	NA	0	NA
PDT000036542.4	PDS000030237.809	7	Human	SRR1553728	GCA_014449195.1	0	NA	0	NA
PDT000036543.3	PDS000030237.809	7	Human	SRR1544186	GCA_010696705.1	0	NA	0	NA
PDT000036544.3	PDS000030237.809	7	Human	SRR1544254	GCA_008046755.1	0	NA	0	NA
PDT000036545.3	PDS000030237.809	7	Human	SRR1544215	GCA_008046835.1	0	NA	0	NA
PDT000036656.4	PDS000030237.809	7	Human	SRR1553887	GCA_014449215.1	1	blaTEM-1	1	Beta-lactam
PDT000036659.3	PDS000030237.809	7	Human	SRR1544436	GCA_008045775.1	0	NA	0	NA
PDT000036660.3	PDS000028820.1	1	Human	SRR1544396	GCA_010691365.1	0	NA	0	NA
PDT000036822.3	PDS000030259.30	7	Non-human	SRR1553742	GCA_008045615.1	0	NA	0	NA
PDT000036823.3	PDS000030259.30	7	Non-human	SRR1553743	GCA_008047075.1	0	NA	0	NA
PDT000036839.3	PDS000030237.809	7	Human	SRR1553731	GCA_008045795.1	0	NA	0	NA
PDT000036864.3	PDS000030259.30	7	Non-human	SRR1553873	GCA_008047475.1	0	NA	0	NA
PDT000036865.3	PDS000030259.30	7	Non-human	SRR1553751	GCA_008047115.1	0	NA	0	NA
PDT000036866.3	PDS000030259.30	7	Non-human	SRR1553895	GCA_008065685.1	0	NA	0	NA
PDT000036869.3	PDS000030259.30	7	Non-human	SRR1553805	GCA_008047315.1	0	NA	0	NA
PDT000036960.3	PDS000083226.107	7	Human	SRR1553794	GCA_008047295.1	0	NA	0	NA
PDT000036961.3	PDS000030237.809	7	Human	SRR1553848	GCA_008047445.1	0	NA	0	NA
PDT000036962.3	PDS000030237.809	7	Human	SRR1553864	GCA_008047335.1	0	NA	0	NA
PDT000036963.3	PDS000030237.809	7	Human	SRR1553833	GCA_008047395.1	0	NA	0	NA
PDT000036964.3	PDS000002769.14	7	Human	SRR1553898	GCA_008047495.1	0	NA	0	NA
PDT000036965.3	PDS000032669.307	7	Human	SRR1553759	GCA_008047135.1	0	NA	0	NA
PDT000036966.3	PDS000032669.307	7	Human	SRR1553845	GCA_008047415.1	0	NA	0	NA
PDT000036967.3	PDS000030237.809	7	Human	SRR1553814	GCA_008047275.1	0	NA	0	NA
PDT000036968.3	PDS000032668.651	7	Human	SRR1553865	GCA_008047435.1	0	NA	0	NA
PDT000036969.3	PDS000032668.651	7	Human	SRR1553877	GCA_008047515.1	0	NA	0	NA
PDT000036970.3	PDS000030237.809	7	Human	SRR1553878	GCA_008047345.1	0	NA	0	NA
PDT000036971.3	PDS000032669.307	7	Human	SRR1553761	GCA_010698045.1	0	NA	0	NA
PDT000036972.3	PDS000030237.809	7	Human	SRR1553763	GCA_008047215.1	1	blaTEM-1	1	Beta-lactam
PDT000036973.4	PDS000030259.30	7	Human	SRR1553860	GCA_006754385.1	0	NA	0	NA
PDT000037267.4	PDS000030237.809	7	Non-human	SRR1556074	GCA_006688805.1	0	NA	0	NA
PDT000037373.3	PDS000032668.651	7	Human	SRR1556957	GCA_008065755.1	0	NA	0	NA
PDT000037374.3	PDS000050341.1	7	Human	SRR1556970	GCA_008046135.1	1	gyrA_D87N=POINT	1	Fluoroquinolone/quinolone
PDT000037375.3	PDS000030259.30	7	Human	SRR1556985	GCA_008045815.1	0	NA	0	NA
PDT000037376.3	PDS000030237.809	7	Human	SRR1557001	GCA_008045955.1	0	NA	0	NA
PDT000037377.3	PDS000032669.307	7	Human	SRR1557008	GCA_008045875.1	0	NA	0	NA
PDT000037574.3	PDS000084711.33	7	Human	SRR1561686	GCA_008047735.1	0	NA	0	NA
PDT000037575.3	PDS000083314.77	7	Human	SRR1561687	GCA_008047835.1	1	gyrA_D87N=POINT	1	Fluoroquinolone/quinolone
PDT000037576.4	PDS000084711.33	7	Human	SRR1561688	GCA_006689665.1	0	NA	0	NA
PDT000037577.3	PDS000030237.809	7	Human	SRR1561689	GCA_008047765.1	0	NA	0	NA
PDT000037578.3	PDS000030237.809	7	Human	SRR1561716	GCA_008065895.1	0	NA	0	NA
PDT000037933.3	PDS000032668.651	7	Human	SRR1562568	GCA_008047855.1	0	NA	0	NA
PDT000037934.3	PDS000032668.651	7	Human	SRR1562582	GCA_008047975.1	0	NA	0	NA
PDT000037935.3	PDS000032668.651	7	Human	SRR1562597	GCA_008048075.1	0	NA	0	NA
PDT000037936.3	PDS000030237.809	7	Human	SRR1562604	GCA_008048035.1	0	NA	0	NA
PDT000037937.3	PDS000032669.307	7	Human	SRR1562611	GCA_008048055.1	0	NA	0	NA
PDT000037938.3	PDS000030237.809	7	Human	SRR1562625	GCA_008048175.1	0	NA	0	NA
PDT000037939.3	PDS000030237.809	7	Human	SRR1562583	GCA_008047955.1	0	NA	0	NA
PDT000037940.3	PDS000030237.809	7	Human	SRR1562612	GCA_008048095.1	0	NA	0	NA
PDT000037969.3	PDS000030237.809	7	Human	SRR1562635	GCA_008048115.1	0	NA	0	NA
PDT000037970.3	PDS000032669.307	7	Human	SRR1562636	GCA_008048195.1	0	NA	0	NA
PDT000037971.3	PDS000030237.809	7	Human	SRR1562642	GCA_008048255.1	0	NA	0	NA
PDT000037972.3	PDS000032668.651	7	Human	SRR1562643	GCA_008048265.1	0	NA	0	NA
PDT000037973.3	PDS000030237.809	7	Human	SRR1562644	GCA_008048295.1	0	NA	0	NA
PDT000037974.3	PDS000065758.319	7	Human	SRR1562649	GCA_008044555.1	0	NA	0	NA
PDT000037975.3	PDS000032669.307	7	Human	SRR1562650	GCA_008046235.1	0	NA	0	NA
PDT000037976.3	PDS000030237.809	7	Human	SRR1562651	GCA_010635705.1	0	NA	0	NA
PDT000037977.3	PDS000032669.307	7	Human	SRR1562657	GCA_008045235.1	3	aac(3)-VIa,aadA1,sul1	2	Aminoglycoside,Sulfonamide
PDT000037978.3	PDS000026912.3	7	Human	SRR1562664	GCA_008046735.1	2	catA2,gyrA_D87G=POINT	3	Phenicol,Fluoroquinolone/quinolone,Unclassified
PDT000038156.2	PDS000042458.1	7	Human	SRR1566206	GCA_005935085.1	0	NA	0	NA
PDT000038157.2	PDS000084710.31	7	Human	SRR1566207	GCA_005935065.1	0	NA	0	NA
PDT000038158.2	PDS000084710.31	7	Human	SRR1566208	GCA_006010645.1	0	NA	0	NA
PDT000038159.3	PDS000031596.1	7	Human	SRR1566209	GCA_005524215.1	2	aadA1,sul1	2	Aminoglycoside,Sulfonamide
PDT000038160.3	PDS000031596.1	7	Human	SRR1566210	GCA_005935005.1	2	aadA1,sul1	2	Aminoglycoside,Sulfonamide
PDT000038161.2	PDS000031597.2	7	Human	SRR1566211	GCA_006847905.1	0	NA	0	NA
PDT000038162.2	PDS000084710.31	7	Human	SRR1566212	GCA_006848025.1	1	gyrA_D87Y=POINT	1	Fluoroquinolone/quinolone
PDT000038164.2	PDS000084710.31	7	Human	SRR1566214	GCA_016377365.1	0	NA	0	NA
PDT000038165.2	PDS000074095.7	7	Human	SRR1566215	GCA_006848065.1	0	NA	0	NA
PDT000038166.2	PDS000026885.54	7	Human	SRR1566216	GCA_006848165.1	1	gyrA_D87N=POINT	1	Fluoroquinolone/quinolone
PDT000038167.2	PDS000030883.5	7	Human	SRR1566217	GCA_006848105.1	1	gyrA_D87N=POINT	1	Fluoroquinolone/quinolone
PDT000038168.2	PDS000031597.2	7	Human	SRR1566218	GCA_005934945.1	0	NA	0	NA
PDT000038169.3	PDS000077434.1	7	Human	SRR1566219	GCA_006085615.1	0	NA	0	NA
PDT000038170.3	PDS000077434.1	7	Human	SRR1566220	GCA_006848145.1	0	NA	0	NA
PDT000038171.3	PDS000077434.1	7	Human	SRR1566221	GCA_006846785.1	0	NA	0	NA
PDT000038172.2	PDS000084710.31	7	Human	SRR1566222	GCA_006846965.1	0	NA	0	NA
PDT000038173.2	PDS000084710.31	7	Human	SRR1566223	GCA_005934885.1	0	NA	0	NA
PDT000038322.3	PDS000030237.809	7	Human	SRR1566233	GCA_008048395.1	0	NA	0	NA
PDT000038323.3	PDS000030237.809	7	Human	SRR1566234	GCA_008048455.1	0	NA	0	NA
PDT000038324.3	PDS000032669.307	7	Human	SRR1566237	GCA_008048535.1	0	NA	0	NA
PDT000038325.3	PDS000032668.651	7	Human	SRR1566238	GCA_008048475.1	0	NA	0	NA
PDT000038326.3	PDS000030237.809	7	Human	SRR1566240	GCA_008048495.1	0	NA	0	NA
PDT000038334.2	PDS000031597.2	7	Human	SRR1564497	GCA_005606055.1	0	NA	0	NA
PDT000038340.2	PDS000031597.2	7	Human	SRR1567875	GCA_005934985.1	0	NA	0	NA
PDT000038342.2	PDS000031597.2	7	Human	SRR1567878	GCA_016331685.1	0	NA	0	NA
PDT000038343.2	PDS000031597.2	7	Human	SRR1567879	GCA_016328945.1	0	NA	0	NA
PDT000038458.3	PDS000030237.809	7	Human	SRR1569599	GCA_011407355.1	0	NA	0	NA
PDT000038460.3	PDS000032678.39	7	Human	SRR1569604	GCA_008066215.1	0	NA	0	NA
PDT000038462.3	PDS000032668.651	7	Human	SRR1569623	GCA_008065835.1	0	NA	0	NA
PDT000038464.3	PDS000030259.30	7	Human	SRR1569645	GCA_008066495.1	0	NA	0	NA
PDT000038465.3	PDS000083226.107	7	Human	SRR1569655	GCA_008066815.1	0	NA	0	NA
PDT000038466.3	PDS000032696.3	7	Human	SRR1569663	GCA_008066865.1	0	NA	0	NA
PDT000038468.3	PDS000032696.3	7	Human	SRR1569718	GCA_008066675.1	0	NA	0	NA
PDT000038474.3	PDS000030237.809	7	Human	SRR1569587	GCA_008066015.1	0	NA	0	NA
PDT000038485.3	PDS000032696.3	7	Human	SRR1569719	GCA_008066325.1	0	NA	0	NA
PDT000038489.3	PDS000030237.809	7	Human	SRR1569748	GCA_008067275.1	0	NA	0	NA
PDT000038490.3	PDS000032696.3	7	Human	SRR1569590	GCA_008066165.1	0	NA	0	NA
PDT000038493.3	PDS000032696.3	7	Human	SRR1569635	GCA_008066455.1	0	NA	0	NA
PDT000038494.3	PDS000031589.2	7	Human	SRR1569654	GCA_008066655.1	0	NA	0	NA
PDT000038496.3	PDS000031589.2	7	Human	SRR1569661	GCA_008066835.1	0	NA	0	NA
PDT000038499.3	PDS000031589.2	7	Human	SRR1569670	GCA_008066975.1	0	NA	0	NA
PDT000038511.3	PDS000083226.107	7	Human	SRR1569607	GCA_008066275.1	0	NA	0	NA
PDT000038514.3	PDS000030292.10	7	Human	SRR1569619	GCA_008066395.1	0	NA	0	NA
PDT000038524.3	PDS000032286.2	7	Human	SRR1569650	GCA_008066575.1	0	NA	0	NA
PDT000038539.3	PDS000031589.2	7	Human	SRR1569688	GCA_008067035.1	0	NA	0	NA
PDT000038567.3	PDS000032286.2	7	Human	SRR1569662	GCA_008066755.1	0	NA	0	NA
PDT000038569.3	PDS000032286.2	7	Human	SRR1569679	GCA_008066935.1	0	NA	0	NA
PDT000038570.3	PDS000032286.2	7	Human	SRR1569683	GCA_008067015.1	0	NA	0	NA
PDT000038574.3	PDS000084710.31	7	Human	SRR1569711	GCA_008066115.1	0	NA	0	NA
PDT000038575.3	PDS000032286.2	7	Human	SRR1569712	GCA_008066555.1	0	NA	0	NA
PDT000038578.3	PDS000031589.2	7	Human	SRR1569730	GCA_008067255.1	0	NA	0	NA
PDT000038596.3	PDS000030237.809	7	Human	SRR1569622	GCA_008065715.1	0	NA	0	NA
PDT000038597.3	PDS000004723.560	7	Human	SRR1569690	GCA_008067155.1	0	NA	0	NA
PDT000038598.3	PDS000030237.809	7	Human	SRR1569723	GCA_008066375.1	0	NA	0	NA
PDT000038599.3	PDS000032669.307	7	Human	SRR1569753	GCA_008065475.1	0	NA	0	NA
PDT000038617.3	PDS000030237.809	7	Human	SRR1571579	GCA_008070415.1	0	NA	0	NA
PDT000038618.3	PDS000030237.809	7	Human	SRR1571582	GCA_008071335.1	0	NA	0	NA
PDT000038619.4	PDS000077444.6	7	Human	SRR1571586	GCA_006689065.1	0	NA	0	NA
PDT000038620.3	PDS000032668.651	7	Human	SRR1571590	GCA_008071395.1	2	blaTEM-1,tet(A)	2	Beta-lactam,Tetracycline
PDT000038621.3	PDS000004723.560	7	Human	SRR1571594	GCA_008071455.1	0	NA	0	NA
PDT000038622.3	PDS000032668.651	7	Human	SRR1571597	GCA_008070455.1	0	NA	0	NA
PDT000038623.3	PDS000083226.107	7	Human	SRR1571598	GCA_008070475.1	0	NA	0	NA
PDT000038624.3	PDS000032668.651	7	Human	SRR1571599	GCA_008070435.1	0	NA	0	NA
PDT000038625.3	PDS000032669.307	7	Human	SRR1571600	GCA_008070495.1	0	NA	0	NA
PDT000038626.3	PDS000031589.2	7	Human	SRR1573171	GCA_004225245.1	0	NA	0	NA
PDT000038627.3	PDS000090590.1	7	Human	SRR1573134	GCA_008067495.1	0	NA	0	NA
PDT000038628.3	PDS000083226.107	7	Human	SRR1573135	GCA_008067735.1	0	NA	0	NA
PDT000038629.3	PDS000029246.5	7	Human	SRR1573094	GCA_008067355.1	0	NA	0	NA
PDT000038630.3	PDS000032696.3	7	Human	SRR1573175	GCA_010639085.1	0	NA	0	NA
PDT000038631.3	PDS000002770.369	7	Human	SRR1573119	GCA_008087305.1	0	NA	0	NA
PDT000038632.3	PDS000030237.809	7	Human	SRR1573125	GCA_008071175.1	0	NA	0	NA
PDT000038647.2	PDS000027244.1	7	Non-human	SRR1573131	GCA_005935205.1	3	aac(3)-VIa,aadA1,sul1	2	Aminoglycoside,Sulfonamide
PDT000038663.3	PDS000083226.107	7	Human	SRR1573180	GCA_008088145.1	0	NA	0	NA
PDT000038664.3	PDS000030237.809	7	Human	SRR1573128	GCA_008071285.1	0	NA	0	NA
PDT000038665.3	PDS000032668.651	7	Human	SRR1573129	GCA_008067465.1	0	NA	0	NA
PDT000038666.3	PDS000083314.77	7	Human	SRR1573177	GCA_008067775.1	1	gyrA_D87N=POINT	1	Fluoroquinolone/quinolone
PDT000038667.3	PDS000030237.809	7	Human	SRR1573178	GCA_008067755.1	1	blaTEM-1	1	Beta-lactam
PDT000038668.3	PDS000026865.361	7	Human	SRR1573093	GCA_008067395.1	0	NA	0	NA
PDT000038669.3	PDS000030237.809	7	Human	SRR1573097	GCA_010695865.1	0	NA	0	NA
PDT000038670.3	PDS000004720.177	7	Human	SRR1573132	GCA_008091705.1	0	NA	0	NA
PDT000038671.3	PDS000004720.177	7	Human	SRR1573122	GCA_008071115.1	0	NA	0	NA
PDT000038672.3	PDS000083226.107	7	Human	SRR1573184	GCA_008065485.1	0	NA	0	NA
PDT000038673.3	PDS000030237.809	7	Human	SRR1573137	GCA_008067655.1	0	NA	0	NA
PDT000038674.3	PDS000032669.307	7	Human	SRR1573188	GCA_008065595.1	0	NA	0	NA
PDT000038675.3	PDS000030237.809	7	Human	SRR1573185	GCA_008065525.1	0	NA	0	NA
PDT000038676.3	PDS000030237.809	7	Human	SRR1573123	GCA_008071035.1	0	NA	0	NA
PDT000038677.3	PDS000032669.307	7	Human	SRR1573189	GCA_008087685.1	0	NA	0	NA
PDT000038678.3	PDS000030237.809	7	Human	SRR1573124	GCA_008071015.1	0	NA	0	NA
PDT000038679.3	PDS000032668.651	7	Human	SRR1573179	GCA_008069515.1	0	NA	0	NA
PDT000038681.3	PDS000030237.809	7	Non-human	SRR1573562	GCA_008065515.1	0	NA	0	NA
PDT000038740.3	PDS000029249.3	7	Non-human	SRR1574303	GCA_008069885.1	0	NA	0	NA
PDT000038748.3	PDS000032668.651	7	Human	SRR1574248	GCA_008067935.1	0	NA	0	NA
PDT000038749.3	PDS000032668.651	7	Human	SRR1574249	GCA_010700885.1	0	NA	0	NA
PDT000038750.3	PDS000030237.809	7	Human	SRR1574267	GCA_008069685.1	0	NA	0	NA
PDT000038751.3	PDS000030237.809	7	Human	SRR1574275	GCA_008087315.1	0	NA	0	NA
PDT000038752.3	PDS000032669.307	7	Human	SRR1574276	GCA_008069695.1	0	NA	0	NA
PDT000038753.3	PDS000030237.809	7	Human	SRR1574285	GCA_008069805.1	0	NA	0	NA
PDT000038754.3	PDS000032669.307	7	Human	SRR1574297	GCA_008088125.1	0	NA	0	NA
PDT000038756.3	PDS000032668.651	7	Human	SRR1574250	GCA_008065535.1	2	blaTEM-1,tet(A)	2	Beta-lactam,Tetracycline
PDT000038757.3	PDS000030237.809	7	Human	SRR1574258	GCA_008069635.1	0	NA	0	NA
PDT000038758.3	PDS000030237.809	7	Human	SRR1574286	GCA_008087705.1	0	NA	0	NA
PDT000038759.3	PDS000083314.77	7	Human	SRR1574287	GCA_008069775.1	1	gyrA_D87N=POINT	1	Fluoroquinolone/quinolone
PDT000038760.3	PDS000030237.809	7	Human	SRR1574317	GCA_008088025.1	0	NA	0	NA
PDT000038787.1	PDS000032668.651	7	Non-human	NA	GCA_000750215.1	0	NA	0	NA
PDT000038789.1	PDS000030237.809	7	Non-human	NA	GCA_000750255.1	0	NA	0	NA
PDT000038793.1	PDS000032668.651	7	Non-human	NA	GCA_000750335.1	0	NA	0	NA
PDT000038795.1	PDS000032668.651	7	Non-human	NA	GCA_000750375.1	0	NA	0	NA
PDT000038796.2	PDS000032686.1	7	Non-human	NA	GCA_000750395.2	0	NA	0	NA
PDT000038797.2	PDS000032686.1	7	Non-human	NA	GCA_000750415.2	0	NA	0	NA
PDT000038798.1	PDS000083226.107	7	Non-human	NA	GCA_000750435.1	0	NA	0	NA
PDT000038799.1	PDS000083226.107	7	Non-human	NA	GCA_000750455.1	0	NA	0	NA
PDT000038800.1	PDS000030237.809	7	Non-human	NA	GCA_000750475.1	0	NA	0	NA
PDT000038801.1	PDS000083226.107	7	Non-human	NA	GCA_000750495.1	0	NA	0	NA
PDT000038941.1	PDS000032691.15	7	NA	NA	GCA_000754375.1	0	NA	0	NA
PDT000039019.3	PDS000077434.1	7	Non-human	SRR1575941	GCA_006849385.1	0	NA	0	NA
PDT000039024.3	PDS000032669.307	7	Non-human	SRR1575959	GCA_008087925.1	0	NA	0	NA
PDT000039065.3	PDS000032696.3	7	Human	SRR1575906	GCA_008071135.1	0	NA	0	NA
PDT000039069.3	PDS000083226.107	7	Human	SRR1575955	GCA_008071235.1	0	NA	0	NA
PDT000039074.3	PDS000030259.30	7	Human	SRR1575991	GCA_008069875.1	0	NA	0	NA
PDT000039076.3	PDS000032286.2	7	Human	SRR1576004	GCA_008070035.1	0	NA	0	NA
PDT000039077.3	PDS000032286.2	7	Human	SRR1576005	GCA_008088245.1	0	NA	0	NA
PDT000039079.3	PDS000030237.809	7	Human	SRR1575911	GCA_010456925.1	0	NA	0	NA
PDT000039080.3	PDS000032668.651	7	Human	SRR1575942	GCA_008071195.1	0	NA	0	NA
PDT000039081.3	PDS000032668.651	7	Human	SRR1575989	GCA_008088225.1	0	NA	0	NA
PDT000039082.3	PDS000030237.809	7	Human	SRR1576010	GCA_008070255.1	0	NA	0	NA
PDT000039083.3	PDS000032668.651	7	Human	SRR1576011	GCA_008070095.1	0	NA	0	NA
PDT000039084.3	PDS000032668.651	7	Human	SRR1576015	GCA_008070215.1	0	NA	0	NA
PDT000039085.3	PDS000032668.651	7	Human	SRR1576016	GCA_008088085.1	0	NA	0	NA
PDT000039086.3	PDS000032668.651	7	Human	SRR1576021	GCA_008070135.1	0	NA	0	NA
PDT000039087.3	PDS000032669.307	7	Human	SRR1576023	GCA_008070115.1	0	NA	0	NA
PDT000039184.2	PDS000032669.307	7	Human	SRR1576095	GCA_008007905.1	0	NA	0	NA
PDT000039185.3	PDS000032669.307	7	Human	SRR1576101	GCA_008087845.1	0	NA	0	NA
PDT000039186.3	PDS000032669.307	7	Human	SRR1576209	GCA_008070315.1	0	NA	0	NA
PDT000039187.3	PDS000032668.651	7	Human	SRR1576244	GCA_010123165.1	0	NA	0	NA
PDT000039224.3	PDS000084710.31	7	Non-human	SRR1576562	GCA_008067995.1	0	NA	0	NA
PDT000039225.3	PDS000084710.31	7	Non-human	SRR1576563	GCA_008070375.1	0	NA	0	NA
PDT000039235.3	PDS000032669.307	7	Human	SRR1576609	GCA_008087725.1	0	NA	0	NA
PDT000039236.3	PDS000030237.809	7	Human	SRR1576611	GCA_008067945.1	0	NA	0	NA
PDT000039241.2	PDS000030237.809	7	Human	SRR1576829	GCA_008007885.1	0	NA	0	NA
PDT000039242.3	PDS000032669.307	7	Human	SRR1576830	GCA_008068055.1	0	NA	0	NA
PDT000039288.3	PDS000077444.6	7	Human	SRR1581498	GCA_008071045.1	0	NA	0	NA
PDT000039289.3	PDS000004720.177	7	Human	SRR1581507	GCA_008067375.1	0	NA	0	NA
PDT000039290.3	PDS000032668.651	7	Human	SRR1581508	GCA_008067515.1	0	NA	0	NA
PDT000039316.3	PDS000030237.809	7	Human	SRR1582144	GCA_008067665.1	0	NA	0	NA
PDT000039317.3	PDS000030237.809	7	Human	SRR1582150	GCA_008067615.1	0	NA	0	NA
PDT000039318.3	PDS000032668.651	7	Human	SRR1582151	GCA_008068105.1	0	NA	0	NA
PDT000039319.3	PDS000077444.6	7	Human	SRR1582171	GCA_008088205.1	0	NA	0	NA
PDT000039320.3	PDS000032668.651	7	Human	SRR1582172	GCA_008068095.1	0	NA	0	NA
PDT000039321.3	PDS000030237.809	7	Human	SRR1582175	GCA_008068155.1	0	NA	0	NA
PDT000039322.3	PDS000030237.809	7	Human	SRR1582178	GCA_008068135.1	0	NA	0	NA
PDT000039323.3	PDS000030237.809	7	Human	SRR1582179	GCA_008088285.1	0	NA	0	NA
PDT000039324.3	PDS000032668.651	7	Human	SRR1582181	GCA_008068175.1	0	NA	0	NA
PDT000039325.3	PDS000030237.809	7	Human	SRR1582185	GCA_008068245.1	0	NA	0	NA
PDT000039326.3	PDS000030237.809	7	Human	SRR1582186	GCA_008068215.1	0	NA	0	NA
PDT000039327.3	PDS000030237.809	7	Human	SRR1582189	GCA_011435245.1	0	NA	0	NA
PDT000039328.3	PDS000032668.651	7	Human	SRR1582193	GCA_008068275.1	0	NA	0	NA
PDT000039329.3	PDS000030237.809	7	Human	SRR1582195	GCA_008068235.1	0	NA	0	NA
PDT000039330.3	PDS000077440.15	7	Human	SRR1582196	GCA_008068375.1	1	gyrA_D87Y=POINT	1	Fluoroquinolone/quinolone
PDT000039665.3	PDS000030237.809	7	Human	SRR1586550	GCA_008088325.1	0	NA	0	NA
PDT000039703.2	PDS000065758.319	7	Non-human	SRR1586612	GCA_008009235.1	0	NA	0	NA
PDT000039722.3	PDS000032669.307	7	Human	SRR1586580	GCA_008088385.1	0	NA	0	NA
PDT000039895.3	PDS000032668.651	7	Human	SRR1588667	GCA_008068415.1	0	NA	0	NA
PDT000039896.3	PDS000083314.77	7	Human	SRR1588668	GCA_008088505.1	1	gyrA_D87N=POINT	1	Fluoroquinolone/quinolone
PDT000039897.3	PDS000032668.651	7	Human	SRR1588669	GCA_008068495.1	0	NA	0	NA
PDT000039898.3	PDS000032669.307	7	Human	SRR1588670	GCA_008088585.1	0	NA	0	NA
PDT000039899.4	PDS000031563.4	9	Human	SRR1588676	GCA_006689365.1	0	NA	0	NA
PDT000039900.3	PDS000030237.809	7	Human	SRR1588677	GCA_008068555.1	0	NA	0	NA
PDT000039901.3	PDS000083314.77	7	Human	SRR1588682	GCA_008068595.1	1	gyrA_D87N=POINT	1	Fluoroquinolone/quinolone
PDT000039902.3	PDS000032668.651	7	Human	SRR1588683	GCA_008088485.1	0	NA	0	NA
PDT000039903.3	PDS000030237.809	7	Human	SRR1588684	GCA_008068535.1	0	NA	0	NA
PDT000039904.3	PDS000032669.307	7	Human	SRR1588689	GCA_008068515.1	0	NA	0	NA
PDT000039905.3	PDS000032668.651	7	Human	SRR1588691	GCA_008088405.1	0	NA	0	NA
PDT000039955.3	PDS000031788.2	7	Non-human	SRR1593392	GCA_008088525.1	0	NA	0	NA
PDT000039962.4	PDS000031788.2	7	Non-human	SRR1593413	GCA_006753865.1	0	NA	0	NA
PDT000039980.3	PDS000032668.651	7	Human	SRR1593404	GCA_011447275.1	0	NA	0	NA
PDT000039981.3	PDS000083226.107	7	Human	SRR1593405	GCA_008068615.1	0	NA	0	NA
PDT000040025.2	PDS000031740.1	7	Non-human	SRR1596387	GCA_005936905.1	0	NA	0	NA
PDT000040042.3	PDS000030237.809	7	Human	SRR1596374	GCA_008088665.1	0	NA	0	NA
PDT000040043.3	PDS000030237.809	7	Human	SRR1596383	GCA_008068675.1	0	NA	0	NA
PDT000040044.3	PDS000030237.809	7	Human	SRR1596384	GCA_011454435.1	0	NA	0	NA
PDT000040045.3	PDS000026885.54	7	Human	SRR1596389	GCA_011454715.1	1	gyrA_D87N=POINT	1	Fluoroquinolone/quinolone
PDT000040046.3	PDS000032668.651	7	Human	SRR1596390	GCA_008068665.1	0	NA	0	NA
PDT000040047.3	PDS000084711.33	7	Human	SRR1596396	GCA_008067555.1	0	NA	0	NA
PDT000040048.3	PDS000032669.307	7	Human	SRR1596397	GCA_011454615.1	0	NA	0	NA
PDT000040049.3	PDS000030237.809	7	Human	SRR1596404	GCA_011455335.1	0	NA	0	NA
PDT000040050.3	PDS000032668.651	7	Human	SRR1596415	GCA_011454995.1	0	NA	0	NA
PDT000040313.4	PDS000031554.48	7	Human	SRR1598957	GCA_006631745.1	0	NA	0	NA
PDT000040314.3	PDS000030237.809	7	Human	SRR1598964	GCA_008067915.1	0	NA	0	NA
PDT000040315.3	PDS000065765.77	7	Human	SRR1598968	GCA_011454815.1	0	NA	0	NA
PDT000040316.3	PDS000030237.809	7	Human	SRR1598969	GCA_008067635.1	0	NA	0	NA
PDT000040588.4	PDS000030237.809	7	Non-human	SRR1609683	GCA_007815315.1	0	NA	0	NA
PDT000040737.3	PDS000030237.809	7	Human	SRR1612292	GCA_008029335.1	0	NA	0	NA
PDT000040738.3	PDS000083226.107	7	Human	SRR1612304	GCA_008029395.1	0	NA	0	NA
PDT000040739.3	PDS000032668.651	7	Human	SRR1612316	GCA_008027245.1	0	NA	0	NA
PDT000040740.3	PDS000083226.107	7	Human	SRR1612333	GCA_008027375.1	0	NA	0	NA
PDT000040752.3	PDS000083226.107	7	Human	SRR1612326	GCA_008027215.1	0	NA	0	NA
PDT000040753.3	PDS000032668.651	7	Human	SRR1612334	GCA_008029455.1	0	NA	0	NA
PDT000040754.8	PDS000032668.651	7	Human	SRR3945751	GCA_006769445.1	0	NA	0	NA
PDT000040763.3	PDS000032669.307	7	Human	SRR1612364	GCA_008029695.1	0	NA	0	NA
PDT000040764.3	PDS000030237.809	7	Human	SRR1612365	GCA_008029775.1	0	NA	0	NA
PDT000040765.3	PDS000032668.651	7	Human	SRR1612367	GCA_008029755.1	0	NA	0	NA
PDT000040922.3	PDS000030237.809	7	Human	SRR1614999	GCA_008029735.1	0	NA	0	NA
PDT000040923.3	PDS000032668.651	7	Human	SRR1615000	GCA_008029715.1	0	NA	0	NA
PDT000040924.3	PDS000032668.651	7	Human	SRR1615075	GCA_008029795.1	0	NA	0	NA
PDT000040925.3	PDS000030237.809	7	Human	SRR1615084	GCA_008029815.1	0	NA	0	NA
PDT000040926.3	PDS000030237.809	7	Human	SRR1615086	GCA_008029835.1	0	NA	0	NA
PDT000040927.3	PDS000032668.651	7	Human	SRR1615087	GCA_008029935.1	0	NA	0	NA
PDT000040928.3	PDS000083226.107	7	Human	SRR1615089	GCA_008030035.1	0	NA	0	NA
PDT000040929.3	PDS000032668.651	7	Human	SRR1615100	GCA_008029915.1	0	NA	0	NA
PDT000040930.3	PDS000032669.307	7	Human	SRR1615103	GCA_008029875.1	0	NA	0	NA
PDT000040931.3	PDS000030237.809	7	Human	SRR1615104	GCA_008029895.1	0	NA	0	NA
PDT000040932.3	PDS000032668.651	7	Human	SRR1615109	GCA_008029955.1	2	blaTEM-1,tet(A)	2	Beta-lactam,Tetracycline
PDT000041030.2	PDS000030237.809	7	Human	SRR1616775	GCA_006852265.1	0	NA	0	NA
PDT000041031.2	PDS000030237.809	7	Human	SRR1616776	GCA_005939745.1	0	NA	0	NA
PDT000041032.2	PDS000030237.809	7	Human	SRR1616777	GCA_005938945.1	0	NA	0	NA
PDT000041033.2	PDS000030237.809	7	Human	SRR1616778	GCA_008009955.1	0	NA	0	NA
PDT000041034.3	PDS000030237.809	7	Human	SRR2586135	GCA_008824525.1	0	NA	0	NA
PDT000041035.2	PDS000030237.809	7	Human	SRR1616780	GCA_008010015.1	0	NA	0	NA
PDT000041036.2	PDS000030237.809	7	Human	SRR1616781	GCA_008010035.1	0	NA	0	NA
PDT000041037.2	PDS000030237.809	7	Human	SRR1616782	GCA_008010115.1	0	NA	0	NA
PDT000041038.2	PDS000030237.809	7	Human	SRR1616783	GCA_006852185.1	0	NA	0	NA
PDT000041039.2	PDS000030237.809	7	Human	SRR1616784	GCA_006012905.1	0	NA	0	NA
PDT000041040.2	PDS000030237.809	7	Human	SRR1616785	GCA_006012845.1	0	NA	0	NA
PDT000041041.2	PDS000030237.809	7	Human	SRR1616786	GCA_006852445.1	0	NA	0	NA
PDT000041042.2	PDS000030237.809	7	Human	SRR1616787	GCA_006852645.1	0	NA	0	NA
PDT000041043.2	PDS000030237.809	7	Human	SRR1616788	GCA_006012885.1	0	NA	0	NA
PDT000041044.2	PDS000030237.809	7	Human	SRR1616789	GCA_006084355.1	0	NA	0	NA
PDT000041045.2	PDS000030237.809	7	Human	SRR1616790	GCA_006012865.1	0	NA	0	NA
PDT000041046.2	PDS000030237.809	7	Human	SRR1616791	GCA_008010175.1	0	NA	0	NA
PDT000041047.2	PDS000030237.809	7	Human	SRR1616792	GCA_008010055.1	0	NA	0	NA
PDT000041067.2	PDS000032668.651	7	Human	SRR1616812	GCA_008010275.1	0	NA	0	NA
PDT000041068.2	PDS000032668.651	7	Human	SRR1616813	GCA_008010285.1	0	NA	0	NA
PDT000041069.2	PDS000032668.651	7	Human	SRR1616814	GCA_008010315.1	0	NA	0	NA
PDT000041070.2	PDS000032668.651	7	Human	SRR1616815	GCA_008010255.1	0	NA	0	NA
PDT000041071.2	PDS000032668.651	7	Human	SRR1616816	GCA_008010395.1	0	NA	0	NA
PDT000041072.2	PDS000032668.651	7	Human	SRR1616817	GCA_008010335.1	0	NA	0	NA
PDT000041073.2	PDS000032668.651	7	Human	SRR1616818	GCA_008010355.1	0	NA	0	NA
PDT000041074.2	PDS000032668.651	7	Human	SRR1616819	GCA_008010455.1	0	NA	0	NA
PDT000041075.2	PDS000032668.651	7	Human	SRR1616820	GCA_008010375.1	0	NA	0	NA
PDT000041076.2	PDS000032668.651	7	Human	SRR1616821	GCA_008010415.1	0	NA	0	NA
PDT000041077.2	PDS000032668.651	7	Human	SRR1616822	GCA_008010495.1	0	NA	0	NA
PDT000041078.2	PDS000032668.651	7	Human	SRR1616823	GCA_008010435.1	0	NA	0	NA
PDT000041318.6	PDS000030237.809	7	Non-human	SRR1631182	GCA_007815655.1	0	NA	0	NA
PDT000041319.5	PDS000032668.651	7	Non-human	SRR1631183	GCA_007547475.1	0	NA	0	NA
PDT000041320.6	PDS000030237.809	7	Non-human	SRR1631184	GCA_007815675.1	0	NA	0	NA
PDT000041353.3	PDS000084710.31	7	Non-human	SRR1633490	GCA_008001965.1	1	gyrA_D87N=POINT	1	Fluoroquinolone/quinolone
PDT000041354.3	PDS000030259.30	7	Non-human	SRR1633491	GCA_008001945.1	0	NA	0	NA
PDT000041358.3	PDS000030259.30	7	Non-human	SRR1633512	GCA_008005505.1	0	NA	0	NA
PDT000041364.3	PDS000030259.30	7	Non-human	SRR1633535	GCA_008002025.1	0	NA	0	NA
PDT000041365.3	PDS000030237.809	7	Non-human	SRR1633488	GCA_008030485.1	0	NA	0	NA
PDT000041367.3	PDS000030237.809	7	Non-human	SRR1633497	GCA_008030455.1	0	NA	0	NA
PDT000041369.3	PDS000030237.809	7	Non-human	SRR1633501	GCA_008030595.1	0	NA	0	NA
PDT000041370.3	PDS000030237.809	7	Non-human	SRR1633504	GCA_008030435.1	0	NA	0	NA
PDT000041371.3	PDS000030237.809	7	Non-human	SRR1633511	GCA_008031475.1	0	NA	0	NA
PDT000041372.3	PDS000030237.809	7	Non-human	SRR1633521	GCA_008030695.1	0	NA	0	NA
PDT000041373.3	PDS000030237.809	7	Non-human	SRR1633522	GCA_008030755.1	0	NA	0	NA
PDT000041374.3	PDS000030237.809	7	Non-human	SRR1633526	GCA_008031805.1	0	NA	0	NA
PDT000041376.3	PDS000030237.809	7	Non-human	SRR1633534	GCA_008031615.1	0	NA	0	NA
PDT000041377.3	PDS000030237.809	7	Non-human	SRR1633539	GCA_008031355.1	0	NA	0	NA
PDT000041378.3	PDS000030237.809	7	Non-human	SRR1633540	GCA_008031195.1	0	NA	0	NA
PDT000041393.3	PDS000032669.307	7	Human	SRR1633494	GCA_008030975.1	0	NA	0	NA
PDT000041394.3	PDS000026885.54	7	Human	SRR1633506	GCA_008030575.1	1	gyrA_D87N=POINT	1	Fluoroquinolone/quinolone
PDT000041395.3	PDS000032669.307	7	Human	SRR1633517	GCA_008030815.1	0	NA	0	NA
PDT000041396.3	PDS000030237.809	7	Human	SRR1633518	GCA_008030735.1	0	NA	0	NA
PDT000041397.3	PDS000030237.809	7	Human	SRR1633536	GCA_008031655.1	0	NA	0	NA
PDT000041398.3	PDS000083226.107	7	Human	SRR1633495	GCA_008030675.1	0	NA	0	NA
PDT000041399.3	PDS000030237.809	7	Human	SRR1633503	GCA_008031015.1	0	NA	0	NA
PDT000041400.3	PDS000032669.307	7	Human	SRR1633516	GCA_008030475.1	0	NA	0	NA
PDT000041401.3	PDS000030237.809	7	Human	SRR1633529	GCA_008031515.1	0	NA	0	NA
PDT000041420.3	PDS000030237.809	7	Non-human	SRR1633553	GCA_008031535.1	0	NA	0	NA
PDT000041421.3	PDS000030237.809	7	Non-human	SRR1633846	GCA_008031135.1	0	NA	0	NA
PDT000041422.3	PDS000032669.307	7	Non-human	SRR1633854	GCA_008030555.1	0	NA	0	NA
PDT000041433.3	PDS000032668.651	7	Human	SRR1633549	GCA_008030795.1	0	NA	0	NA
PDT000041435.3	PDS000004723.560	7	Human	SRR1633866	GCA_008030855.1	0	NA	0	NA
PDT000041451.3	PDS000004720.177	7	Human	SRR1633867	GCA_008030915.1	0	NA	0	NA
PDT000041456.2	PDS000030624.5	7	Human	SRR1321142	GCA_008010515.1	0	NA	0	NA
PDT000041479.2	PDS000032668.651	7	Human	SRR1634588	GCA_008010695.1	0	NA	0	NA
PDT000041566.3	PDS000032668.651	7	Human	SRR1636522	GCA_008031495.1	0	NA	0	NA
PDT000041567.3	PDS000032668.651	7	Human	SRR1636546	GCA_008030315.1	0	NA	0	NA
PDT000041568.3	PDS000030237.809	7	Human	SRR1636548	GCA_008031295.1	0	NA	0	NA
PDT000041569.3	PDS000030237.809	7	Human	SRR1636549	GCA_008031255.1	0	NA	0	NA
PDT000041570.3	PDS000030237.809	7	Human	SRR1636556	GCA_008031715.1	0	NA	0	NA
PDT000041571.3	PDS000030237.809	7	Human	SRR1636563	GCA_008030635.1	0	NA	0	NA
PDT000041572.3	PDS000030237.809	7	Human	SRR1636568	GCA_008031555.1	0	NA	0	NA
PDT000041573.3	PDS000002784.6	1	Human	SRR1636569	GCA_008031075.1	0	NA	0	NA
PDT000041706.3	PDS000032668.651	7	Human	SRR1636990	GCA_008031905.1	0	NA	0	NA
PDT000041801.3	PDS000030237.809	7	Non-human	SRR1638449	GCA_008032675.1	0	NA	0	NA
PDT000041808.3	PDS000032669.307	7	Non-human	SRR1638862	GCA_008032415.1	0	NA	0	NA
PDT000041809.3	PDS000032669.307	7	Non-human	SRR1638891	GCA_008032285.1	0	NA	0	NA
PDT000041824.3	PDS000032668.651	7	Human	SRR1638888	GCA_008032535.1	0	NA	0	NA
PDT000041880.4	PDS000065758.319	7	Human	SRR1635060	GCA_006387055.1	0	NA	0	NA
PDT000041882.4	PDS000065758.319	7	Human	SRR1635065	GCA_006387195.1	0	NA	0	NA
PDT000041883.4	PDS000049919.1	7	Human	SRR1635066	GCA_006387155.1	0	NA	0	NA
PDT000041888.4	PDS000065758.319	7	Human	SRR1635072	GCA_006387355.1	0	NA	0	NA
PDT000041900.4	PDS000031524.2	7	Human	SRR1635087	GCA_006387715.1	0	NA	0	NA
PDT000041904.4	PDS000065758.319	7	Human	SRR1635092	GCA_006387815.1	0	NA	0	NA
PDT000041909.4	PDS000029232.14	7	Human	SRR1635097	GCA_006387855.1	1	gyrA_S83F=POINT	2	Fluoroquinolone/quinolone,Unclassified
PDT000041913.4	PDS000065758.319	7	Human	SRR1635101	GCA_006388095.1	0	NA	0	NA
PDT000041915.4	PDS000084710.31	7	Human	SRR1635103	GCA_016306425.1	1	gyrA_D87Y=POINT	1	Fluoroquinolone/quinolone
PDT000041925.4	PDS000077444.6	7	Human	SRR1635113	GCA_006388395.1	0	NA	0	NA
PDT000041926.4	PDS000030237.809	7	Human	SRR1635114	GCA_006388355.1	0	NA	0	NA
PDT000041927.4	PDS000084711.33	7	Human	SRR1635115	GCA_006388415.1	0	NA	0	NA
PDT000041928.4	PDS000077398.13	7	Human	SRR1635116	GCA_006388375.1	0	NA	0	NA
PDT000041930.4	PDS000026860.121	7	Human	SRR1635118	GCA_006388435.1	0	NA	0	NA
PDT000041940.4	PDS000065758.319	7	Human	SRR1635128	GCA_006387435.1	0	NA	0	NA
PDT000041951.3	PDS000030237.809	7	Human	SRR1644550	GCA_010911415.1	0	NA	0	NA
PDT000041952.3	PDS000065765.77	7	Human	SRR1644554	GCA_008031375.1	0	NA	0	NA
PDT000041953.3	PDS000030237.809	7	Human	SRR1644560	GCA_008030875.1	0	NA	0	NA
PDT000041963.3	PDS000032668.651	7	Human	SRR1645054	GCA_011630885.1	0	NA	0	NA
PDT000041964.3	PDS000030237.809	7	Human	SRR1645055	GCA_008031395.1	0	NA	0	NA
PDT000041965.3	PDS000030237.809	7	Human	SRR1645058	GCA_008030335.1	0	NA	0	NA
PDT000041976.4	PDS000032668.651	7	Non-human	SRR1646583	GCA_007817035.1	0	NA	0	NA
PDT000042157.4	PDS000030237.809	7	Non-human	SRR1646946	GCA_007743835.1	0	NA	0	NA
PDT000042171.3	PDS000065758.319	7	Human	SRR1638971	GCA_008010875.1	1	gyrA_D87N=POINT	1	Fluoroquinolone/quinolone
PDT000042175.3	PDS000032698.84	7	Human	SRR1638976	GCA_008010855.1	1	tet(A)	1	Tetracycline
PDT000042180.3	PDS000032698.84	7	Human	SRR1638984	GCA_008012715.1	1	tet(A)	1	Tetracycline
PDT000042194.3	PDS000032698.84	7	Human	SRR1638999	GCA_008010935.1	1	tet(A)	1	Tetracycline
PDT000042205.3	PDS000032698.84	7	Human	SRR1639010	GCA_008011035.1	1	tet(A)	1	Tetracycline
PDT000042210.3	PDS000032698.84	7	Human	SRR1639015	GCA_008010995.1	1	tet(A)	1	Tetracycline
PDT000042239.4	PDS000031527.6	7	Human	SRR1648162	GCA_007744015.1	0	NA	0	NA
PDT000042240.3	PDS000030237.809	7	Human	SRR1648171	GCA_008023515.1	0	NA	0	NA
PDT000042417.2	PDS000030237.809	7	Human	SRR1649576	GCA_008010955.1	0	NA	0	NA
PDT000042418.2	PDS000030237.809	7	Human	SRR1649577	GCA_008012815.1	1	blaTEM-1	1	Beta-lactam
PDT000042419.2	PDS000084710.31	7	Human	SRR1649578	GCA_008011015.1	1	gyrA_D87Y=POINT	1	Fluoroquinolone/quinolone
PDT000042420.2	PDS000030237.809	7	Human	SRR1649579	GCA_008011075.1	0	NA	0	NA
PDT000042421.2	PDS000083226.107	7	Human	SRR1649580	GCA_008012915.1	0	NA	0	NA
PDT000042798.4	PDS000077398.13	7	Human	SRR1645140	GCA_011076635.1	0	NA	0	NA
PDT000042803.4	PDS000084710.31	7	Human	SRR1645145	GCA_010911715.1	0	NA	0	NA
PDT000042817.4	PDS000065758.319	7	Human	SRR1645160	GCA_008032595.1	0	NA	0	NA
PDT000042820.4	PDS000042435.175	7	Human	SRR1645163	GCA_008032015.1	0	NA	0	NA
PDT000042835.4	PDS000026860.121	7	Human	SRR1645178	GCA_011076165.1	0	NA	0	NA
PDT000042842.4	PDS000084711.33	7	Human	SRR1645185	GCA_008031995.1	1	gyrA_S83Y=POINT	1	Fluoroquinolone/quinolone
PDT000042853.4	PDS000084711.33	7	Human	SRR1645196	GCA_008032125.1	0	NA	0	NA
PDT000042854.4	PDS000065758.319	7	Human	SRR1645197	GCA_011548235.1	0	NA	0	NA
PDT000042857.4	PDS000084710.31	7	Human	SRR1645200	GCA_008032195.1	0	NA	0	NA
PDT000042863.4	PDS000065758.319	7	Human	SRR1645207	GCA_010941975.1	0	NA	0	NA
PDT000042879.4	PDS000065758.319	7	Human	SRR1645223	GCA_011076715.1	0	NA	0	NA
PDT000042888.4	PDS000084711.33	7	Human	SRR1645232	GCA_010942375.1	1	gyrA_S83Y=POINT	1	Fluoroquinolone/quinolone
PDT000042889.4	PDS000042435.175	7	Human	SRR1645233	GCA_011076505.1	0	NA	0	NA
PDT000042896.4	PDS000065758.319	7	Human	SRR1645240	GCA_011076775.1	0	NA	0	NA
PDT000042898.4	PDS000004729.24	7	Human	SRR1645242	GCA_010889395.1	1	gyrA_D87Y=POINT	1	Fluoroquinolone/quinolone
PDT000042905.5	PDS000047496.1	7	Human	SRR1645249	GCA_007746575.1	0	NA	0	NA
PDT000042906.4	PDS000064987.7	7	Human	SRR1645250	GCA_011076935.1	0	NA	0	NA
PDT000042908.4	PDS000084710.31	7	Human	SRR1645252	GCA_003870695.1	1	gyrB_S464Y=POINT	1	Fluoroquinolone/quinolone
PDT000042909.4	PDS000026860.121	7	Human	SRR1645253	GCA_011076675.1	0	NA	0	NA
PDT000042912.4	PDS000004725.27	7	Human	SRR1645257	GCA_009997025.1	0	NA	0	NA
PDT000042915.4	PDS000026862.193	7	Human	SRR1645264	GCA_010885685.1	7	aac(6')-Ib-cr5,aadA16,arr-3,dfrA27,qnrB6,sul1,tet(A)	6	Aminoglycoside,Fluoroquinolone/quinolone,Rifamycin,Diaminopyrimidine,Sulfonamide,Tetracycline
PDT000042917.4	PDS000065758.319	7	Human	SRR1645266	GCA_011639475.1	0	NA	0	NA
PDT000042922.4	PDS000084710.31	7	Human	SRR1645271	GCA_011078705.1	1	gyrA_S83Y=POINT	1	Fluoroquinolone/quinolone
PDT000042938.4	PDS000084711.33	7	Human	SRR1645295	GCA_011638335.1	1	gyrA_S83Y=POINT	1	Fluoroquinolone/quinolone
PDT000042942.4	PDS000088399.1	7	Human	SRR1645326	GCA_011078505.1	0	NA	0	NA
PDT000042947.4	PDS000006117.10	7	Human	SRR1645334	GCA_010922995.1	0	NA	0	NA
PDT000042948.4	PDS000065758.319	7	Human	SRR1645335	GCA_011624785.1	0	NA	0	NA
PDT000042950.4	PDS000042435.175	7	Human	SRR1645338	GCA_010942315.1	0	NA	0	NA
PDT000042951.4	PDS000065758.319	7	Human	SRR1645343	GCA_011592325.1	0	NA	0	NA
PDT000042959.4	PDS000065758.319	7	Human	SRR1645351	GCA_011078345.1	0	NA	0	NA
PDT000042973.4	PDS000077398.13	7	Human	SRR1645365	GCA_011594505.1	0	NA	0	NA
PDT000042981.4	PDS000065758.319	7	Human	SRR1645373	GCA_010908265.1	0	NA	0	NA
PDT000043003.4	PDS000084711.33	7	Human	SRR1645395	GCA_011078525.1	0	NA	0	NA
PDT000043004.5	PDS000065758.319	7	Human	SRR1645396	GCA_011641415.1	0	NA	0	NA
PDT000043015.4	PDS000077398.13	7	Human	SRR1645432	GCA_010938595.1	1	gyrA_S83Y=POINT	1	Fluoroquinolone/quinolone
PDT000043018.4	PDS000026921.17	7	Human	SRR1645435	GCA_011595405.1	1	gyrA_S83F=POINT	2	Fluoroquinolone/quinolone,Unclassified
PDT000043023.4	PDS000065758.319	7	Human	SRR1645440	GCA_011625745.1	0	NA	0	NA
PDT000043028.4	PDS000032304.3	7	Human	SRR1645445	GCA_011625965.1	0	NA	0	NA
PDT000043032.4	PDS000077444.6	7	Human	SRR1645449	GCA_010908445.1	0	NA	0	NA
PDT000043033.5	PDS000065758.319	7	Human	SRR1645450	GCA_011079025.1	0	NA	0	NA
PDT000043035.5	PDS000065758.319	7	Human	SRR1645452	GCA_010989375.1	1	gyrA_D87N=POINT	1	Fluoroquinolone/quinolone
PDT000043047.5	PDS000029735.3	7	Human	SRR1645464	GCA_008042895.1	0	NA	0	NA
PDT000043058.4	PDS000065758.319	7	Human	SRR1645532	GCA_008043135.1	0	NA	0	NA
PDT000043069.4	PDS000065758.319	7	Human	SRR1645543	GCA_008043155.1	0	NA	0	NA
PDT000043072.4	PDS000065758.319	7	Human	SRR1645546	GCA_011527985.1	0	NA	0	NA
PDT000043074.4	PDS000065758.319	7	Human	SRR1645548	GCA_008043195.1	0	NA	0	NA
PDT000043076.4	PDS000026862.193	7	Human	SRR1645550	GCA_011079205.1	0	NA	0	NA
PDT000043082.4	PDS000065758.319	7	Human	SRR1645556	GCA_010986695.1	0	NA	0	NA
PDT000043100.5	PDS000026862.193	7	Human	SRR1645574	GCA_008043435.1	0	NA	0	NA
PDT000043105.4	PDS000004725.27	7	Human	SRR1645579	GCA_008043475.1	1	gyrA_D87Y=POINT	1	Fluoroquinolone/quinolone
PDT000043107.4	PDS000065758.319	7	Human	SRR1645581	GCA_011639135.1	0	NA	0	NA
PDT000043108.4	PDS000042435.175	7	Human	SRR1645582	GCA_010871025.1	0	NA	0	NA
PDT000043119.4	PDS000065758.319	7	Human	SRR1645600	GCA_008043615.1	0	NA	0	NA
PDT000043121.5	PDS000065758.319	7	Human	SRR1645602	GCA_008043695.1	0	NA	0	NA
PDT000043138.6	PDS000077398.13	7	Human	SRR1645641	GCA_010960515.1	0	NA	0	NA
PDT000043140.4	PDS000077398.13	7	Human	SRR1645643	GCA_008043335.1	0	NA	0	NA
PDT000043145.5	PDS000084710.31	7	Human	SRR1645648	GCA_008043075.1	1	gyrA_D87Y=POINT	1	Fluoroquinolone/quinolone
PDT000043146.4	PDS000065758.319	7	Human	SRR1645649	GCA_008043015.1	0	NA	0	NA
PDT000043160.4	PDS000026860.121	7	Human	SRR1645727	GCA_008043115.1	0	NA	0	NA
PDT000043161.4	PDS000030513.1	7	Human	SRR1645728	GCA_008043295.1	0	NA	0	NA
PDT000043171.4	PDS000065758.319	7	Human	SRR1645738	GCA_008043755.1	0	NA	0	NA
PDT000043175.5	PDS000026888.76	7	Human	SRR1645742	GCA_008043775.1	1	gyrA_D87Y=POINT	1	Fluoroquinolone/quinolone
PDT000043182.5	PDS000084710.31	7	Human	SRR1645749	GCA_008043855.1	0	NA	0	NA
PDT000043184.5	PDS000004782.35	7	Human	SRR1645751	GCA_008043895.1	0	NA	0	NA
PDT000043189.5	PDS000026869.164	7	Human	SRR1645756	GCA_008043935.1	5	aph(3'')-Ib,aph(6)-Id,blaTEM-1,gyrA_D87Y=POINT,sul2	4	Aminoglycoside,Beta-lactam,Fluoroquinolone/quinolone,Sulfonamide
PDT000043190.5	PDS000065758.319	7	Human	SRR1645757	GCA_008043995.1	0	NA	0	NA
PDT000043193.5	PDS000004725.27	7	Human	SRR1645760	GCA_011591825.1	0	NA	0	NA
PDT000043198.5	PDS000084711.33	7	Human	SRR1645765	GCA_010876135.1	0	NA	0	NA
PDT000043211.5	PDS000008284.19	7	Human	SRR1645778	GCA_008044055.1	1	blaTEM-1	1	Beta-lactam
PDT000043215.5	PDS000030175.8	7	Human	SRR1645782	GCA_010885655.1	0	NA	0	NA
PDT000043222.5	PDS000004725.27	7	Human	SRR1645789	GCA_008044215.1	1	gyrA_D87Y=POINT	1	Fluoroquinolone/quinolone
PDT000043226.5	PDS000042435.175	7	Human	SRR1645793	GCA_008044235.1	0	NA	0	NA
PDT000043240.5	PDS000042435.175	7	Human	SRR1645807	GCA_010990335.1	0	NA	0	NA
PDT000043247.5	PDS000065758.319	7	Human	SRR1645814	GCA_008043375.1	0	NA	0	NA
PDT000043253.5	PDS000042435.175	7	Human	SRR1645820	GCA_008043955.1	0	NA	0	NA
PDT000043254.5	PDS000031524.2	7	Human	SRR1645821	GCA_008044275.1	0	NA	0	NA
PDT000043256.5	PDS000084711.33	7	Human	SRR1645823	GCA_008044295.1	0	NA	0	NA
PDT000043257.5	PDS000032304.3	7	Human	SRR1645824	GCA_008044315.1	0	NA	0	NA
PDT000043260.5	PDS000077444.6	7	Human	SRR1645827	GCA_008044795.1	0	NA	0	NA
PDT000043271.5	PDS000065758.319	7	Human	SRR1645838	GCA_008045095.1	0	NA	0	NA
PDT000043277.5	PDS000065758.319	7	Human	SRR1645844	GCA_008006225.1	0	NA	0	NA
PDT000043284.5	PDS000065758.319	7	Human	SRR1645851	GCA_008006345.1	0	NA	0	NA
PDT000043299.5	PDS000084710.31	7	Human	SRR1645874	GCA_008003225.1	1	gyrA_D87Y=POINT	1	Fluoroquinolone/quinolone
PDT000043302.5	PDS000004720.177	7	Human	SRR1645877	GCA_008003245.1	0	NA	0	NA
PDT000043320.5	PDS000065758.319	7	Human	SRR1645895	GCA_008003505.1	0	NA	0	NA
PDT000043321.5	PDS000026863.105	7	Human	SRR1645896	GCA_008003385.1	0	NA	0	NA
PDT000043322.5	PDS000042435.175	7	Human	SRR1645897	GCA_008003445.1	0	NA	0	NA
PDT000043323.5	PDS000031432.9	7	Human	SRR1645898	GCA_008003525.1	0	NA	0	NA
PDT000043332.5	PDS000065758.319	7	Human	SRR1645907	GCA_008017955.1	0	NA	0	NA
PDT000043339.5	PDS000077444.6	7	Human	SRR1645914	GCA_008018075.1	0	NA	0	NA
PDT000043346.6	PDS000032304.3	7	Human	SRR1645921	GCA_007743475.1	0	NA	0	NA
PDT000043348.5	PDS000065758.319	7	Human	SRR1645923	GCA_008018255.1	0	NA	0	NA
PDT000043350.5	PDS000028676.1	7	Human	SRR1645925	GCA_008018275.1	0	NA	0	NA
PDT000043351.5	PDS000065758.319	7	Human	SRR1645926	GCA_008018305.1	0	NA	0	NA
PDT000043353.5	PDS000030370.12	7	Human	SRR1645928	GCA_008018335.1	0	NA	0	NA
PDT000043356.5	PDS000077444.6	7	Human	SRR1645931	GCA_008018375.1	0	NA	0	NA
PDT000043357.5	PDS000077444.6	7	Human	SRR1645932	GCA_008018395.1	0	NA	0	NA
PDT000043363.5	PDS000042435.175	7	Human	SRR1645938	GCA_008018535.1	0	NA	0	NA
PDT000043368.5	PDS000065758.319	7	Human	SRR1645943	GCA_008018605.1	0	NA	0	NA
PDT000043372.5	PDS000026862.193	7	Human	SRR1645947	GCA_008018415.1	7	aac(6')-Ib-cr5,aadA16,arr-3,dfrA27,qnrB6,sul1,tet(A)	6	Aminoglycoside,Fluoroquinolone/quinolone,Rifamycin,Diaminopyrimidine,Sulfonamide,Tetracycline
PDT000043373.5	PDS000026860.121	7	Human	SRR1645948	GCA_008018005.1	1	blaTEM-1	1	Beta-lactam
PDT000043382.5	PDS000029658.13	7	Human	SRR1645957	GCA_008018815.1	0	NA	0	NA
PDT000043387.5	PDS000065758.319	7	Human	SRR1645962	GCA_008018835.1	0	NA	0	NA
PDT000043397.5	PDS000084711.33	7	Human	SRR1645972	GCA_008019015.1	1	gyrA_S83Y=POINT	1	Fluoroquinolone/quinolone
PDT000043400.6	PDS000084710.31	7	Human	SRR1645975	GCA_007743435.1	0	NA	0	NA
PDT000043401.5	PDS000084710.31	7	Human	SRR1645976	GCA_008018995.1	1	gyrA_D87Y=POINT	1	Fluoroquinolone/quinolone
PDT000043402.5	PDS000065758.319	7	Human	SRR1645977	GCA_008019035.1	0	NA	0	NA
PDT000043415.5	PDS000077444.6	7	Human	SRR1645990	GCA_008019235.1	0	NA	0	NA
PDT000043418.5	PDS000065758.319	7	Human	SRR1645993	GCA_008019155.1	1	gyrA_D87N=POINT	1	Fluoroquinolone/quinolone
PDT000043425.5	PDS000065758.319	7	Human	SRR1646000	GCA_008019275.1	0	NA	0	NA
PDT000043431.6	PDS000032304.3	7	Human	SRR1646006	GCA_008018635.1	4	aac(3)-IV,aph(4)-Ia,blaTEM-1,tet(A)	3	Aminoglycoside,Beta-lactam,Tetracycline
PDT000043434.5	PDS000065758.319	7	Human	SRR1646009	GCA_008019255.1	0	NA	0	NA
PDT000043436.5	PDS000084710.31	7	Human	SRR1646011	GCA_008019515.1	1	gyrA_D87Y=POINT	1	Fluoroquinolone/quinolone
PDT000043457.5	PDS000042435.175	7	Human	SRR1646054	GCA_008019975.1	0	NA	0	NA
PDT000043463.5	PDS000065758.319	7	Human	SRR1646060	GCA_008020085.1	0	NA	0	NA
PDT000043464.5	PDS000029658.13	7	Human	SRR1646061	GCA_008020045.1	0	NA	0	NA
PDT000043467.5	PDS000065758.319	7	Human	SRR1646064	GCA_008021515.1	0	NA	0	NA
PDT000043471.5	PDS000084710.31	7	Human	SRR1646068	GCA_008021555.1	1	gyrA_D87Y=POINT	1	Fluoroquinolone/quinolone
PDT000043477.5	PDS000042435.175	7	Human	SRR1646074	GCA_008020195.1	0	NA	0	NA
PDT000043478.5	PDS000004725.27	7	Human	SRR1646075	GCA_008019655.1	1	gyrA_D87Y=POINT	1	Fluoroquinolone/quinolone
PDT000043482.5	PDS000065758.319	7	Human	SRR1646079	GCA_008019395.1	0	NA	0	NA
PDT000043486.5	PDS000084711.33	7	Human	SRR1646083	GCA_008019795.1	0	NA	0	NA
PDT000043487.5	PDS000026863.105	7	Human	SRR1646084	GCA_008019635.1	0	NA	0	NA
PDT000043488.5	PDS000077444.6	7	Human	SRR1646085	GCA_008019455.1	0	NA	0	NA
PDT000043501.5	PDS000065758.319	7	Human	SRR1646099	GCA_008020335.1	0	NA	0	NA
PDT000043513.5	PDS000084710.31	7	Human	SRR1646111	GCA_008020435.1	1	gyrA_D87Y=POINT	1	Fluoroquinolone/quinolone
PDT000043518.5	PDS000026860.121	7	Human	SRR1646116	GCA_008020555.1	0	NA	0	NA
PDT000043525.5	PDS000026863.105	7	Human	SRR1646123	GCA_008020715.1	0	NA	0	NA
PDT000043528.5	PDS000030370.12	7	Human	SRR1646126	GCA_008020745.1	0	NA	0	NA
PDT000043531.5	PDS000026860.121	7	Human	SRR1646129	GCA_008020675.1	0	NA	0	NA
PDT000043535.5	PDS000047496.1	7	Human	SRR1646133	GCA_008019875.1	0	NA	0	NA
PDT000043540.5	PDS000084710.31	7	Human	SRR1646138	GCA_008021435.1	1	gyrA_D87Y=POINT	1	Fluoroquinolone/quinolone
PDT000043557.6	PDS000031462.4	7	Human	SRR1646155	GCA_007743575.1	1	gyrA_D87N=POINT	1	Fluoroquinolone/quinolone
PDT000043566.5	PDS000084710.31	7	Human	SRR1646164	GCA_010644905.1	0	NA	0	NA
PDT000043569.5	PDS000042435.175	7	Human	SRR1646167	GCA_008021075.1	0	NA	0	NA
PDT000043571.5	PDS000065758.319	7	Human	SRR1646169	GCA_008021035.1	0	NA	0	NA
PDT000043572.5	PDS000084711.33	7	Human	SRR1646170	GCA_008020995.1	0	NA	0	NA
PDT000043576.5	PDS000084711.33	7	Human	SRR1646174	GCA_008021135.1	1	gyrA_S83Y=POINT	1	Fluoroquinolone/quinolone
PDT000043577.5	PDS000065758.319	7	Human	SRR1646175	GCA_008021095.1	0	NA	0	NA
PDT000043582.5	PDS000065758.319	7	Human	SRR1646192	GCA_008021225.1	0	NA	0	NA
PDT000043587.5	PDS000026860.121	7	Human	SRR1646197	GCA_008021255.1	0	NA	0	NA
PDT000043590.5	PDS000065758.319	7	Human	SRR1646200	GCA_008020375.1	0	NA	0	NA
PDT000043596.5	PDS000084710.31	7	Human	SRR1646206	GCA_008019695.1	1	gyrA_D87Y=POINT	1	Fluoroquinolone/quinolone
PDT000043598.5	PDS000084710.31	7	Human	SRR1646223	GCA_008020275.1	1	gyrA_D87N=POINT	1	Fluoroquinolone/quinolone
PDT000043599.5	PDS000077398.13	7	Human	SRR1646224	GCA_008020175.1	0	NA	0	NA
PDT000043600.5	PDS000065758.319	7	Human	SRR1646225	GCA_008021335.1	0	NA	0	NA
PDT000043611.4	PDS000084711.33	7	Human	SRR1646236	GCA_008021455.1	1	gyrA_S83Y=POINT	1	Fluoroquinolone/quinolone
PDT000043614.4	PDS000064987.7	7	Human	SRR1646239	GCA_008022195.1	0	NA	0	NA
PDT000043615.4	PDS000077398.13	7	Human	SRR1646240	GCA_008022215.1	0	NA	0	NA
PDT000043618.4	PDS000076371.1	7	Human	SRR1646243	GCA_008022295.1	0	NA	0	NA
PDT000043624.4	PDS000026862.193	7	Human	SRR1646249	GCA_008022275.1	0	NA	0	NA
PDT000043626.4	PDS000084710.31	7	Human	SRR1646251	GCA_008022435.1	1	gyrA_D87Y=POINT	1	Fluoroquinolone/quinolone
PDT000043627.4	PDS000084710.31	7	Human	SRR1646252	GCA_008022375.1	1	gyrA_D87Y=POINT	1	Fluoroquinolone/quinolone
PDT000043631.4	PDS000065758.319	7	Human	SRR1646256	GCA_008022395.1	0	NA	0	NA
PDT000043639.4	PDS000042435.175	7	Human	SRR1646265	GCA_008022465.1	0	NA	0	NA
PDT000043644.4	PDS000065758.319	7	Human	SRR1646271	GCA_008021765.1	0	NA	0	NA
PDT000043651.4	PDS000031029.4	7	Human	SRR1646278	GCA_008021735.1	0	NA	0	NA
PDT000043653.4	PDS000026860.121	7	Human	SRR1646280	GCA_008021795.1	0	NA	0	NA
PDT000043654.4	PDS000065758.319	7	Human	SRR1646281	GCA_008021755.1	0	NA	0	NA
PDT000043662.4	PDS000065758.319	7	Human	SRR1646289	GCA_008022535.1	0	NA	0	NA
PDT000043668.4	PDS000065758.319	7	Human	SRR1646351	GCA_008022635.1	0	NA	0	NA
PDT000043677.4	PDS000065758.319	7	Human	SRR1646360	GCA_008022795.1	0	NA	0	NA
PDT000043679.4	PDS000065758.319	7	Human	SRR1646362	GCA_008022855.1	0	NA	0	NA
PDT000043690.4	PDS000026863.105	7	Human	SRR1646373	GCA_008022975.1	0	NA	0	NA
PDT000043691.4	PDS000077444.6	7	Human	SRR1646374	GCA_008022955.1	0	NA	0	NA
PDT000043702.4	PDS000065758.319	7	Human	SRR1646385	GCA_008021895.1	0	NA	0	NA
PDT000043708.4	PDS000077398.13	7	Human	SRR1646392	GCA_008021955.1	0	NA	0	NA
PDT000043709.4	PDS000026860.121	7	Human	SRR1646393	GCA_008021915.1	0	NA	0	NA
PDT000043710.4	PDS000077398.13	7	Human	SRR1646394	GCA_008023075.1	3	acrB_R717L=POINT,qnrS=PARTIAL_END_OF_CONTIG,qnrS2	2	Macrolide,Fluoroquinolone/quinolone
PDT000043718.4	PDS000065758.319	7	Human	SRR1646402	GCA_008023135.1	0	NA	0	NA
PDT000043720.4	PDS000026863.105	7	Human	SRR1646404	GCA_008023195.1	0	NA	0	NA
PDT000043722.4	PDS000077398.13	7	Human	SRR1646406	GCA_008023155.1	0	NA	0	NA
PDT000043723.4	PDS000094199.3	7	Human	SRR1646407	GCA_008023235.1	1	gyrA_D87Y=POINT	1	Fluoroquinolone/quinolone
PDT000043728.5	PDS000047463.1	7	Human	SRR1646424	GCA_007743735.1	1	gyrA_D87G=POINT	2	Fluoroquinolone/quinolone,Unclassified
PDT000043886.3	PDS000030237.809	7	Human	SRR1653461	GCA_008024245.1	0	NA	0	NA
PDT000043887.3	PDS000030237.809	7	Human	SRR1653462	GCA_008024335.1	0	NA	0	NA
PDT000043888.3	PDS000032669.307	7	Human	SRR1653463	GCA_008024155.1	0	NA	0	NA
PDT000043889.3	PDS000032669.307	7	Human	SRR1653464	GCA_008024375.1	0	NA	0	NA
PDT000043890.3	PDS000030237.809	7	Human	SRR1653721	GCA_008024475.1	0	NA	0	NA
PDT000043891.3	PDS000065758.319	7	Human	SRR1653753	GCA_008024575.1	0	NA	0	NA
PDT000043892.3	PDS000030237.809	7	Human	SRR1653754	GCA_008024435.1	0	NA	0	NA
PDT000043893.3	PDS000030237.809	7	Human	SRR1653755	GCA_008024615.1	0	NA	0	NA
PDT000043894.3	PDS000065758.319	7	Human	SRR1653756	GCA_008024595.1	0	NA	0	NA
PDT000043895.3	PDS000030237.809	7	Human	SRR1653757	GCA_008024655.1	0	NA	0	NA
PDT000043923.3	PDS000084710.31	7	Non-human	SRR1653366	GCA_008023815.1	1	gyrA_D87N=POINT	1	Fluoroquinolone/quinolone
PDT000043972.3	PDS000004729.24	7	Non-human	SRR1653429	GCA_010408805.1	0	NA	0	NA
PDT000044007.2	PDS000030237.809	7	Human	NA	GCA_000783815.2	2	blaTEM-1,tet(A)	2	Beta-lactam,Tetracycline
PDT000044039.2	PDS000032668.651	7	Human	SRR1379736	GCA_010691605.1	0	NA	0	NA
PDT000044040.2	PDS000032668.651	7	Human	SRR1379737	GCA_010659785.1	0	NA	0	NA
PDT000044041.2	PDS000032668.651	7	Human	SRR1379738	GCA_009998965.1	1	blaCMY-2	1	Beta-lactam
PDT000044042.2	PDS000065758.319	7	Non-human	SRR1379739	GCA_010647485.1	0	NA	0	NA
PDT000044043.2	PDS000065758.319	7	Non-human	SRR1379740	GCA_011758025.1	0	NA	0	NA
PDT000044044.2	PDS000065758.319	7	Human	SRR1379741	GCA_010667525.1	0	NA	0	NA
PDT000044045.2	PDS000065758.319	7	Non-human	SRR1379742	GCA_010503355.1	0	NA	0	NA
PDT000044046.2	PDS000065758.319	7	Human	SRR1379743	GCA_010390435.1	0	NA	0	NA
PDT000044047.2	PDS000030237.809	7	Human	SRR1379744	GCA_010391485.1	0	NA	0	NA
PDT000044048.2	PDS000030237.809	7	Human	SRR1379745	GCA_010698305.1	0	NA	0	NA
PDT000044049.2	PDS000083226.107	7	Human	SRR1379746	GCA_010640525.1	0	NA	0	NA
PDT000044050.2	PDS000083226.107	7	Human	SRR1379747	GCA_010642345.1	0	NA	0	NA
PDT000044051.2	PDS000083226.107	7	Human	SRR1379748	GCA_010405745.1	0	NA	0	NA
PDT000044052.2	PDS000083226.107	7	Human	SRR1379749	GCA_010644845.1	0	NA	0	NA
PDT000044053.2	PDS000083226.107	7	Human	SRR1379750	GCA_010423865.1	0	NA	0	NA
PDT000044054.2	PDS000083226.107	7	Human	SRR1379751	GCA_010640685.1	0	NA	0	NA
PDT000044055.2	PDS000083226.107	7	Human	SRR1379752	GCA_011437395.1	0	NA	0	NA
PDT000044056.2	PDS000083226.107	7	Human	SRR1379753	GCA_011075885.1	0	NA	0	NA
PDT000044057.2	PDS000083226.107	7	Human	SRR1379754	GCA_010370925.1	0	NA	0	NA
PDT000044058.2	PDS000032222.5	7	Non-human	SRR1379755	GCA_010660005.1	0	NA	0	NA
PDT000044059.2	PDS000032222.5	7	Non-human	SRR1379756	GCA_010641305.1	0	NA	0	NA
PDT000044060.2	PDS000002780.87	7	Human	SRR1379757	GCA_010693685.1	0	NA	0	NA
PDT000044061.2	PDS000002780.87	7	Human	SRR1379758	GCA_010696265.1	0	NA	0	NA
PDT000044062.2	PDS000002800.132	7	Human	SRR1379759	GCA_011076045.1	0	NA	0	NA
PDT000044063.2	PDS000002800.132	7	Human	SRR1379760	GCA_010423325.1	0	NA	0	NA
PDT000044064.2	PDS000002769.14	7	Human	SRR1379761	GCA_010794035.1	0	NA	0	NA
PDT000044065.2	PDS000002769.14	7	Human	SRR1379762	GCA_011438095.1	0	NA	0	NA
PDT000044066.2	PDS000002769.14	7	Non-human	SRR1379763	GCA_011074625.1	0	NA	0	NA
PDT000044069.2	PDS000002800.132	7	Human	SRR1379766	GCA_010680985.1	0	NA	0	NA
PDT000044070.2	PDS000002780.87	7	Non-human	SRR1379767	GCA_010677085.1	0	NA	0	NA
PDT000044071.2	PDS000002780.87	7	Non-human	SRR1379768	GCA_010675945.1	0	NA	0	NA
PDT000044072.2	PDS000032116.3	7	Human	SRR1379769	GCA_010122685.1	0	NA	0	NA
PDT000044073.2	PDS000032116.3	7	Human	SRR1379770	GCA_010566365.1	0	NA	0	NA
PDT000044074.2	PDS000032668.651	7	Human	SRR1379771	GCA_010661665.1	0	NA	0	NA
PDT000044075.2	PDS000032668.651	7	Human	SRR1379772	GCA_011412755.1	0	NA	0	NA
PDT000044076.2	PDS000032668.651	7	Human	SRR1379773	GCA_011075625.1	0	NA	0	NA
PDT000044077.2	PDS000032668.651	7	Human	SRR1379774	GCA_010390835.1	0	NA	0	NA
PDT000044078.2	PDS000083226.107	7	Human	SRR1379775	GCA_010695385.1	0	NA	0	NA
PDT000044079.2	PDS000083226.107	7	Human	SRR1379776	GCA_010640845.1	0	NA	0	NA
PDT000044080.2	PDS000030237.809	7	Human	SRR1379777	GCA_010661705.1	0	NA	0	NA
PDT000044081.2	PDS000030085.7	7	Human	SRR1379778	GCA_010662185.1	0	NA	0	NA
PDT000044082.2	PDS000030085.7	7	Human	SRR1379779	GCA_010369045.1	0	NA	0	NA
PDT000044083.2	PDS000030085.7	7	Human	SRR1379780	GCA_010437435.1	0	NA	0	NA
PDT000044084.2	PDS000032678.39	7	Human	SRR1379781	GCA_010642445.1	0	NA	0	NA
PDT000044085.2	PDS000032678.39	7	Human	SRR1379782	GCA_010509195.1	0	NA	0	NA
PDT000044086.2	PDS000032678.39	7	Human	SRR1379783	GCA_010425825.1	0	NA	0	NA
PDT000044087.2	PDS000032678.39	7	Human	SRR1379784	GCA_010661385.1	0	NA	0	NA
PDT000044088.2	PDS000030259.30	7	Human	SRR1379785	GCA_010693545.1	0	NA	0	NA
PDT000044090.2	PDS000030259.30	7	Human	SRR1379787	GCA_011075495.1	0	NA	0	NA
PDT000044207.3	PDS000056482.2	7	Non-human	SRR1660409	GCA_008024075.1	0	NA	0	NA
PDT000044217.3	PDS000032669.307	7	Non-human	SRR1660418	GCA_008024535.1	0	NA	0	NA
PDT000044448.3	PDS000032668.651	7	Human	SRR1664196	GCA_008023995.1	0	NA	0	NA
PDT000044449.3	PDS000031420.10	7	Human	SRR1664204	GCA_008025115.1	0	NA	0	NA
PDT000044450.3	PDS000030237.809	7	Human	SRR1664208	GCA_008025215.1	0	NA	0	NA
PDT000044451.3	PDS000030237.809	7	Human	SRR1664256	GCA_008025195.1	0	NA	0	NA
PDT000044452.3	PDS000030237.809	7	Human	SRR1664278	GCA_008025255.1	0	NA	0	NA
PDT000044453.4	PDS000031451.11	7	Human	SRR1664310	GCA_007746675.1	0	NA	0	NA
PDT000044454.3	PDS000030237.809	7	Human	SRR1664314	GCA_008025315.1	0	NA	0	NA
PDT000044455.3	PDS000026865.361	7	Human	SRR1664205	GCA_008024395.1	0	NA	0	NA
PDT000044456.3	PDS000065758.319	7	Human	SRR1664206	GCA_008024995.1	0	NA	0	NA
PDT000044457.3	PDS000065758.319	7	Human	SRR1664213	GCA_008024955.1	0	NA	0	NA
PDT000044458.3	PDS000026869.164	7	Human	SRR1664227	GCA_008025175.1	5	aph(3'')-Ib,aph(6)-Id,blaTEM-1,gyrA_D87Y=POINT,sul2	4	Aminoglycoside,Beta-lactam,Fluoroquinolone/quinolone,Sulfonamide
PDT000044459.3	PDS000030237.809	7	Human	SRR1664305	GCA_008025275.1	0	NA	0	NA
PDT000044460.3	PDS000030237.809	7	Human	SRR1664320	GCA_008025335.1	0	NA	0	NA
PDT000044461.2	PDS000030237.809	7	Human	SRR1664323	GCA_008012835.1	0	NA	0	NA
PDT000044462.2	PDS000031432.9	7	Human	SRR1664324	GCA_008403645.1	0	NA	0	NA
PDT000044463.2	PDS000030237.809	7	Human	SRR1664325	GCA_008012675.1	0	NA	0	NA
PDT000044464.2	PDS000030237.809	7	Human	SRR1664326	GCA_016377345.1	0	NA	0	NA
PDT000044465.2	PDS000030237.809	7	Human	SRR1664327	GCA_008011095.1	0	NA	0	NA
PDT000044466.2	PDS000030237.809	7	Human	SRR1664328	GCA_008012955.1	0	NA	0	NA
PDT000044467.2	PDS000030237.809	7	Human	SRR1664329	GCA_008012975.1	0	NA	0	NA
PDT000044468.2	PDS000030237.809	7	Human	SRR1664330	GCA_008012935.1	0	NA	0	NA
PDT000044469.2	PDS000030237.809	7	Human	SRR1664331	GCA_008012995.1	0	NA	0	NA
PDT000044470.2	PDS000030237.809	7	Human	SRR1664332	GCA_008013035.1	0	NA	0	NA
PDT000044471.2	PDS000030237.809	7	Human	SRR1664333	GCA_008013095.1	0	NA	0	NA
PDT000044472.2	PDS000072598.33	7	Human	SRR1664334	GCA_008013075.1	0	NA	0	NA
PDT000044473.2	PDS000030237.809	7	Human	SRR1664335	GCA_010693305.1	0	NA	0	NA
PDT000044474.2	PDS000030237.809	7	Human	SRR1664336	GCA_008013175.1	0	NA	0	NA
PDT000044475.2	PDS000030237.809	7	Human	SRR1664337	GCA_008013215.1	0	NA	0	NA
PDT000044476.2	PDS000030237.809	7	Human	SRR1664338	GCA_010122425.1	0	NA	0	NA
PDT000044477.2	PDS000030237.809	7	Human	SRR1664339	GCA_010123405.1	0	NA	0	NA
PDT000044478.2	PDS000030237.809	7	Human	SRR1664340	GCA_010122925.1	0	NA	0	NA
PDT000044544.3	PDS000083226.107	7	Human	SRR1664788	GCA_008025475.1	0	NA	0	NA
PDT000044562.4	PDS000047459.1	7	Non-human	SRR1685377	GCA_007744315.1	0	NA	0	NA
PDT000044654.2	PDS000031420.10	7	Human	SRR1686422	GCA_008013255.1	0	NA	0	NA
PDT000044655.2	PDS000031420.10	7	Human	SRR1686423	GCA_016328805.1	0	NA	0	NA
PDT000044659.2	PDS000031420.10	7	Human	SRR1686427	GCA_008013405.1	0	NA	0	NA
PDT000044661.3	PDS000084710.31	7	Non-human	SRR1687183	GCA_008025695.1	0	NA	0	NA
PDT000044754.3	PDS000032668.651	7	Human	SRR1693275	GCA_008024085.1	0	NA	0	NA
PDT000044755.3	PDS000030237.809	7	Human	SRR1693282	GCA_008024175.1	0	NA	0	NA
PDT000044756.3	PDS000032668.651	7	Human	SRR1693302	GCA_008024315.1	0	NA	0	NA
PDT000044777.3	PDS000030237.809	7	Human	SRR1693394	GCA_008025055.1	0	NA	0	NA
PDT000044785.2	PDS000042435.175	7	Human	SRR1693627	GCA_016331645.1	0	NA	0	NA
PDT000044786.2	PDS000030237.809	7	Human	SRR1693628	GCA_005941465.1	0	NA	0	NA
PDT000044787.2	PDS000030237.809	7	Human	SRR1693629	GCA_008013455.1	0	NA	0	NA
PDT000044788.2	PDS000030237.809	7	Human	SRR1693630	GCA_008013375.1	0	NA	0	NA
PDT000044902.3	PDS000031420.10	7	Human	SRR1695599	GCA_008025875.1	0	NA	0	NA
PDT000044903.3	PDS000031420.10	7	Human	SRR1695600	GCA_008025915.1	0	NA	0	NA
PDT000044904.3	PDS000031420.10	7	Human	SRR1695609	GCA_008025895.1	0	NA	0	NA
PDT000044905.3	PDS000083226.107	7	Human	SRR1695610	GCA_008025815.1	0	NA	0	NA
PDT000044906.3	PDS000031420.10	7	Human	SRR1695611	GCA_008025855.1	0	NA	0	NA
PDT000044907.3	PDS000032668.651	7	Human	SRR1695612	GCA_008025935.1	0	NA	0	NA
PDT000044908.3	PDS000032668.651	7	Human	SRR1695613	GCA_008026035.1	0	NA	0	NA
PDT000044909.3	PDS000031420.10	7	Human	SRR1695616	GCA_008025955.1	0	NA	0	NA
PDT000044910.3	PDS000032668.651	7	Human	SRR1695626	GCA_010498305.1	0	NA	0	NA
PDT000044911.3	PDS000031420.10	7	Human	SRR1695627	GCA_008026755.1	0	NA	0	NA
PDT000044912.3	PDS000031420.10	7	Human	SRR1695628	GCA_008025775.1	0	NA	0	NA
PDT000044934.3	PDS000083226.107	7	Human	SRR1695741	GCA_008026835.1	0	NA	0	NA
PDT000044935.3	PDS000032669.307	7	Human	SRR1695752	GCA_008025095.1	0	NA	0	NA
PDT000044943.3	PDS000031433.1	7	Non-human	SRR1695748	GCA_008514555.1	0	NA	0	NA
PDT000044946.3	PDS000032669.307	7	Non-human	SRR1695754	GCA_008025155.1	0	NA	0	NA
PDT000044947.3	PDS000030237.809	7	Non-human	SRR1695755	GCA_008024975.1	0	NA	0	NA
PDT000044949.3	PDS000030237.809	7	Non-human	SRR1695757	GCA_008026015.1	0	NA	0	NA
PDT000044951.3	PDS000030292.10	7	Non-human	SRR1695761	GCA_008026075.1	0	NA	0	NA
PDT000044952.3	PDS000032669.307	7	Non-human	SRR1695762	GCA_008026205.1	0	NA	0	NA
PDT000044954.3	PDS000030259.30	7	Non-human	SRR1695764	GCA_008026135.1	0	NA	0	NA
PDT000044958.3	PDS000030259.30	7	Non-human	SRR1695770	GCA_008026255.1	0	NA	0	NA
PDT000045527.3	PDS000032688.9	7	Human	SRR1696485	GCA_008026335.1	0	NA	0	NA
PDT000045540.2	PDS000031420.10	7	Human	SRR1696968	GCA_008012525.1	0	NA	0	NA
PDT000045547.4	PDS000032146.2	7	Non-human	SRR1698204	GCA_007742455.1	1	blaTEM-1	1	Beta-lactam
PDT000045558.4	PDS000047505.1	7	Non-human	SRR1698195	GCA_007744415.1	0	NA	0	NA
PDT000045650.2	PDS000032668.651	7	Human	SRR1703256	GCA_005941765.1	0	NA	0	NA
PDT000045651.2	PDS000032668.651	7	Human	SRR1703257	GCA_006086855.1	0	NA	0	NA
PDT000045652.2	PDS000032668.651	7	Human	SRR1703258	GCA_016331605.1	0	NA	0	NA
PDT000045657.2	PDS000031420.10	7	Human	SRR1703332	GCA_008013315.1	0	NA	0	NA
PDT000045661.2	PDS000031420.10	7	Human	SRR1703336	GCA_008013515.1	0	NA	0	NA
PDT000045666.2	PDS000031420.10	7	Human	SRR1703341	GCA_010132975.1	0	NA	0	NA
PDT000045670.2	PDS000030237.809	7	Human	SRR1703345	GCA_008013475.1	0	NA	0	NA
PDT000045671.2	PDS000030237.809	7	Human	SRR1703346	GCA_008013565.1	0	NA	0	NA
PDT000045672.2	PDS000030237.809	7	Human	SRR1703347	GCA_008013535.1	0	NA	0	NA
PDT000045673.2	PDS000030237.809	7	Human	SRR1703348	GCA_008013635.1	0	NA	0	NA
PDT000045674.2	PDS000030237.809	7	Human	SRR1703349	GCA_008013595.1	0	NA	0	NA
PDT000045730.3	PDS000030237.809	7	Human	SRR1709600	GCA_008026715.1	0	NA	0	NA
PDT000045737.3	PDS000032668.651	7	Human	SRR1709633	GCA_008025295.1	0	NA	0	NA
PDT000045741.3	PDS000030237.809	7	Human	SRR1709664	GCA_008025455.1	0	NA	0	NA
PDT000045866.3	PDS000083226.107	7	Human	SRR1713637	GCA_008026975.1	0	NA	0	NA
PDT000045868.4	PDS000084711.33	7	Non-human	SRR1713640	GCA_007742535.1	0	NA	0	NA
PDT000045873.3	PDS000065758.319	7	Human	SRR1713645	GCA_008027005.1	0	NA	0	NA
PDT000045874.4	PDS000002800.132	7	Non-human	SRR1713646	GCA_007742575.1	1	blaCMY-2	1	Beta-lactam
PDT000045877.3	PDS000026865.361	7	Human	SRR1713649	GCA_008026895.1	0	NA	0	NA
PDT000045942.3	PDS000030237.809	7	Human	SRR1720459	GCA_008032885.1	0	NA	0	NA
PDT000045962.2	PDS000030237.809	7	Human	SRR1720477	GCA_008013615.1	0	NA	0	NA
PDT000045979.3	PDS000030237.809	7	Non-human	SRR1720754	GCA_008027675.1	0	NA	0	NA
PDT000046050.2	PDS000031420.10	7	Human	SRR1724670	GCA_006856085.1	0	NA	0	NA
PDT000046051.2	PDS000031420.10	7	Human	SRR1724671	GCA_008013655.1	0	NA	0	NA
PDT000046053.2	PDS000030237.809	7	Human	SRR1724673	GCA_008013715.1	0	NA	0	NA
PDT000046054.2	PDS000083226.107	7	Human	SRR1724674	GCA_008013675.1	0	NA	0	NA
PDT000046055.2	PDS000030237.809	7	Human	SRR1724675	GCA_008013695.1	0	NA	0	NA
PDT000046059.2	PDS000030237.809	7	Human	SRR1724679	GCA_008013835.1	0	NA	0	NA
PDT000046415.3	PDS000032669.307	7	Non-human	SRR1732585	GCA_010643025.1	0	NA	0	NA
PDT000046417.2	PDS000030237.809	7	Human	SRR1732675	GCA_008013875.1	0	NA	0	NA
PDT000046418.2	PDS000083314.77	7	Human	SRR1732676	GCA_008013815.1	1	gyrA_D87N=POINT	1	Fluoroquinolone/quinolone
PDT000046419.2	PDS000031420.10	7	Human	SRR1732677	GCA_008013895.1	0	NA	0	NA
PDT000046420.2	PDS000030237.809	7	Human	SRR1732678	GCA_008013795.1	0	NA	0	NA
PDT000046421.2	PDS000031420.10	7	Human	SRR1732679	GCA_008013755.1	0	NA	0	NA
PDT000046422.3	PDS000084710.31	7	Human	SRR1732680	GCA_007742115.1	0	NA	0	NA
PDT000046423.2	PDS000031420.10	7	Human	SRR1732681	GCA_008013935.1	0	NA	0	NA
PDT000046424.2	PDS000045207.1	2	Human	SRR1732682	GCA_007834695.1	0	NA	0	NA
PDT000046425.2	PDS000030237.809	7	Human	SRR1732683	GCA_008013855.1	0	NA	0	NA
PDT000046582.2	PDS000030237.809	7	Human	SRR1738017	GCA_008013775.1	0	NA	0	NA
PDT000047111.3	PDS000030237.809	7	Non-human	SRR1745577	GCA_010643065.1	0	NA	0	NA
PDT000047125.3	PDS000030237.809	7	Non-human	SRR1745591	GCA_008027055.1	0	NA	0	NA
PDT000047170.2	PDS000032669.307	7	Human	SRR1737748	GCA_008012875.1	0	NA	0	NA
PDT000047171.2	PDS000031420.10	7	Human	SRR1737749	GCA_008013435.1	0	NA	0	NA
PDT000047172.2	PDS000031420.10	7	Human	SRR1737750	GCA_016377285.1	0	NA	0	NA
PDT000047173.2	PDS000032668.651	7	Human	SRR1737751	GCA_016331585.1	0	NA	0	NA
PDT000047540.3	PDS000032668.651	7	Human	SRR1752723	GCA_008028335.1	0	NA	0	NA
PDT000047541.3	PDS000032668.651	7	Human	SRR1752724	GCA_008028275.1	0	NA	0	NA
PDT000047550.3	PDS000032668.651	7	Non-human	SRR1752737	GCA_008028375.1	0	NA	0	NA
[truncated: 64,059 more rows]

## Sheet: Kentucky A
Target Accession	SNP Cluster	Clade	Epidemiology Type	Run	Genome Assembly Accession Number	Number of AMR Determinantsa	AMR Determinantsa	Number of Drug Classesb	Drug Classesb
PDT000000007.4	PDS000084709.38	1	Non-human	SRR863395	GCA_010121925.1	3	aph(3'')-Ib,aph(6)-Id,tet(B)	2	Aminoglycoside,Tetracycline
PDT000000128.4	PDS000084709.38	1	Non-human	SRR949388	GCA_011454495.1	4	aph(3'')-Ib,aph(6)-Id,blaCMY-2,tet(B)	3	Aminoglycoside,Beta-lactam,Tetracycline
PDT000000137.3	PDS000084709.38	1	Non-human	SRR949397	GCA_011455375.1	4	aph(3'')-Ib,aph(6)-Id,blaCMY-2,tet(B)	3	Aminoglycoside,Beta-lactam,Tetracycline
PDT000000139.3	PDS000084709.38	1	Non-human	SRR949399	GCA_011455455.1	4	aph(3'')-Ib,aph(6)-Id,blaCMY-2,tet(B)	3	Aminoglycoside,Beta-lactam,Tetracycline
PDT000000176.3	PDS000084709.38	1	Non-human	SRR949437	GCA_011454675.1	3	aph(3'')-Ib,aph(6)-Id,tet(B)	2	Aminoglycoside,Tetracycline
PDT000000453.7	PDS000032503.47	1	Non-human	SRR1177311	GCA_006769485.1	3	aph(3'')-Ib,aph(6)-Id,tet(B)	2	Aminoglycoside,Tetracycline
PDT000000461.2	PDS000004066.70	1	Non-human	SRR950675	GCA_006839825.1	3	aph(3'')-Ib,aph(6)-Id,tet(B)	2	Aminoglycoside,Tetracycline
PDT000000478.2	PDS000032510.1	1	Non-human	SRR949873	GCA_005754855.1	0	NA	0	NA
PDT000000981.3	PDS000027272.2	1	Non-human	SRR1002852	GCA_011462275.1	0	NA	0	NA
PDT000000994.3	PDS000029537.7	1	Non-human	SRR1002845	GCA_011461415.1	0	NA	0	NA
PDT000000997.7	PDS000032532.12	1	Non-human	SRR1171409	GCA_006759425.1	0	NA	0	NA
PDT000001008.4	PDS000027273.3	1	Non-human	SRR1002843	GCA_006755305.1	4	aph(3'')-Ib,aph(6)-Id,blaCMY-2,tet(B)	3	Aminoglycoside,Beta-lactam,Tetracycline
PDT000001012.3	PDS000084709.38	1	Non-human	SRR1002840	GCA_011460475.1	3	aph(3'')-Ib,aph(6)-Id,tet(B)	2	Aminoglycoside,Tetracycline
PDT000001139.3	PDS000004096.14	1	Non-human	SRR1021746	GCA_011460495.1	0	NA	0	NA
PDT000001297.3	PDS000032532.12	1	Non-human	SRR1029569	GCA_011462475.1	0	NA	0	NA
PDT000001310.3	PDS000084709.38	1	Non-human	SRR1029581	GCA_011089825.1	3	aph(3'')-Ib,aph(6)-Id,tet(B)	2	Aminoglycoside,Tetracycline
PDT000001381.3	PDS000032532.12	1	Non-human	SRR1030529	GCA_010702515.1	0	NA	0	NA
PDT000001383.3	PDS000084709.38	1	Non-human	SRR1030533	GCA_011462555.1	5	aph(3'')-Ib,aph(3'')-Ib=PARTIAL_END_OF_CONTIG,aph(6)-Id,aph(6)-Id=PARTIAL_END_OF_CONTIG,tet(B)	2	Aminoglycoside,Tetracycline
PDT000001404.2	PDS000027286.1	1	Non-human	SRR1030853	NA	3	aph(3'')-Ib,aph(6)-Id,blaCMY-2	2	Aminoglycoside,Beta-lactam
PDT000001521.2	PDS000072600.9	3	Non-human	SRR1033552	GCA_008016095.1	0	NA	0	NA
PDT000001842.4	PDS000032778.3	3	Non-human	SRR1048235	GCA_006755745.1	0	NA	0	NA
PDT000001845.3	PDS000084709.38	1	Non-human	SRR1048259	GCA_011527285.1	7	aac(3)-VIa,aadA1,aph(3'')-Ib,aph(6)-Id,sul1=PARTIAL_END_OF_CONTIG,sul1,tet(B)	3	Aminoglycoside,Sulfonamide,Tetracycline
PDT000002088.3	PDS000084709.38	1	Non-human	SRR1067621	GCA_010703045.1	0	NA	0	NA
PDT000002094.3	PDS000029426.60	1	Non-human	SRR1067659	GCA_011088585.1	2	aph(3'')-Ib,aph(6)-Id	1	Aminoglycoside
PDT000002530.3	PDS000084709.38	1	Non-human	SRR1106182	GCA_011458115.1	3	aph(3'')-Ib,aph(6)-Id,tet(B)	2	Aminoglycoside,Tetracycline
PDT000002532.3	PDS000084709.38	1	Non-human	SRR1106184	GCA_011458375.1	3	aph(3'')-Ib,aph(6)-Id,tet(B)	2	Aminoglycoside,Tetracycline
PDT000002535.3	PDS000084462.46	1	Non-human	SRR1106159	GCA_011457475.1	3	aph(3'')-Ib,aph(6)-Id,tet(B)	2	Aminoglycoside,Tetracycline
PDT000002538.3	PDS000084709.38	1	Non-human	SRR1106146	GCA_011459435.1	4	aph(3'')-Ib,aph(6)-Id,blaCMY-2,tet(B)	3	Aminoglycoside,Beta-lactam,Tetracycline
PDT000002545.4	PDS000084709.38	1	Non-human	SRR1106151	GCA_011458915.1	3	aph(3'')-Ib,aph(6)-Id,tet(B)	2	Aminoglycoside,Tetracycline
PDT000002588.3	PDS000084709.38	1	Non-human	SRR1106265	GCA_011456995.1	3	aph(3'')-Ib,aph(6)-Id,tet(B)	2	Aminoglycoside,Tetracycline
PDT000002594.3	PDS000084709.38	1	Non-human	SRR1106239	GCA_011457275.1	3	aph(3'')-Ib,aph(6)-Id,tet(B)	2	Aminoglycoside,Tetracycline
PDT000002599.3	PDS000084709.38	1	Non-human	SRR1106238	GCA_011459965.1	3	aph(3'')-Ib,aph(6)-Id,tet(B)	2	Aminoglycoside,Tetracycline
PDT000002605.3	PDS000084709.38	1	Non-human	SRR1106223	GCA_011458335.1	3	aph(3'')-Ib,aph(6)-Id,tet(B)	2	Aminoglycoside,Tetracycline
PDT000002703.2	PDS000056250.16	3	Human	SRR1107425	GCA_005532495.1	0	NA	0	NA
PDT000002858.3	PDS000084709.38	1	Non-human	SRR1122650	GCA_011433935.1	4	aph(3'')-Ib,aph(6)-Id,blaCMY-2,tet(B)	3	Aminoglycoside,Beta-lactam,Tetracycline
PDT000002866.3	PDS000084709.38	1	Non-human	SRR1122642	GCA_010650385.1	3	aph(3'')-Ib,aph(6)-Id,tet(B)	2	Aminoglycoside,Tetracycline
PDT000002875.3	PDS000084709.38	1	Non-human	SRR1122632	GCA_011443895.1	3	aph(3'')-Ib,aph(6)-Id,tet(B)	2	Aminoglycoside,Tetracycline
PDT000002887.3	PDS000027286.1	1	Non-human	SRR1122619	NA	3	aph(3'')-Ib,aph(6)-Id,blaCMY-2	2	Aminoglycoside,Beta-lactam
PDT000002893.3	PDS000004066.70	1	Non-human	SRR1122612	GCA_011109335.1	4	aph(3'')-Ib,aph(6)-Id,blaCMY-2,tet(B)	3	Aminoglycoside,Beta-lactam,Tetracycline
PDT000002910.3	PDS000032503.47	1	Non-human	SRR1122594	GCA_010437775.1	0	NA	0	NA
PDT000002911.3	PDS000084709.38	1	Non-human	SRR1122593	GCA_010716375.1	3	aph(3'')-Ib,aph(6)-Id,tet(B)	2	Aminoglycoside,Tetracycline
PDT000002913.3	PDS000084709.38	1	Non-human	SRR1122591	GCA_010720515.1	7	aac(3)-VIa,aadA1,aph(3'')-Ib,aph(6)-Id,sul1,tet(A),tet(B)	3	Aminoglycoside,Sulfonamide,Tetracycline
PDT000002920.4	PDS000004078.3	1	Non-human	SRR1122584	GCA_009998505.1	4	aadA1,dfrA15,sul1,tet(B)	4	Aminoglycoside,Diaminopyrimidine,Sulfonamide,Tetracycline
PDT000002927.3	PDS000004096.14	1	Non-human	SRR1122577	GCA_010654645.1	0	NA	0	NA
PDT000002991.3	PDS000032535.10	1	Non-human	SRR1122506	GCA_010651695.1	0	NA	0	NA
PDT000003036.3	PDS000084709.38	1	Non-human	SRR1132906	GCA_010639465.1	3	aph(3'')-Ib,aph(6)-Id,tet(B)	2	Aminoglycoside,Tetracycline
PDT000003098.3	PDS000084709.38	1	Non-human	SRR1141167	GCA_011458815.1	3	aph(3'')-Ib,aph(6)-Id,tet(B)	2	Aminoglycoside,Tetracycline
PDT000003105.3	PDS000084709.38	1	Non-human	SRR1141160	GCA_011458975.1	3	aph(3'')-Ib,aph(6)-Id,tet(B)	2	Aminoglycoside,Tetracycline
PDT000003108.3	PDS000084709.38	1	Non-human	SRR1141175	GCA_011459035.1	3	aph(3'')-Ib,aph(6)-Id,tet(B)	2	Aminoglycoside,Tetracycline
PDT000003177.5	PDS000084709.38	1	Non-human	SRR1157601	GCA_011455805.1	3	aph(3'')-Ib,aph(6)-Id,tet(B)	2	Aminoglycoside,Tetracycline
PDT000003200.5	PDS000032528.3	1	Non-human	SRR1157977	GCA_011455645.1	1	blaCMY-2	1	Beta-lactam
PDT000003208.5	PDS000084709.38	1	Non-human	SRR1158022	GCA_011455935.1	4	aph(3'')-Ib,aph(6)-Id,blaCMY-2,tet(B)	3	Aminoglycoside,Beta-lactam,Tetracycline
PDT000003279.3	PDS000084709.38	1	Non-human	SRR1158024	GCA_011084785.1	3	aph(3'')-Ib,aph(6)-Id,tet(B)	2	Aminoglycoside,Tetracycline
PDT000003361.3	PDS000032365.1	1	Non-human	SRR1164493	GCA_007748935.1	0	NA	0	NA
PDT000003362.4	PDS000004065.5	1	Non-human	SRR1164506	GCA_006691165.1	0	NA	0	NA
PDT000003384.3	PDS000084709.38	1	Non-human	SRR1164578	GCA_011086325.1	3	aph(3'')-Ib,aph(6)-Id,tet(B)	2	Aminoglycoside,Tetracycline
PDT000003389.3	PDS000004065.5	1	Non-human	SRR1164569	GCA_011084845.1	0	NA	0	NA
PDT000003390.4	PDS000032364.2	1	Non-human	SRR1164593	GCA_006631725.1	0	NA	0	NA
PDT000003391.3	PDS000032364.2	1	Non-human	SRR1164582	GCA_011626425.1	0	NA	0	NA
PDT000003392.3	PDS000004065.5	1	Non-human	SRR1164580	GCA_010460045.1	0	NA	0	NA
PDT000003414.3	PDS000032535.10	1	Non-human	SRR1166649	GCA_011083285.1	0	NA	0	NA
PDT000003430.4	PDS000004078.3	1	Non-human	SRR1166660	GCA_006691025.1	4	aadA1,dfrA15,sul1,tet(B)	4	Aminoglycoside,Diaminopyrimidine,Sulfonamide,Tetracycline
PDT000003432.3	PDS000084709.38	1	Non-human	SRR1166650	GCA_010877925.1	3	aph(3'')-Ib,aph(6)-Id,tet(B)	2	Aminoglycoside,Tetracycline
PDT000003435.4	PDS000032371.2	1	Non-human	SRR1166665	GCA_006632685.1	2	aph(3'')-Ib,aph(6)-Id	1	Aminoglycoside
PDT000003520.3	PDS000004065.5	1	Non-human	SRR1171421	GCA_010942115.1	0	NA	0	NA
PDT000003625.4	PDS000030260.1	1	Non-human	SRR1177355	GCA_011454535.1	0	NA	0	NA
PDT000003688.4	PDS000004091.7	1	Non-human	SRR1177331	GCA_006754985.1	0	NA	0	NA
PDT000003689.4	PDS000004091.7	1	Non-human	SRR1177360	GCA_006811505.1	0	NA	0	NA
PDT000003746.3	PDS000004095.132	1	Non-human	SRR1177578	GCA_011083825.1	0	NA	0	NA
PDT000003747.3	PDS000004095.132	1	Non-human	SRR1177640	GCA_010946035.1	0	NA	0	NA
PDT000003748.4	PDS000004095.132	1	Non-human	SRR1177592	GCA_006755245.1	0	NA	0	NA
PDT000003749.3	PDS000004095.132	1	Non-human	SRR1177570	GCA_010907925.1	0	NA	0	NA
PDT000003873.4	PDS000004091.7	1	Non-human	SRR1181546	GCA_006690985.1	0	NA	0	NA
PDT000003874.4	PDS000004091.7	1	Non-human	SRR1181566	GCA_006632705.1	0	NA	0	NA
PDT000003969.4	PDS000047126.1	1	Non-human	SRR1185804	GCA_006691295.1	0	NA	0	NA
PDT000003973.4	PDS000047126.1	1	Non-human	SRR1185856	GCA_006812345.1	0	NA	0	NA
PDT000004009.3	PDS000084709.38	1	Non-human	SRR1186222	GCA_011085305.1	0	NA	0	NA
PDT000004026.3	PDS000084462.46	1	Non-human	SRR1186332	GCA_010509055.1	3	aph(3'')-Ib,aph(6)-Id,tet(B)	2	Aminoglycoside,Tetracycline
PDT000004028.3	PDS000084462.46	1	Non-human	SRR1186368	GCA_010507075.1	5	aph(3'')-Ib,aph(3'')-Ib=PARTIAL_END_OF_CONTIG,aph(6)-Id,blaCMY-2,tet(B)	3	Aminoglycoside,Beta-lactam,Tetracycline
PDT000004033.3	PDS000084709.38	1	Non-human	SRR1186360	GCA_010700605.1	3	aph(3'')-Ib,aph(6)-Id,tet(B)	2	Aminoglycoside,Tetracycline
PDT000004037.3	PDS000084709.38	1	Non-human	SRR1186321	GCA_010656845.1	3	aph(3'')-Ib,aph(6)-Id,tet(B)	2	Aminoglycoside,Tetracycline
PDT000004070.3	PDS000084709.38	1	Non-human	SRR1188475	GCA_010637625.1	3	aph(3'')-Ib,aph(6)-Id,tet(B)	2	Aminoglycoside,Tetracycline
PDT000004071.3	PDS000084709.38	1	Non-human	SRR1188493	GCA_010966615.1	3	aph(3'')-Ib,aph(6)-Id,tet(B)	2	Aminoglycoside,Tetracycline
PDT000004283.3	PDS000029537.7	1	Non-human	SRR1195650	GCA_010370145.1	4	aph(3'')-Ib=PARTIAL_END_OF_CONTIG,aph(6)-Id,dfrA14,sul2	3	Aminoglycoside,Diaminopyrimidine,Sulfonamide
PDT000004286.3	PDS000029537.7	1	Non-human	SRR1195630	GCA_007549815.1	0	NA	0	NA
PDT000004316.4	PDS000004091.7	1	Non-human	SRR1195667	GCA_006754525.1	0	NA	0	NA
PDT000004361.4	PDS000084709.38	1	Non-human	SRR1198890	GCA_006755345.1	5	aph(3'')-Ib,aph(6)-Id,blaCMY=PARTIAL_END_OF_CONTIG,blaCMY-2,tet(B)	3	Aminoglycoside,Beta-lactam,Tetracycline
PDT000004363.4	PDS000032330.3	1	Non-human	SRR1198875	GCA_006755045.1	3	aph(3'')-Ib,aph(6)-Id,tet(B)	2	Aminoglycoside,Tetracycline
PDT000008280.2	PDS000084709.38	1	Non-human	NA	GCA_000170195.2	4	aph(3'')-Ib,aph(6)-Id,blaCMY-2,tet(B)	3	Aminoglycoside,Beta-lactam,Tetracycline
PDT000018083.2	PDS000084709.38	1	Non-human	NA	GCA_000474435.1	4	aph(3'')-Ib,aph(6)-Id,blaCMY-2,tet(B)	3	Aminoglycoside,Beta-lactam,Tetracycline
PDT000018084.2	PDS000084709.38	1	Non-human	NA	GCA_000474295.1	4	aph(3'')-Ib,aph(6)-Id,blaCMY-2,tet(B)	3	Aminoglycoside,Beta-lactam,Tetracycline
PDT000018085.2	PDS000004072.3	1	Non-human	NA	GCA_000474315.1	0	NA	0	NA
PDT000018086.2	PDS000004091.7	1	Non-human	NA	GCA_000474455.1	0	NA	0	NA
PDT000019055.2	PDS000026547.2	1	Non-human	NA	GCA_000487075.1	0	NA	0	NA
PDT000019108.2	PDS000007463.2	1	Human	NA	GCA_000484035.1	0	NA	0	NA
PDT000024323.3	PDS000084709.38	1	Non-human	SRR1201327	GCA_011081645.1	3	aph(3'')-Ib,aph(6)-Id,tet(B)	2	Aminoglycoside,Tetracycline
PDT000024471.3	PDS000032365.1	1	Non-human	SRR1207443	GCA_010654445.1	0	NA	0	NA
PDT000024505.3	PDS000032364.2	1	Non-human	SRR1207471	GCA_010886135.1	0	NA	0	NA
PDT000025232.3	PDS000004095.132	1	Non-human	SRR1212342	GCA_011082585.1	0	NA	0	NA
PDT000025256.3	PDS000002548.10	1	Non-human	SRR1213773	GCA_011082135.1	0	NA	0	NA
PDT000025257.3	PDS000002548.10	1	Non-human	SRR1213771	GCA_010878185.1	0	NA	0	NA
PDT000025258.3	PDS000002548.10	1	Non-human	SRR1213772	GCA_011447595.1	0	NA	0	NA
PDT000025514.4	PDS000084709.38	1	Non-human	SRR1220705	GCA_006755625.1	4	aph(3'')-Ib,aph(6)-Id,blaCMY-2,tet(B)	3	Aminoglycoside,Beta-lactam,Tetracycline
PDT000025559.3	PDS000002548.10	1	Non-human	SRR1220707	GCA_010965415.1	0	NA	0	NA
PDT000025562.3	PDS000002548.10	1	Non-human	SRR1220777	GCA_011082345.1	0	NA	0	NA
PDT000026020.3	PDS000002548.10	1	Non-human	SRR1238764	GCA_010963055.1	0	NA	0	NA
PDT000026024.3	PDS000002548.10	1	Non-human	SRR1238767	GCA_010925975.1	0	NA	0	NA
PDT000026027.6	PDS000002548.10	1	Non-human	SRR6725742	GCA_006713145.1	0	NA	0	NA
PDT000026033.3	PDS000002548.10	1	Non-human	SRR1238789	GCA_011083105.1	0	NA	0	NA
PDT000026035.3	PDS000002548.10	1	Non-human	SRR1238733	GCA_011483525.1	0	NA	0	NA
PDT000026038.3	PDS000002548.10	1	Non-human	SRR1238783	GCA_003869675.1	0	NA	0	NA
PDT000026057.3	PDS000004065.5	1	Non-human	SRR1238739	GCA_006860945.1	1	tet(C)	1	Tetracycline
PDT000026062.3	PDS000004065.5	1	Non-human	SRR1238772	GCA_006859325.1	0	NA	0	NA
PDT000026260.3	PDS000032777.8	3	Non-human	SRR1249078	GCA_011545785.1	0	NA	0	NA
PDT000026407.3	PDS000002548.10	1	Non-human	SRR1257285	GCA_011545925.1	0	NA	0	NA
PDT000026411.3	PDS000002548.10	1	Non-human	SRR1257287	GCA_011080525.1	0	NA	0	NA
PDT000026413.3	PDS000002548.10	1	Non-human	SRR1257311	GCA_010639845.1	0	NA	0	NA
PDT000026414.3	PDS000002548.10	1	Non-human	SRR1257288	GCA_010655545.1	0	NA	0	NA
PDT000026424.4	PDS000084709.38	1	Non-human	SRR1257289	GCA_006811445.1	3	aph(3'')-Ib,aph(6)-Id,tet(B)	2	Aminoglycoside,Tetracycline
PDT000026819.4	PDS000029459.54	1	Non-human	SRR1258605	GCA_006631005.1	3	aph(3'')-Ib,aph(6)-Id,blaCMY=PARTIAL_END_OF_CONTIG	2	Aminoglycoside,Beta-lactam
PDT000026827.3	PDS000004095.132	1	Non-human	SRR1258618	GCA_010908225.1	0	NA	0	NA
PDT000026828.3	PDS000004095.132	1	Non-human	SRR1258579	GCA_011626385.1	0	NA	0	NA
PDT000026836.3	PDS000084709.38	1	Non-human	SRR1258564	GCA_011447215.1	4	aph(3'')-Ib,aph(3'')-Ib=PARTIAL_END_OF_CONTIG,aph(6)-Id,tet(B)	2	Aminoglycoside,Tetracycline
PDT000026876.4	PDS000004072.3	1	Non-human	SRR1263444	GCA_006690435.1	0	NA	0	NA
PDT000026878.3	PDS000084709.38	1	Non-human	SRR1263437	GCA_011447815.1	3	aph(3'')-Ib,aph(6)-Id,tet(B)	2	Aminoglycoside,Tetracycline
PDT000026881.3	PDS000004096.14	1	Non-human	SRR1263420	GCA_011079865.1	0	NA	0	NA
PDT000026902.4	PDS000047125.1	1	Non-human	SRR1263932	GCA_006689745.1	0	NA	0	NA
PDT000027712.3	PDS000032535.10	1	Non-human	SRR1264933	GCA_011446735.1	0	NA	0	NA
PDT000027713.4	PDS000032295.3	1	Non-human	SRR1265012	GCA_006811465.1	0	NA	0	NA
PDT000027822.1	PDS000032300.4	1	NA	NA	GCA_000336135.1	0	NA	0	NA
PDT000029600.3	PDS000002548.10	1	Non-human	SRR1272874	GCA_011081145.1	0	NA	0	NA
PDT000029603.3	PDS000002548.10	1	Non-human	SRR1272783	GCA_010946355.1	0	NA	0	NA
PDT000029608.3	PDS000002548.10	1	Non-human	SRR1272881	GCA_011483045.1	0	NA	0	NA
PDT000029613.4	PDS000084709.38	1	Non-human	SRR1272854	GCA_006631625.1	4	aph(3'')-Ib,aph(6)-Id,blaCMY-2,tet(B)	3	Aminoglycoside,Beta-lactam,Tetracycline
PDT000029614.4	PDS000084709.38	1	Non-human	SRR1272788	GCA_006631345.1	3	aph(3'')-Ib,aph(6)-Id,tet(B)	2	Aminoglycoside,Tetracycline
PDT000029623.4	PDS000084709.38	1	Non-human	SRR1272768	GCA_006754625.1	4	aph(3'')-Ib,aph(6)-Id,blaCMY-2,tet(B)	3	Aminoglycoside,Beta-lactam,Tetracycline
PDT000029648.3	PDS000032778.3	3	Non-human	SRR1272490	GCA_011447095.1	0	NA	0	NA
PDT000030520.4	PDS000084709.38	1	Non-human	SRR1292319	GCA_006752365.1	4	aph(3'')-Ib,aph(6)-Id,blaCMY-2,tet(B)	3	Aminoglycoside,Beta-lactam,Tetracycline
PDT000031370.4	PDS000084709.38	1	Non-human	SRR1299273	GCA_006753805.1	4	aph(3'')-Ib,aph(6)-Id,blaCMY-2,tet(B)	3	Aminoglycoside,Beta-lactam,Tetracycline
PDT000031372.4	PDS000084709.38	1	Non-human	SRR1299278	GCA_006752885.1	3	aph(3'')-Ib,aph(6)-Id,tet(B)	2	Aminoglycoside,Tetracycline
PDT000031379.4	PDS000084709.38	1	Non-human	SRR1299310	GCA_006753585.1	3	aph(3'')-Ib,aph(6)-Id,tet(B)	2	Aminoglycoside,Tetracycline
PDT000031399.3	PDS000002548.10	1	Non-human	SRR1299290	GCA_011081765.1	1	tet(C)	1	Tetracycline
PDT000031400.3	PDS000002548.10	1	Non-human	SRR1299350	GCA_011446755.1	0	NA	0	NA
PDT000031406.4	PDS000084709.38	1	Non-human	SRR1299218	GCA_006754205.1	3	aph(3'')-Ib,aph(6)-Id,tet(B)	2	Aminoglycoside,Tetracycline
PDT000031416.4	PDS000084709.38	1	Non-human	SRR1299311	GCA_006630265.1	3	aph(3'')-Ib,aph(6)-Id,tet(B)	2	Aminoglycoside,Tetracycline
PDT000031422.5	PDS000032300.4	1	Non-human	SRR1299220	GCA_006812125.1	0	NA	0	NA
PDT000031456.4	PDS000032297.2	1	Non-human	SRR1299425	GCA_006752585.1	0	NA	0	NA
PDT000031483.4	PDS000004096.14	1	Non-human	SRR1300604	GCA_006753185.1	0	NA	0	NA
PDT000031491.4	PDS000004096.14	1	Non-human	SRR1300649	GCA_006690105.1	0	NA	0	NA
PDT000031495.4	PDS000004091.7	1	Non-human	SRR1300726	GCA_006690685.1	0	NA	0	NA
PDT000031498.3	PDS000002548.10	1	Non-human	SRR1300609	GCA_011081805.1	0	NA	0	NA
PDT000031499.3	PDS000002548.10	1	Non-human	SRR1300695	GCA_011446775.1	0	NA	0	NA
PDT000031500.3	PDS000002548.10	1	Non-human	SRR1300561	GCA_011638935.1	0	NA	0	NA
PDT000031501.3	PDS000002548.10	1	Non-human	SRR1300667	GCA_011626765.1	0	NA	0	NA
PDT000031522.3	PDS000032778.3	3	Non-human	SRR1300703	GCA_011483445.1	0	NA	0	NA
PDT000031547.3	PDS000051463.1	1	Non-human	SRR1300646	GCA_011449555.1	0	NA	0	NA
PDT000031763.4	PDS000032152.3	1	Non-human	SRR1333866	GCA_006631685.1	0	NA	0	NA
PDT000031764.4	PDS000032152.3	1	Non-human	SRR1333870	GCA_006629625.1	0	NA	0	NA
PDT000031794.4	PDS000004072.3	1	Non-human	SRR1334372	GCA_006629765.1	0	NA	0	NA
PDT000031795.4	PDS000004072.3	1	Non-human	SRR1334223	GCA_006690085.1	0	NA	0	NA
PDT000031799.4	PDS000047125.1	1	Non-human	SRR1334225	GCA_006752685.1	0	NA	0	NA
PDT000031800.4	PDS000084709.38	1	Non-human	SRR1334137	GCA_006630345.1	4	aph(3'')-Ib,aph(6)-Id,blaCMY-2,tet(B)	3	Aminoglycoside,Beta-lactam,Tetracycline
PDT000031810.3	PDS000072600.9	3	Non-human	SRR1334375	GCA_011449635.1	0	NA	0	NA
PDT000031832.4	PDS000032152.3	1	Non-human	SRR1334784	GCA_006812505.1	0	NA	0	NA
PDT000031836.4	PDS000004072.3	1	Non-human	SRR1334637	GCA_006629785.1	0	NA	0	NA
PDT000031838.4	PDS000047125.1	1	Non-human	SRR1334638	GCA_006690185.1	0	NA	0	NA
PDT000031847.3	PDS000002548.10	1	Non-human	SRR1334635	GCA_008089365.1	0	NA	0	NA
PDT000032049.4	PDS000084709.38	1	Non-human	SRR1363276	GCA_006754285.1	3	aph(3'')-Ib,aph(6)-Id,tet(B)	2	Aminoglycoside,Tetracycline
PDT000032050.4	PDS000084709.38	1	Non-human	SRR1363279	GCA_006753905.1	4	aph(3'')-Ib,aph(6)-Id,blaCMY-2,tet(B)	3	Aminoglycoside,Beta-lactam,Tetracycline
PDT000032052.4	PDS000084709.38	1	Non-human	SRR1363342	GCA_006630605.1	4	aph(3'')-Ib,aph(6)-Id,blaCMY-2,tet(B)	3	Aminoglycoside,Beta-lactam,Tetracycline
PDT000032058.3	PDS000002548.10	1	Non-human	SRR1363320	GCA_008089425.1	0	NA	0	NA
PDT000032059.3	PDS000002548.10	1	Non-human	SRR1363300	GCA_008089665.1	0	NA	0	NA
PDT000032061.3	PDS000002548.10	1	Non-human	SRR1363325	GCA_008090125.1	0	NA	0	NA
PDT000032063.3	PDS000002548.10	1	Non-human	SRR1363338	GCA_008089025.1	0	NA	0	NA
PDT000032065.3	PDS000002548.10	1	Non-human	SRR1363304	GCA_008090225.1	0	NA	0	NA
PDT000032068.3	PDS000002548.10	1	Non-human	SRR1363352	GCA_010696985.1	0	NA	0	NA
PDT000032069.3	PDS000002548.10	1	Non-human	SRR1363296	GCA_008090365.1	0	NA	0	NA
PDT000032071.4	PDS000032300.4	1	Non-human	SRR1363281	GCA_007818005.1	0	NA	0	NA
PDT000032072.4	PDS000032300.4	1	Non-human	SRR1363307	GCA_007742335.1	0	NA	0	NA
PDT000032073.4	PDS000032300.4	1	Non-human	SRR1363328	GCA_007742415.1	0	NA	0	NA
PDT000032083.4	PDS000084709.38	1	Non-human	SRR1363339	GCA_007742395.1	3	aph(3'')-Ib,aph(6)-Id,tet(B)	2	Aminoglycoside,Tetracycline
PDT000032225.3	PDS000002548.10	1	Non-human	SRR1384859	GCA_010664945.1	0	NA	0	NA
PDT000032228.3	PDS000002548.10	1	Non-human	SRR1384788	GCA_011447355.1	0	NA	0	NA
PDT000032571.3	PDS000002548.10	1	Non-human	SRR1297187	GCA_011081345.1	0	NA	0	NA
PDT000034769.3	PDS000032144.2	1	Non-human	SRR1511562	GCA_011452495.1	0	NA	0	NA
PDT000034822.3	PDS000032198.2	1	Non-human	SRR1511520	GCA_009997945.1	0	NA	0	NA
PDT000035157.4	PDS000084709.38	1	Non-human	SRR1514719	GCA_006753535.1	4	aph(3'')-Ib,aph(6)-Id,blaCMY-2,tet(B)	3	Aminoglycoside,Beta-lactam,Tetracycline
PDT000035177.3	PDS000002548.10	1	Non-human	SRR1514728	GCA_011447395.1	0	NA	0	NA
PDT000035201.3	PDS000032152.3	1	Non-human	SRR1514716	GCA_011453575.1	0	NA	0	NA
PDT000035225.4	PDS000084709.38	1	Non-human	SRR1514700	GCA_006690805.1	3	aph(3'')-Ib,aph(6)-Id,tet(B)	2	Aminoglycoside,Tetracycline
PDT000035250.3	PDS000072600.9	3	Non-human	SRR1515004	GCA_011484485.1	0	NA	0	NA
PDT000035588.4	PDS000032129.3	1	Non-human	SRR1521569	GCA_006630945.1	0	NA	0	NA
PDT000035921.4	PDS000084709.38	1	Non-human	SRR1528511	GCA_006752745.1	3	aph(3'')-Ib,aph(6)-Id,tet(B)	2	Aminoglycoside,Tetracycline
PDT000035973.5	PDS000084709.38	1	Non-human	SRR1534841	GCA_006752185.1	3	aph(3'')-Ib,aph(6)-Id,tet(B)	2	Aminoglycoside,Tetracycline
PDT000035976.5	PDS000084462.46	1	Non-human	SRR1534819	GCA_006629395.1	3	aph(3'')-Ib,aph(6)-Id,tet(B)	2	Aminoglycoside,Tetracycline
PDT000035995.5	PDS000004096.14	1	Non-human	SRR1534879	GCA_006811345.1	0	NA	0	NA
PDT000035996.5	PDS000084709.38	1	Non-human	SRR1534892	GCA_006688715.1	3	aph(3'')-Ib,aph(6)-Id,tet(B)	2	Aminoglycoside,Tetracycline
PDT000036002.5	PDS000084709.38	1	Non-human	SRR1534896	GCA_006811785.1	3	aph(3'')-Ib,aph(6)-Id,tet(B)	2	Aminoglycoside,Tetracycline
PDT000036003.5	PDS000031695.6	1	Non-human	SRR1534881	GCA_006811745.1	0	NA	0	NA
PDT000036317.2	PDS000032535.10	1	Non-human	SRR1537496	GCA_011443935.1	3	aac(3)-VIa,aadA1,sul1	2	Aminoglycoside,Sulfonamide
PDT000036398.4	PDS000032198.2	1	Non-human	SRR1539583	GCA_006752265.1	0	NA	0	NA
PDT000036475.4	PDS000084709.38	1	Non-human	SRR1544176	GCA_006752345.1	4	aph(3'')-Ib,aph(6)-Id,blaCMY-2,tet(B)	3	Aminoglycoside,Beta-lactam,Tetracycline
PDT000036476.4	PDS000084709.38	1	Non-human	SRR1544168	GCA_006629105.1	4	aph(3'')-Ib,aph(6)-Id,blaCMY-2,tet(B)	3	Aminoglycoside,Beta-lactam,Tetracycline
PDT000036556.4	PDS000084709.38	1	Non-human	SRR1544347	GCA_006688965.1	4	aph(3'')-Ib,aph(6)-Id,blaCMY-2,tet(B)	3	Aminoglycoside,Beta-lactam,Tetracycline
PDT000036560.4	PDS000084709.38	1	Non-human	SRR1544418	GCA_006752285.1	3	aph(3'')-Ib,aph(6)-Id,tet(B)	2	Aminoglycoside,Tetracycline
PDT000036561.4	PDS000084709.38	1	Non-human	SRR1544299	GCA_006689705.1	4	aph(3'')-Ib,aph(6)-Id,blaCMY-2,tet(B)	3	Aminoglycoside,Beta-lactam,Tetracycline
PDT000036565.4	PDS000004096.14	1	Non-human	SRR1544425	GCA_006689405.1	0	NA	0	NA
PDT000036668.3	PDS000032317.2	1	Non-human	SRR1548401	GCA_007741775.1	0	NA	0	NA
PDT000036669.2	PDS000065067.10	1	Non-human	SRR1548402	GCA_008008705.1	3	aph(3'')-Ib,aph(6)-Id,tet(B)	2	Aminoglycoside,Tetracycline
PDT000036670.3	PDS000029426.60	1	Non-human	SRR1548411	GCA_007741805.1	2	aph(3'')-Ib,aph(6)-Id	1	Aminoglycoside
PDT000036699.2	PDS000084709.38	1	Non-human	SRR1548441	GCA_008007785.1	3	aph(3'')-Ib,aph(6)-Id,tet(B)	2	Aminoglycoside,Tetracycline
PDT000037323.4	PDS000084709.38	1	Non-human	SRR1556946	GCA_006689505.1	3	aph(3'')-Ib,aph(6)-Id,tet(B)	2	Aminoglycoside,Tetracycline
PDT000037329.4	PDS000004091.7	1	Non-human	SRR1556973	GCA_006689485.1	0	NA	0	NA
PDT000037330.4	PDS000084709.38	1	Non-human	SRR1556980	GCA_006690245.1	3	aph(3'')-Ib,aph(6)-Id,tet(B)	2	Aminoglycoside,Tetracycline
PDT000037898.4	PDS000084709.38	1	Non-human	SRR1562578	GCA_006689725.1	5	aph(3'')-Ib,aph(6)-Id,blaCMY=PARTIAL_END_OF_CONTIG,blaCMY-2,tet(B)	3	Aminoglycoside,Beta-lactam,Tetracycline
PDT000037899.4	PDS000084709.38	1	Non-human	SRR1562598	GCA_006689045.1	6	aac(3)-VIa,aadA1,aph(3'')-Ib,aph(6)-Id,sul1,tet(B)	3	Aminoglycoside,Sulfonamide,Tetracycline
PDT000037941.4	PDS000084709.38	1	Non-human	SRR1562633	GCA_006811865.1	3	aph(3'')-Ib,aph(6)-Id,tet(B)	2	Aminoglycoside,Tetracycline
PDT000038576.3	PDS000032297.2	1	Non-human	SRR1569725	GCA_008066695.1	0	NA	0	NA
PDT000038686.4	PDS000084709.38	1	Non-human	SRR1573568	GCA_006629705.1	4	aph(3'')-Ib,aph(6)-Id,blaCMY-2,tet(B)	3	Aminoglycoside,Beta-lactam,Tetracycline
PDT000038694.4	PDS000084709.38	1	Non-human	SRR1573576	GCA_006689165.1	3	aph(3'')-Ib,aph(6)-Id,tet(B)	2	Aminoglycoside,Tetracycline
PDT000038698.4	PDS000084709.38	1	Non-human	SRR1574288	GCA_006753065.1	3	aph(3'')-Ib,aph(6)-Id,tet(B)	2	Aminoglycoside,Tetracycline
PDT000038706.4	PDS000084709.38	1	Non-human	SRR1574316	GCA_006753325.1	4	aph(3'')-Ib,aph(6)-Id,blaCMY-2,tet(B)	3	Aminoglycoside,Beta-lactam,Tetracycline
PDT000038708.4	PDS000084709.38	1	Non-human	SRR1574311	GCA_006629365.1	4	aph(3'')-Ib,aph(6)-Id,blaCMY-2,tet(B)	3	Aminoglycoside,Beta-lactam,Tetracycline
PDT000039032.2	PDS000084709.38	1	Non-human	SRR1575985	GCA_005935825.1	3	aph(3'')-Ib,aph(6)-Id,tet(B)	2	Aminoglycoside,Tetracycline
PDT000039252.2	PDS000004090.57	1	Non-human	SRR1578500	GCA_006849525.1	3	aph(3'')-Ib,aph(6)-Id,blaCMY-2	2	Aminoglycoside,Beta-lactam
PDT000039311.4	PDS000065067.10	1	Non-human	SRR1582170	GCA_006689905.1	3	aph(3'')-Ib,aph(6)-Id,tet(B)	2	Aminoglycoside,Tetracycline
PDT000039405.4	PDS000084709.38	1	Non-human	SRR1583090	GCA_006811905.1	3	aph(3'')-Ib,aph(6)-Id,tet(B)	2	Aminoglycoside,Tetracycline
PDT000039412.4	PDS000084709.38	1	Non-human	SRR1583138	GCA_006630195.1	4	aph(3'')-Ib,aph(6)-Id,blaCMY-2,tet(B)	3	Aminoglycoside,Beta-lactam,Tetracycline
PDT000039417.4	PDS000084709.38	1	Non-human	SRR1583154	GCA_006753025.1	4	aph(3'')-Ib,aph(6)-Id,blaCMY-2,tet(B)	3	Aminoglycoside,Beta-lactam,Tetracycline
PDT000039886.4	PDS000065067.10	1	Non-human	SRR1588673	GCA_006753345.1	3	aph(3'')-Ib,aph(6)-Id,tet(B)	2	Aminoglycoside,Tetracycline
PDT000040287.4	PDS000032124.4	1	Non-human	SRR1598875	GCA_006752625.1	0	NA	0	NA
PDT000040288.4	PDS000032124.4	1	Non-human	SRR1598876	GCA_006630065.1	0	NA	0	NA
PDT000040296.4	PDS000032124.4	1	Non-human	SRR1598884	GCA_006689345.1	0	NA	0	NA
PDT000040595.4	PDS000032531.6	1	Non-human	SRR1609690	GCA_007745355.1	0	NA	0	NA
PDT000040869.4	PDS000032124.4	1	Non-human	SRR1614996	GCA_007745495.1	0	NA	0	NA
PDT000040870.4	PDS000032124.4	1	Non-human	SRR1615088	GCA_007815415.1	0	NA	0	NA
PDT000040938.6	PDS000004096.14	1	Non-human	SRR1646943	GCA_007756935.1	0	NA	0	NA
PDT000040939.6	PDS000084709.38	1	Non-human	SRR1646931	GCA_007756995.1	5	aph(3'')-Ib,aph(6)-Id,blaCMY,blaCMY-2,tet(B)	3	Aminoglycoside,Beta-lactam,Tetracycline
PDT000040945.6	PDS000084709.38	1	Non-human	SRR1646948	GCA_007816735.1	3	aph(3'')-Ib,aph(6)-Id,tet(B)	2	Aminoglycoside,Tetracycline
PDT000041194.4	PDS000084462.46	1	Non-human	SRR1619527	GCA_007745535.1	0	NA	0	NA
PDT000041202.5	PDS000084709.38	1	Non-human	SRR1619576	GCA_007743295.1	3	aph(3'')-Ib,aph(6)-Id,tet(B)	2	Aminoglycoside,Tetracycline
PDT000041322.5	PDS000084709.38	1	Non-human	SRR1631186	GCA_007815875.1	3	aph(3'')-Ib,aph(6)-Id,tet(B)	2	Aminoglycoside,Tetracycline
PDT000041323.6	PDS000084709.38	1	Non-human	SRR1631187	GCA_007815935.1	4	aph(3'')-Ib,aph(6)-Id,blaCMY-2,tet(B)	3	Aminoglycoside,Beta-lactam,Tetracycline
PDT000041671.4	PDS000032139.2	1	Non-human	SRR1637061	GCA_007743015.1	0	NA	0	NA
PDT000042154.4	PDS000031695.6	1	Non-human	SRR1646930	GCA_007818185.1	0	NA	0	NA
PDT000042156.4	PDS000031695.6	1	Non-human	SRR1646944	GCA_007743915.1	0	NA	0	NA
PDT000042177.3	PDS000056250.16	3	Human	SRR1638978	GCA_008012695.1	0	NA	0	NA
PDT000043117.5	PDS000056250.16	3	Human	SRR1645598	GCA_011596685.1	0	NA	0	NA
PDT000043164.4	PDS000037021.2	2	Human	SRR1645731	GCA_011599465.1	0	NA	0	NA
PDT000043959.3	PDS000032777.8	3	Non-human	SRR1653415	GCA_008024195.1	0	NA	0	NA
PDT000044366.4	PDS000065067.10	1	Non-human	SRR1664191	GCA_007744235.1	3	aph(3'')-Ib,aph(6)-Id,tet(B)	2	Aminoglycoside,Tetracycline
PDT000044369.4	PDS000084709.38	1	Non-human	SRR1664261	GCA_007742975.1	4	aph(3'')-Ib,aph(6)-Id,blaCMY-2,tet(B)	3	Aminoglycoside,Beta-lactam,Tetracycline
PDT000044372.4	PDS000084709.38	1	Non-human	SRR1664271	GCA_007818215.1	3	aph(3'')-Ib,aph(6)-Id,tet(B)	2	Aminoglycoside,Tetracycline
PDT000044376.4	PDS000084709.38	1	Non-human	SRR1664285	GCA_007742935.1	3	aph(3'')-Ib,aph(6)-Id,tet(B)	2	Aminoglycoside,Tetracycline
PDT000044377.4	PDS000084709.38	1	Non-human	SRR1664293	GCA_007746785.1	3	aph(3'')-Ib,aph(6)-Id,tet(B)	2	Aminoglycoside,Tetracycline
PDT000044379.4	PDS000084709.38	1	Non-human	SRR1664306	GCA_007744205.1	4	aph(3'')-Ib,aph(6)-Id,blaCMY-2,tet(B)	3	Aminoglycoside,Beta-lactam,Tetracycline
PDT000044380.4	PDS000084709.38	1	Non-human	SRR1664311	GCA_007746875.1	1	blaCMY-2	1	Beta-lactam
PDT000045863.4	PDS000032535.10	1	Non-human	SRR1713634	GCA_007817015.1	0	NA	0	NA
PDT000045864.4	PDS000032295.3	1	Non-human	SRR1713635	GCA_007742515.1	0	NA	0	NA
PDT000045870.4	PDS000032535.10	1	Non-human	SRR1713642	GCA_007742635.1	0	NA	0	NA
PDT000045872.3	PDS000032529.1	1	Non-human	SRR1713644	GCA_004192725.1	3	aph(3'')-Ib,aph(6)-Id=PARTIAL_END_OF_CONTIG,blaCMY-2	2	Aminoglycoside,Beta-lactam
PDT000045879.4	PDS000032144.2	1	Non-human	SRR1713651	GCA_007742555.1	0	NA	0	NA
PDT000045944.5	PDS000084709.38	1	Non-human	SRR2890149	GCA_008543055.1	3	aph(3'')-Ib,aph(6)-Id,tet(B)	2	Aminoglycoside,Tetracycline
PDT000045956.3	PDS000084709.38	1	Non-human	SRR1720471	GCA_008027755.1	3	aph(3'')-Ib,aph(6)-Id,tet(B)	2	Aminoglycoside,Tetracycline
PDT000045976.5	PDS000084709.38	1	Non-human	SRR2890150	GCA_008449565.1	3	aph(3'')-Ib,aph(6)-Id,tet(B)	2	Aminoglycoside,Tetracycline
PDT000047075.3	PDS000004095.132	1	Non-human	SRR1745541	GCA_008028035.1	0	NA	0	NA
PDT000047096.3	PDS000032536.1	1	Non-human	SRR1745562	GCA_008028135.1	0	NA	0	NA
PDT000047099.4	PDS000056250.16	3	Non-human	SRR1745565	GCA_007745035.1	0	NA	0	NA
PDT000047112.3	PDS000084709.38	1	Non-human	SRR1745578	GCA_008026915.1	3	aph(3'')-Ib,aph(6)-Id,tet(B)	2	Aminoglycoside,Tetracycline
PDT000047116.3	PDS000084709.38	1	Non-human	SRR1745582	GCA_008026855.1	3	aph(3'')-Ib,aph(6)-Id,tet(B)	2	Aminoglycoside,Tetracycline
PDT000047121.3	PDS000084709.38	1	Non-human	SRR1745587	GCA_008027075.1	0	NA	0	NA
PDT000047127.3	PDS000056250.16	3	Non-human	SRR1745593	GCA_008028155.1	0	NA	0	NA
PDT000047145.3	PDS000032536.1	1	Non-human	SRR1745611	GCA_008028235.1	0	NA	0	NA
PDT000047148.3	PDS000084709.38	1	Non-human	SRR1745615	GCA_008028195.1	3	aph(3'')-Ib,aph(6)-Id,tet(B)	2	Aminoglycoside,Tetracycline
PDT000047537.4	PDS000084709.38	1	Non-human	SRR1752720	GCA_007816855.1	3	aph(3'')-Ib,aph(6)-Id,tet(B)	2	Aminoglycoside,Tetracycline
PDT000047589.4	PDS000084709.38	1	Non-human	SRR1752869	GCA_007743135.1	4	aph(3'')-Ib,aph(6)-Id,blaCMY-2,tet(B)	3	Aminoglycoside,Beta-lactam,Tetracycline
PDT000047592.4	PDS000084709.38	1	Non-human	SRR1752873	GCA_007743315.1	3	aph(3'')-Ib,aph(6)-Id,tet(B)	2	Aminoglycoside,Tetracycline
PDT000048000.3	PDS000084709.38	1	Non-human	SRR1763845	GCA_008028675.1	4	aph(3'')-Ib=PARTIAL_END_OF_CONTIG,aph(3'')-Ib,aph(6)-Id,tet(B)	2	Aminoglycoside,Tetracycline
PDT000048696.3	PDS000084709.38	1	Non-human	SRR1774055	GCA_008028975.1	3	aph(3'')-Ib,aph(6)-Id,tet(B)	2	Aminoglycoside,Tetracycline
PDT000048709.3	PDS000084709.38	1	Non-human	SRR1774071	GCA_008029135.1	3	aph(3'')-Ib,aph(6)-Id,tet(B)	2	Aminoglycoside,Tetracycline
PDT000048713.3	PDS000084462.46	1	Non-human	SRR1774075	GCA_008029175.1	3	aph(3'')-Ib,aph(6)-Id,tet(B)	2	Aminoglycoside,Tetracycline
PDT000048721.3	PDS000084709.38	1	Non-human	SRR1774086	GCA_008029195.1	3	aph(3'')-Ib,aph(6)-Id,tet(B)	2	Aminoglycoside,Tetracycline
PDT000048790.2	PDS000056250.16	3	Non-human	SRR1778027	GCA_008005135.1	0	NA	0	NA
PDT000049127.2	PDS000072600.9	3	Non-human	SRR1792719	GCA_008004685.1	0	NA	0	NA
PDT000049143.2	PDS000032139.2	1	Non-human	SRR1793242	GCA_004215495.1	0	NA	0	NA
PDT000049371.2	PDS000029537.7	1	Non-human	SRR1796054	GCA_006860245.1	4	aph(3'')-Ib=PARTIAL_END_OF_CONTIG,aph(6)-Id,dfrA14,sul2	3	Aminoglycoside,Diaminopyrimidine,Sulfonamide
PDT000049376.2	PDS000084709.38	1	Non-human	SRR1796072	GCA_006859425.1	3	aph(3'')-Ib,aph(6)-Id,tet(B)	2	Aminoglycoside,Tetracycline
PDT000049382.2	PDS000084462.46	1	Non-human	SRR1796104	GCA_006858165.1	3	aph(3'')-Ib,aph(6)-Id,tet(B)	2	Aminoglycoside,Tetracycline
PDT000049510.2	PDS000029537.7	1	Non-human	SRR1799699	GCA_006865665.1	0	NA	0	NA
PDT000049517.2	PDS000084709.38	1	Non-human	SRR1799706	GCA_006865885.1	3	aph(3'')-Ib,aph(6)-Id,tet(B)	2	Aminoglycoside,Tetracycline
PDT000049523.2	PDS000032526.14	1	Non-human	SRR1799712	GCA_005944045.1	1	blaCMY-2	1	Beta-lactam
PDT000049527.2	PDS000084462.46	1	Non-human	SRR1799717	GCA_006865085.1	3	aph(3'')-Ib,aph(6)-Id,tet(B)	2	Aminoglycoside,Tetracycline
PDT000049562.2	PDS000084709.38	1	Non-human	SRR1802994	GCA_006015895.1	4	aph(3'')-Ib,aph(3'')-Ib=PARTIAL_END_OF_CONTIG,aph(6)-Id,tet(B)	2	Aminoglycoside,Tetracycline
PDT000049573.2	PDS000029537.7	1	Non-human	SRR1803047	GCA_006015815.1	5	aph(3'')-Ib=PARTIAL_END_OF_CONTIG,aph(6)-Id,dfrA14,sul2=PARTIAL_END_OF_CONTIG,sul2	3	Aminoglycoside,Diaminopyrimidine,Sulfonamide
PDT000049598.2	PDS000084462.46	1	Non-human	SRR1803122	GCA_006865145.1	3	aph(3'')-Ib,aph(6)-Id,tet(B)	2	Aminoglycoside,Tetracycline
PDT000049600.2	PDS000084709.38	1	Non-human	SRR1803127	GCA_006862645.1	3	aph(3'')-Ib,aph(6)-Id,tet(B)	2	Aminoglycoside,Tetracycline
PDT000049617.2	PDS000084709.38	1	Non-human	SRR1805559	GCA_006015935.1	3	aph(3'')-Ib,aph(6)-Id,tet(B)	2	Aminoglycoside,Tetracycline
PDT000049622.2	PDS000084709.38	1	Non-human	SRR1805570	GCA_005944005.1	3	aph(3'')-Ib,aph(6)-Id,tet(B)	2	Aminoglycoside,Tetracycline
PDT000049642.2	PDS000084709.38	1	Non-human	SRR1805591	GCA_006865925.1	3	aph(3'')-Ib,aph(6)-Id,tet(B)	2	Aminoglycoside,Tetracycline
PDT000049650.2	PDS000084709.38	1	Non-human	SRR1805600	GCA_006864025.1	3	aph(3'')-Ib,aph(6)-Id,tet(B)	2	Aminoglycoside,Tetracycline
PDT000049660.2	PDS000084709.38	1	Non-human	SRR1805611	GCA_006866225.1	3	aph(3'')-Ib,aph(6)-Id,tet(B)	2	Aminoglycoside,Tetracycline
PDT000049668.2	PDS000084709.38	1	Non-human	SRR1805621	GCA_006863905.1	4	aph(3'')-Ib,aph(6)-Id,blaCMY-2,tet(B)	3	Aminoglycoside,Beta-lactam,Tetracycline
PDT000049701.2	PDS000084709.38	1	Non-human	SRR1805685	GCA_006866205.1	3	aph(3'')-Ib,aph(6)-Id,tet(B)	2	Aminoglycoside,Tetracycline
PDT000049702.2	PDS000084709.38	1	Non-human	SRR1805686	GCA_005944135.1	3	aph(3'')-Ib,aph(6)-Id,tet(B)	2	Aminoglycoside,Tetracycline
PDT000049707.2	PDS000084709.38	1	Non-human	SRR1810501	GCA_006865565.1	3	aph(3'')-Ib,aph(6)-Id,tet(B)	2	Aminoglycoside,Tetracycline
PDT000049732.2	PDS000030906.1	1	Non-human	SRR1810527	GCA_006866465.1	0	NA	0	NA
PDT000049739.2	PDS000054546.6	1	Non-human	SRR1810534	GCA_004227385.1	3	aph(3'')-Ib,aph(6)-Id,tet(B)	2	Aminoglycoside,Tetracycline
PDT000049741.2	PDS000084709.38	1	Non-human	SRR1810536	GCA_006087635.1	3	aph(3'')-Ib,aph(6)-Id,tet(B)	2	Aminoglycoside,Tetracycline
PDT000049744.2	PDS000084709.38	1	Non-human	SRR1810539	GCA_005944765.1	3	aph(3'')-Ib,aph(6)-Id,tet(B)	2	Aminoglycoside,Tetracycline
PDT000049751.2	PDS000032531.6	1	Non-human	SRR1810546	GCA_006867265.1	0	NA	0	NA
PDT000049915.2	PDS000029537.7	1	Non-human	SRR1812806	GCA_006866565.1	6	aph(3'')-Ib,aph(3'')-Ib=PARTIAL_END_OF_CONTIG,aph(6)-Id,dfrA14,sul2,tet(B)	4	Aminoglycoside,Diaminopyrimidine,Sulfonamide,Tetracycline
PDT000049938.2	PDS000084709.38	1	Non-human	SRR1812832	GCA_005944645.1	3	aph(3'')-Ib,aph(6)-Id,tet(B)	2	Aminoglycoside,Tetracycline
PDT000049955.2	PDS000056250.16	3	Non-human	SRR1812856	GCA_010947535.1	0	NA	0	NA
PDT000049964.2	PDS000084462.46	1	Non-human	SRR1812868	GCA_006866725.1	3	aph(3'')-Ib,aph(6)-Id,tet(B)	2	Aminoglycoside,Tetracycline
PDT000049976.2	PDS000084709.38	1	Non-human	SRR1812881	GCA_006865945.1	3	aph(3'')-Ib,aph(6)-Id,tet(B)	2	Aminoglycoside,Tetracycline
PDT000050144.2	PDS000004066.70	1	Non-human	SRR1813431	GCA_006865265.1	3	aph(3'')-Ib,aph(6)-Id,tet(B)	2	Aminoglycoside,Tetracycline
PDT000050146.2	PDS000084709.38	1	Non-human	SRR1813433	GCA_006866735.1	3	aph(3'')-Ib,aph(6)-Id,tet(B)	2	Aminoglycoside,Tetracycline
PDT000050150.2	PDS000032526.14	1	Non-human	SRR1813437	GCA_006866825.1	1	blaCMY-2	1	Beta-lactam
PDT000050152.2	PDS000084709.38	1	Non-human	SRR1813439	GCA_006086765.1	3	aph(3'')-Ib,aph(6)-Id,tet(B)	2	Aminoglycoside,Tetracycline
PDT000050153.2	PDS000084462.46	1	Non-human	SRR1813440	GCA_006865505.1	3	aph(3'')-Ib,aph(6)-Id,tet(B)	2	Aminoglycoside,Tetracycline
PDT000050154.2	PDS000084709.38	1	Non-human	SRR1813441	GCA_005944945.1	4	aph(3'')-Ib,aph(6)-Id,blaCMY-2,tet(B)	3	Aminoglycoside,Beta-lactam,Tetracycline
PDT000050161.2	PDS000084462.46	1	Non-human	SRR1813448	GCA_005944825.1	3	aph(3'')-Ib,aph(6)-Id,tet(B)	2	Aminoglycoside,Tetracycline
PDT000050166.2	PDS000004066.70	1	Non-human	SRR1813453	GCA_006016215.1	3	aph(3'')-Ib,aph(6)-Id,tet(B)	2	Aminoglycoside,Tetracycline
PDT000050169.2	PDS000084462.46	1	Non-human	SRR1813456	GCA_005945025.1	3	aph(3'')-Ib,aph(6)-Id,tet(B)	2	Aminoglycoside,Tetracycline
PDT000050264.3	PDS000084709.38	1	Non-human	SRR1820096	GCA_006631205.1	3	aph(3'')-Ib,aph(6)-Id,tet(B)	2	Aminoglycoside,Tetracycline
PDT000050653.2	PDS000084709.38	1	Non-human	SRR1849382	GCA_011086465.1	3	aph(3'')-Ib,aph(6)-Id,tet(B)	2	Aminoglycoside,Tetracycline
PDT000050658.2	PDS000032503.47	1	Non-human	SRR1849390	GCA_011093445.1	3	aph(3'')-Ib,aph(6)-Id,tet(B)	2	Aminoglycoside,Tetracycline
PDT000050663.2	PDS000032526.14	1	Non-human	SRR1849398	GCA_011485625.1	1	blaCMY-2	1	Beta-lactam
PDT000050691.2	PDS000084709.38	1	Non-human	SRR1861832	GCA_006866185.1	3	aph(3'')-Ib,aph(6)-Id,tet(B)	2	Aminoglycoside,Tetracycline
PDT000050699.2	PDS000084462.46	1	Non-human	SRR1861873	GCA_006867995.1	3	aph(3'')-Ib,aph(6)-Id,tet(B)	2	Aminoglycoside,Tetracycline
PDT000050702.2	PDS000084709.38	1	Non-human	SRR1861876	GCA_006866325.1	3	aph(3'')-Ib,aph(6)-Id,tet(B)	2	Aminoglycoside,Tetracycline
PDT000051253.2	PDS000084709.38	1	Non-human	SRR1908938	GCA_005944155.1	3	aph(3'')-Ib,aph(6)-Id,tet(B)	2	Aminoglycoside,Tetracycline
PDT000051255.2	PDS000084462.46	1	Non-human	SRR1908940	GCA_005945745.1	3	aph(3'')-Ib,aph(6)-Id,tet(B)	2	Aminoglycoside,Tetracycline
PDT000051261.2	PDS000084709.38	1	Non-human	SRR1908946	GCA_006866485.1	3	aph(3'')-Ib,aph(6)-Id,tet(B)	2	Aminoglycoside,Tetracycline
PDT000051270.2	PDS000029537.7	1	Non-human	SRR1908956	GCA_005946005.1	4	aph(3'')-Ib=PARTIAL_END_OF_CONTIG,aph(6)-Id,dfrA14,sul2	3	Aminoglycoside,Diaminopyrimidine,Sulfonamide
PDT000051278.2	PDS000084462.46	1	Non-human	SRR1908992	GCA_006865285.1	3	aph(3'')-Ib,aph(6)-Id,tet(B)	2	Aminoglycoside,Tetracycline
PDT000051293.2	PDS000084709.38	1	Non-human	SRR1909007	GCA_006866765.1	3	aph(3'')-Ib,aph(6)-Id,tet(B)	2	Aminoglycoside,Tetracycline
PDT000051306.2	PDS000084462.46	1	Non-human	SRR1910295	GCA_006087555.1	3	aph(3'')-Ib,aph(6)-Id,tet(B)	2	Aminoglycoside,Tetracycline
PDT000051316.2	PDS000084709.38	1	Non-human	SRR1910306	GCA_006865985.1	3	aph(3'')-Ib,aph(6)-Id,tet(B)	2	Aminoglycoside,Tetracycline
PDT000051323.2	PDS000084709.38	1	Non-human	SRR1910297	GCA_006867385.1	4	aph(3'')-Ib,aph(6)-Id=PARTIAL_END_OF_CONTIG,aph(6)-Id,tet(B)	2	Aminoglycoside,Tetracycline
PDT000051421.2	PDS000084462.46	1	Non-human	SRR1916075	GCA_006865365.1	3	aph(3'')-Ib,aph(6)-Id,tet(B)	2	Aminoglycoside,Tetracycline
PDT000051423.2	PDS000084709.38	1	Non-human	SRR1916077	GCA_006865005.1	3	aph(3'')-Ib,aph(6)-Id,tet(B)	2	Aminoglycoside,Tetracycline
PDT000051430.2	PDS000084462.46	1	Non-human	SRR1916086	GCA_005945045.1	4	aph(3'')-Ib,aph(6)-Id=PARTIAL_END_OF_CONTIG,aph(6)-Id,tet(B)	2	Aminoglycoside,Tetracycline
PDT000051450.2	PDS000084709.38	1	Non-human	SRR1916106	GCA_006866885.1	3	aph(3'')-Ib,aph(6)-Id,tet(B)	2	Aminoglycoside,Tetracycline
PDT000051458.2	PDS000084462.46	1	Non-human	SRR1916114	GCA_006867025.1	3	aph(3'')-Ib,aph(6)-Id,tet(B)	2	Aminoglycoside,Tetracycline
PDT000051463.2	PDS000084709.38	1	Non-human	SRR1916119	GCA_005945765.1	3	aph(3'')-Ib,aph(6)-Id,tet(B)	2	Aminoglycoside,Tetracycline
PDT000051505.2	PDS000029537.7	1	Non-human	SRR1916384	GCA_006866845.1	4	aph(3'')-Ib=PARTIAL_END_OF_CONTIG,aph(6)-Id,dfrA14,sul2	3	Aminoglycoside,Diaminopyrimidine,Sulfonamide
PDT000051514.2	PDS000084709.38	1	Non-human	SRR1916393	GCA_005944785.1	3	aph(3'')-Ib,aph(6)-Id,tet(B)	2	Aminoglycoside,Tetracycline
PDT000051630.2	PDS000077232.1	2	Human	SRR1753659	GCA_010123625.1	0	NA	0	NA
PDT000051852.2	PDS000084462.46	1	Non-human	SRR1918950	GCA_006087795.1	3	aph(3'')-Ib,aph(6)-Id,tet(B)	2	Aminoglycoside,Tetracycline
PDT000051858.2	PDS000084462.46	1	Non-human	SRR1918957	GCA_006866925.1	3	aph(3'')-Ib,aph(6)-Id,tet(B)	2	Aminoglycoside,Tetracycline
PDT000051859.2	PDS000084462.46	1	Non-human	SRR1918958	GCA_006015075.1	3	aph(3'')-Ib,aph(6)-Id,tet(B)	2	Aminoglycoside,Tetracycline
PDT000051860.2	PDS000029537.7	1	Non-human	SRR1918960	GCA_005943865.1	4	aph(3'')-Ib=PARTIAL_END_OF_CONTIG,aph(6)-Id,dfrA14,sul2	3	Aminoglycoside,Diaminopyrimidine,Sulfonamide
PDT000051864.2	PDS000084709.38	1	Non-human	SRR1918965	GCA_006867725.1	3	aph(3'')-Ib,aph(6)-Id,tet(B)	2	Aminoglycoside,Tetracycline
PDT000051867.2	PDS000084462.46	1	Non-human	SRR1918968	GCA_006867105.1	3	aph(3'')-Ib,aph(6)-Id,tet(B)	2	Aminoglycoside,Tetracycline
PDT000051872.2	PDS000084462.46	1	Non-human	SRR1918975	GCA_006016395.1	4	aph(3'')-Ib,aph(6)-Id,aph(6)-Id=PARTIAL_END_OF_CONTIG,tet(B)	2	Aminoglycoside,Tetracycline
PDT000051875.2	PDS000084709.38	1	Non-human	SRR1918978	GCA_006867125.1	3	aph(3'')-Ib,aph(6)-Id,tet(B)	2	Aminoglycoside,Tetracycline
PDT000051882.2	PDS000084709.38	1	Non-human	SRR1918987	GCA_005944545.1	3	aph(3'')-Ib,aph(6)-Id,tet(B)	2	Aminoglycoside,Tetracycline
PDT000052146.2	PDS000084462.46	1	Non-human	SRR1946873	GCA_006868795.1	3	aph(3'')-Ib,aph(6)-Id,tet(B)	2	Aminoglycoside,Tetracycline
PDT000052154.2	PDS000084462.46	1	Non-human	SRR1946887	GCA_006016495.1	3	aph(3'')-Ib,aph(6)-Id,tet(B)	2	Aminoglycoside,Tetracycline
PDT000052174.2	PDS000084709.38	1	Non-human	SRR1946907	GCA_006016535.1	3	aph(3'')-Ib,aph(6)-Id,tet(B)	2	Aminoglycoside,Tetracycline
PDT000052180.3	PDS000084709.38	1	Non-human	SRR1946913	GCA_006812665.1	3	aph(3'')-Ib,aph(6)-Id,tet(B)	2	Aminoglycoside,Tetracycline
PDT000052183.2	PDS000084709.38	1	Non-human	SRR1946916	GCA_006016515.1	3	aph(3'')-Ib,aph(6)-Id,tet(B)	2	Aminoglycoside,Tetracycline
PDT000052194.2	PDS000032531.6	1	Non-human	SRR1946927	GCA_005944685.1	0	NA	0	NA
PDT000052201.2	PDS000029537.7	1	Non-human	SRR1946934	GCA_005945095.1	4	aph(3'')-Ib=PARTIAL_END_OF_CONTIG,aph(6)-Id,dfrA14,sul2	3	Aminoglycoside,Diaminopyrimidine,Sulfonamide
PDT000052206.2	PDS000084709.38	1	Non-human	SRR1946939	GCA_006866405.1	3	aph(3'')-Ib,aph(6)-Id,tet(B)	2	Aminoglycoside,Tetracycline
PDT000052210.2	PDS000084462.46	1	Non-human	SRR1946943	GCA_006865625.1	5	aph(3'')-Ib=PARTIAL_END_OF_CONTIG,aph(3'')-Ib,aph(6)-Id,aph(6)-Id=PARTIAL_END_OF_CONTIG,tet(B)	2	Aminoglycoside,Tetracycline
PDT000052234.3	PDS000084709.38	1	Non-human	SRR1946967	GCA_006812785.1	3	aph(3'')-Ib,aph(6)-Id,tet(B)	2	Aminoglycoside,Tetracycline
PDT000052253.3	PDS000084709.38	1	Non-human	SRR1946986	GCA_006691605.1	3	aph(3'')-Ib,aph(6)-Id,tet(B)	2	Aminoglycoside,Tetracycline
PDT000052262.3	PDS000084709.38	1	Non-human	SRR1946995	GCA_006755585.1	3	aph(3'')-Ib,aph(6)-Id,tet(B)	2	Aminoglycoside,Tetracycline
PDT000052291.2	PDS000084709.38	1	Non-human	SRR1947024	GCA_006867665.1	4	aph(3'')-Ib,aph(6)-Id=PARTIAL_END_OF_CONTIG,aph(6)-Id,tet(B)	2	Aminoglycoside,Tetracycline
PDT000052306.2	PDS000084709.38	1	Non-human	SRR1947039	GCA_006016695.1	3	aph(3'')-Ib,aph(6)-Id,tet(B)	2	Aminoglycoside,Tetracycline
PDT000052324.3	PDS000031695.6	1	Non-human	SRR1791386	GCA_006632185.1	10	ant(2'')-Ia,aph(3'')-Ib,aph(3')-Ia,aph(6)-Id,blaCMY-2,blaTEM-1,cmlA5,floR,sul2,tet(A)	5	Aminoglycoside,Beta-lactam,Phenicol,Sulfonamide,Tetracycline
PDT000052400.2	PDS000084709.38	1	Non-human	SRR1950882	GCA_006088675.1	3	aph(3'')-Ib,aph(6)-Id,tet(B)	2	Aminoglycoside,Tetracycline
PDT000052401.2	PDS000084709.38	1	Non-human	SRR1950883	GCA_006016755.1	3	aph(3'')-Ib,aph(6)-Id,tet(B)	2	Aminoglycoside,Tetracycline
PDT000052403.2	PDS000084709.38	1	Non-human	SRR1950896	GCA_005945265.1	3	aph(3'')-Ib,aph(6)-Id,tet(B)	2	Aminoglycoside,Tetracycline
PDT000052406.2	PDS000032526.14	1	Non-human	SRR1950899	NA	1	blaCMY-2	1	Beta-lactam
PDT000052419.2	PDS000084462.46	1	Non-human	SRR1950913	GCA_006867645.1	3	aph(3'')-Ib,aph(6)-Id,tet(B)	2	Aminoglycoside,Tetracycline
PDT000052430.2	PDS000029537.7	1	Non-human	SRR1950924	GCA_006867805.1	6	aph(3'')-Ib=PARTIAL_END_OF_CONTIG,aph(3'')-Ib,aph(6)-Id,dfrA14,sul2,tet(B)	4	Aminoglycoside,Diaminopyrimidine,Sulfonamide,Tetracycline
PDT000052463.3	PDS000084709.38	1	Non-human	SRR1951841	GCA_006631475.1	3	aph(3'')-Ib,aph(6)-Id,tet(B)	2	Aminoglycoside,Tetracycline
PDT000052465.3	PDS000031695.6	1	Non-human	SRR1951843	GCA_006692215.1	0	NA	0	NA
PDT000052468.3	PDS000084462.46	1	Non-human	SRR1951846	GCA_006812425.1	3	aph(3'')-Ib,aph(6)-Id,tet(B)	2	Aminoglycoside,Tetracycline
PDT000052477.3	PDS000032531.6	1	Non-human	SRR1951855	GCA_006756125.1	0	NA	0	NA
PDT000052484.3	PDS000084462.46	1	Non-human	SRR1951866	GCA_006756205.1	3	aph(3'')-Ib,aph(6)-Id,tet(B)	2	Aminoglycoside,Tetracycline
PDT000052487.3	PDS000084709.38	1	Non-human	SRR1951869	GCA_006692245.1	3	aph(3'')-Ib,aph(6)-Id,tet(B)	2	Aminoglycoside,Tetracycline
PDT000052491.3	PDS000084709.38	1	Non-human	SRR1951874	GCA_006812865.1	3	aph(3'')-Ib,aph(6)-Id,tet(B)	2	Aminoglycoside,Tetracycline
PDT000052600.2	PDS000028422.6	1	Non-human	SRR1953050	GCA_011089105.1	0	NA	0	NA
PDT000052603.2	PDS000031355.1	1	Non-human	SRR1953053	GCA_008403845.1	3	aph(3'')-Ib,aph(6)-Id,tet(B)	2	Aminoglycoside,Tetracycline
PDT000052653.2	PDS000084709.38	1	Non-human	SRR1955236	GCA_005945525.1	3	aph(3'')-Ib,aph(6)-Id,tet(B)	2	Aminoglycoside,Tetracycline
PDT000052655.2	PDS000084462.46	1	Non-human	SRR1955238	GCA_006865165.1	3	aph(3'')-Ib,aph(6)-Id,tet(B)	2	Aminoglycoside,Tetracycline
PDT000052842.3	PDS000031279.2	2	Human	SRR1957859	GCA_006632445.1	6	aadA1,aadA1=PARTIAL_END_OF_CONTIG,aadA2,blaTEM-1,cmlA1,qnrS1	4	Aminoglycoside,Beta-lactam,Phenicol,Fluoroquinolone/quinolone
PDT000053222.2	PDS000056250.16	3	Human	SRR1958249	GCA_011091405.1	0	NA	0	NA
PDT000053411.2	PDS000003831.13	2	Human	SRR1958439	GCA_010876385.1	0	NA	0	NA
PDT000053586.2	PDS000072600.9	3	Human	SRR1958616	GCA_011096185.1	0	NA	0	NA
PDT000053667.2	PDS000084709.38	1	Non-human	SRR1958897	GCA_005945625.1	3	aph(3'')-Ib,aph(6)-Id,tet(B)	2	Aminoglycoside,Tetracycline
PDT000053836.2	PDS000072600.9	3	Human	SRR1959282	GCA_010907965.1	3	aph(3'')-Ib,sul2,tet(A)	3	Aminoglycoside,Sulfonamide,Tetracycline
PDT000053950.2	PDS000056250.16	3	Human	SRR1959445	GCA_011623445.1	0	NA	0	NA
PDT000054434.2	PDS000023309.4	1	Human	SRR1963227	GCA_008034105.1	0	NA	0	NA
PDT000054877.2	PDS000056250.16	3	Non-human	SRR1965177	GCA_008051075.1	2	aadA13,lnu(G)	2	Aminoglycoside,Lincosamide
PDT000055101.2	PDS000032778.3	3	Human	SRR1965413	GCA_008053875.1	0	NA	0	NA
PDT000055370.2	PDS000056250.16	3	Human	SRR1965702	GCA_008056935.1	0	NA	0	NA
PDT000055406.2	PDS000056250.16	3	Non-human	SRR1965770	GCA_008058375.1	0	NA	0	NA
PDT000056057.2	PDS000025971.2	1	Human	SRR1966457	GCA_004258805.1	0	NA	0	NA
PDT000056321.2	PDS000056250.16	3	Non-human	SRR1966727	GCA_008073935.1	2	aadA13,lnu(G)	2	Aminoglycoside,Lincosamide
PDT000056388.2	PDS000025903.2	2	Human	SRR1966796	GCA_010921075.1	0	NA	0	NA
PDT000056463.2	PDS000031279.2	2	Human	SRR1966876	GCA_007835015.1	6	aadA1,aadA1=PARTIAL_END_OF_CONTIG,aadA2,blaTEM-1,cmlA1,qnrS1	4	Aminoglycoside,Beta-lactam,Phenicol,Fluoroquinolone/quinolone
PDT000056734.2	PDS000032777.8	3	Human	SRR1967156	GCA_008077745.1	0	NA	0	NA
PDT000056762.2	PDS000072600.9	3	Human	SRR1967184	GCA_008078755.1	0	NA	0	NA
PDT000056966.2	PDS000056250.16	3	Human	SRR1967390	GCA_008093305.1	0	NA	0	NA
PDT000057039.2	PDS000003831.13	2	Human	SRR1967463	GCA_008094725.1	0	NA	0	NA
PDT000057271.2	PDS000032503.47	1	Human	SRR1967695	GCA_008096325.1	3	aph(3'')-Ib,aph(6)-Id,tet(B)	2	Aminoglycoside,Tetracycline
PDT000057559.2	PDS000056250.16	3	Non-human	SRR1967983	GCA_008100685.1	2	aadA13,lnu(G)	2	Aminoglycoside,Lincosamide
PDT000057880.2	PDS000056250.16	3	Human	SRR1968859	GCA_008104005.1	0	NA	0	NA
PDT000057918.2	PDS000077232.1	2	Human	SRR1968897	GCA_008102765.1	0	NA	0	NA
PDT000057949.2	PDS000056250.16	3	Non-human	SRR1968928	GCA_008102865.1	2	aadA13,lnu(G)	2	Aminoglycoside,Lincosamide
PDT000058734.2	PDS000056250.16	3	Human	SRR1969182	GCA_008365555.1	0	NA	0	NA
PDT000058792.2	PDS000056250.16	3	Human	SRR1969240	GCA_008366475.1	0	NA	0	NA
PDT000058920.2	PDS000056250.16	3	Human	SRR1969368	GCA_008367335.1	0	NA	0	NA
PDT000059147.2	PDS000056250.16	3	Human	SRR1969513	GCA_008575165.1	4	aph(3'')-Ib=PARTIAL_END_OF_CONTIG,aph(6)-Id,dfrA14,sul2	3	Aminoglycoside,Diaminopyrimidine,Sulfonamide
PDT000059252.2	PDS000056250.16	3	Human	SRR1969634	GCA_008575885.1	0	NA	0	NA
PDT000059584.4	PDS000030938.2	3	Non-human	SRR1969969	GCA_006632875.1	0	NA	0	NA
PDT000060021.2	PDS000032526.14	1	Non-human	SRR1970571	NA	1	blaCMY-2	1	Beta-lactam
PDT000060067.2	PDS000003831.13	2	Human	SRR1969549	GCA_008585015.1	0	NA	0	NA
PDT000060094.2	PDS000084709.38	1	Non-human	SRR1973616	GCA_006016955.1	3	aph(3'')-Ib,aph(6)-Id,tet(B)	2	Aminoglycoside,Tetracycline
PDT000060097.2	PDS000084709.38	1	Non-human	SRR1973619	GCA_006870305.1	3	aph(3'')-Ib,aph(6)-Id,tet(B)	2	Aminoglycoside,Tetracycline
PDT000060105.2	PDS000084462.46	1	Non-human	SRR1973634	GCA_006088035.1	3	aph(3'')-Ib,aph(6)-Id,tet(B)	2	Aminoglycoside,Tetracycline
PDT000060112.2	PDS000084462.46	1	Non-human	SRR1973642	GCA_006088455.1	3	aph(3'')-Ib,aph(6)-Id,tet(B)	2	Aminoglycoside,Tetracycline
PDT000060120.2	PDS000084462.46	1	Non-human	SRR1973652	GCA_006088315.1	3	aph(3'')-Ib,aph(6)-Id,tet(B)	2	Aminoglycoside,Tetracycline
PDT000060123.2	PDS000084462.46	1	Non-human	SRR1973657	GCA_006868305.1	3	aph(3'')-Ib,aph(6)-Id,tet(B)	2	Aminoglycoside,Tetracycline
PDT000060128.2	PDS000029537.7	1	Non-human	SRR1973669	GCA_006868365.1	3	aph(6)-Id,dfrA14,sul2	3	Aminoglycoside,Diaminopyrimidine,Sulfonamide
PDT000060155.2	PDS000084462.46	1	Non-human	SRR1973702	GCA_006868425.1	3	aph(3'')-Ib,aph(6)-Id,tet(B)	2	Aminoglycoside,Tetracycline
PDT000060156.3	PDS000084709.38	1	Non-human	SRR1973703	GCA_006756465.1	3	aph(3'')-Ib,aph(6)-Id,tet(B)	2	Aminoglycoside,Tetracycline
PDT000060158.2	PDS000084709.38	1	Non-human	SRR1973705	GCA_006017135.1	3	aph(3'')-Ib,aph(6)-Id,tet(B)	2	Aminoglycoside,Tetracycline
PDT000060186.2	PDS000029537.7	1	Non-human	SRR1973742	GCA_005946265.1	0	NA	0	NA
PDT000060190.2	PDS000084462.46	1	Non-human	SRR1973747	GCA_006868525.1	5	aph(3'')-Ib,aph(3'')-Ib=PARTIAL_END_OF_CONTIG,aph(6)-Id,aph(6)-Id=PARTIAL_END_OF_CONTIG,tet(B)	2	Aminoglycoside,Tetracycline
PDT000060191.2	PDS000029537.7	1	Non-human	SRR1973750	GCA_006015655.1	0	NA	0	NA
PDT000060196.2	PDS000084462.46	1	Non-human	SRR1973757	GCA_005946305.1	3	aph(3'')-Ib,aph(6)-Id,tet(B)	2	Aminoglycoside,Tetracycline
PDT000060232.2	PDS000084709.38	1	Non-human	SRR1973804	GCA_005946785.1	3	aph(3'')-Ib,aph(6)-Id,tet(B)	2	Aminoglycoside,Tetracycline
PDT000060246.2	PDS000084709.38	1	Non-human	SRR1973822	GCA_006866285.1	3	aph(3'')-Ib,aph(6)-Id,tet(B)	2	Aminoglycoside,Tetracycline
PDT000060259.3	PDS000084709.38	1	Non-human	SRR1973838	GCA_006633685.1	3	aph(3'')-Ib,aph(6)-Id,tet(B)	2	Aminoglycoside,Tetracycline
PDT000060272.2	PDS000084709.38	1	Non-human	SRR1973855	GCA_006017255.1	3	aph(3'')-Ib,aph(6)-Id,tet(B)	2	Aminoglycoside,Tetracycline
PDT000060290.2	PDS000029537.7	1	Non-human	SRR1973891	GCA_006017315.1	4	aph(3'')-Ib=PARTIAL_END_OF_CONTIG,aph(6)-Id,dfrA14,sul2	3	Aminoglycoside,Diaminopyrimidine,Sulfonamide
PDT000060298.2	PDS000084709.38	1	Non-human	SRR1973901	GCA_006870785.1	3	aph(3'')-Ib,aph(6)-Id,tet(B)	2	Aminoglycoside,Tetracycline
PDT000060315.2	PDS000032526.14	1	Non-human	SRR1973951	NA	1	blaCMY-2	1	Beta-lactam
PDT000060341.2	PDS000084462.46	1	Non-human	SRR1973988	GCA_005946925.1	3	aph(3'')-Ib,aph(6)-Id,tet(B)	2	Aminoglycoside,Tetracycline
PDT000060349.2	PDS000032526.14	1	Non-human	SRR1973996	GCA_006870525.1	1	blaCMY-2	1	Beta-lactam
PDT000060352.2	PDS000084462.46	1	Non-human	SRR1974000	GCA_006870065.1	4	aph(3'')-Ib,aph(3'')-Ib=PARTIAL_END_OF_CONTIG,aph(6)-Id,tet(B)	2	Aminoglycoside,Tetracycline
PDT000060364.2	PDS000084462.46	1	Non-human	SRR1974014	GCA_006870485.1	3	aph(3'')-Ib,aph(6)-Id,tet(B)	2	Aminoglycoside,Tetracycline
PDT000060368.2	PDS000032526.14	1	Non-human	SRR1974018	NA	1	blaCMY-2	1	Beta-lactam
PDT000060373.2	PDS000084462.46	1	Non-human	SRR1974024	GCA_006870505.1	3	aph(3'')-Ib,aph(6)-Id,tet(B)	2	Aminoglycoside,Tetracycline
PDT000060374.2	PDS000084709.38	1	Non-human	SRR1974025	GCA_006870585.1	3	aph(3'')-Ib,aph(6)-Id,tet(B)	2	Aminoglycoside,Tetracycline
PDT000060387.2	PDS000084462.46	1	Non-human	SRR1974039	GCA_006869985.1	3	aph(3'')-Ib,aph(6)-Id,tet(B)	2	Aminoglycoside,Tetracycline
PDT000060389.2	PDS000084709.38	1	Non-human	SRR1974041	GCA_006017535.1	3	aph(3'')-Ib,aph(6)-Id,tet(B)	2	Aminoglycoside,Tetracycline
PDT000060393.3	PDS000084709.38	1	Non-human	SRR1974083	GCA_007751855.1	3	aph(3'')-Ib,aph(6)-Id,tet(B)	2	Aminoglycoside,Tetracycline
PDT000060399.2	PDS000032526.14	1	Non-human	SRR1974092	NA	1	blaCMY-2	1	Beta-lactam
PDT000060400.2	PDS000084462.46	1	Non-human	SRR1974093	GCA_006869905.1	3	aph(3'')-Ib,aph(6)-Id,tet(B)	2	Aminoglycoside,Tetracycline
PDT000060423.2	PDS000084462.46	1	Non-human	SRR1974124	GCA_006017575.1	3	aph(3'')-Ib,aph(6)-Id,tet(B)	2	Aminoglycoside,Tetracycline
PDT000060491.2	PDS000032532.12	1	Non-human	SRR1976278	GCA_005947565.1	0	NA	0	NA
PDT000060518.3	PDS000084709.38	1	Non-human	SRR1980617	GCA_006757025.1	3	aph(3'')-Ib,aph(6)-Id,tet(B)	2	Aminoglycoside,Tetracycline
PDT000060633.2	PDS000084462.46	1	Non-human	SRR1982033	GCA_005947395.1	3	aph(3'')-Ib,aph(6)-Id,tet(B)	2	Aminoglycoside,Tetracycline
PDT000060677.2	PDS000032503.47	1	Non-human	SRR1982140	GCA_006017735.1	5	aph(3'')-Ib,aph(6)-Id,blaCMY=PARTIAL_END_OF_CONTIG,blaCMY-2,tet(B)	3	Aminoglycoside,Beta-lactam,Tetracycline
PDT000060715.3	PDS000084462.46	1	Non-human	SRR1982179	GCA_007751095.1	0	NA	0	NA
PDT000060737.3	PDS000084462.46	1	Non-human	SRR1982201	GCA_006694105.1	4	aph(3'')-Ib,aph(6)-Id,blaCMY=PARTIAL_END_OF_CONTIG,tet(B)	3	Aminoglycoside,Beta-lactam,Tetracycline
PDT000060739.2	PDS000084462.46	1	Non-human	SRR1982203	GCA_006869545.1	3	aph(3'')-Ib,aph(6)-Id,tet(B)	2	Aminoglycoside,Tetracycline
PDT000060767.2	PDS000032526.14	1	Non-human	SRR1982232	GCA_005946225.1	1	blaCMY-2	1	Beta-lactam
PDT000060770.3	PDS000084709.38	1	Non-human	SRR1982235	GCA_006633855.1	3	aph(3'')-Ib,aph(6)-Id,tet(B)	2	Aminoglycoside,Tetracycline
PDT000061431.1	PDS000032535.10	1	NA	NA	GCA_000973755.1	1	blaCMY-2	1	Beta-lactam
PDT000061439.1	PDS000084709.38	1	NA	NA	GCA_000973905.1	4	aph(3'')-Ib,aph(6)-Id,blaCMY-2,tet(B)	3	Aminoglycoside,Beta-lactam,Tetracycline
PDT000061446.1	PDS000084709.38	1	NA	NA	GCA_000974085.1	3	aph(3'')-Ib,aph(6)-Id,tet(B)	2	Aminoglycoside,Tetracycline
PDT000062048.2	PDS000084462.46	1	Non-human	SRR1988462	GCA_005947645.1	3	aph(3'')-Ib,aph(6)-Id,tet(B)	2	Aminoglycoside,Tetracycline
PDT000062064.2	PDS000084462.46	1	Non-human	SRR1988478	GCA_005947505.1	3	aph(3'')-Ib,aph(6)-Id,tet(B)	2	Aminoglycoside,Tetracycline
PDT000062083.2	PDS000084462.46	1	Non-human	SRR1988497	GCA_006870125.1	3	aph(3'')-Ib,aph(6)-Id,tet(B)	2	Aminoglycoside,Tetracycline
PDT000062090.2	PDS000084462.46	1	Non-human	SRR1988504	GCA_005947685.1	5	aph(3'')-Ib,aph(3'')-Ib=PARTIAL_END_OF_CONTIG,aph(6)-Id=PARTIAL_END_OF_CONTIG,aph(6)-Id,tet(B)	2	Aminoglycoside,Tetracycline
PDT000062107.2	PDS000084709.38	1	Non-human	SRR1995503	GCA_006090875.1	3	aph(3'')-Ib,aph(6)-Id,tet(B)	2	Aminoglycoside,Tetracycline
PDT000062111.2	PDS000084462.46	1	Non-human	SRR1995507	GCA_005947725.1	3	aph(3'')-Ib,aph(6)-Id,tet(B)	2	Aminoglycoside,Tetracycline
PDT000062114.2	PDS000084462.46	1	Non-human	SRR1995510	GCA_005947785.1	3	aph(3'')-Ib,aph(6)-Id,tet(B)	2	Aminoglycoside,Tetracycline
PDT000062115.2	PDS000084462.46	1	Non-human	SRR1995511	GCA_006873525.1	3	aph(3'')-Ib,aph(6)-Id,tet(B)	2	Aminoglycoside,Tetracycline
PDT000062116.2	PDS000084709.38	1	Non-human	SRR1995512	GCA_006873505.1	4	aph(3'')-Ib,aph(6)-Id,tet(B),tet(B)=PARTIAL_END_OF_CONTIG	2	Aminoglycoside,Tetracycline
PDT000062146.2	PDS000084462.46	1	Non-human	SRR1995543	GCA_005948025.1	3	aph(3'')-Ib,aph(6)-Id,tet(B)	2	Aminoglycoside,Tetracycline
PDT000062148.2	PDS000084709.38	1	Non-human	SRR1995545	GCA_008114405.1	4	aph(3'')-Ib,aph(6)-Id,blaCMY-2,tet(B)	3	Aminoglycoside,Beta-lactam,Tetracycline
PDT000062151.2	PDS000029537.7	1	Non-human	SRR1995548	GCA_005948005.1	4	aph(3'')-Ib=PARTIAL_END_OF_CONTIG,aph(6)-Id,dfrA14,sul2	3	Aminoglycoside,Diaminopyrimidine,Sulfonamide
PDT000062154.2	PDS000084709.38	1	Non-human	SRR1995551	GCA_006873625.1	3	aph(3'')-Ib,aph(6)-Id,tet(B)	2	Aminoglycoside,Tetracycline
PDT000062157.2	PDS000084462.46	1	Non-human	SRR1995555	GCA_006873545.1	3	aph(3'')-Ib,aph(6)-Id,tet(B)	2	Aminoglycoside,Tetracycline
PDT000062162.2	PDS000084709.38	1	Non-human	SRR1995561	GCA_005948065.1	3	aph(3'')-Ib,aph(6)-Id,tet(B)	2	Aminoglycoside,Tetracycline
PDT000062163.2	PDS000084462.46	1	Non-human	SRR1995562	GCA_006871045.1	3	aph(3'')-Ib,aph(6)-Id,tet(B)	2	Aminoglycoside,Tetracycline
PDT000062178.2	PDS000084709.38	1	Non-human	SRR1995825	GCA_006018015.1	0	NA	0	NA
PDT000062179.2	PDS000084462.46	1	Non-human	SRR1995826	GCA_006871925.1	3	aph(3'')-Ib,aph(6)-Id,tet(B)	2	Aminoglycoside,Tetracycline
PDT000062193.2	PDS000084462.46	1	Non-human	SRR1996143	GCA_005948165.1	3	aph(3'')-Ib,aph(6)-Id,tet(B)	2	Aminoglycoside,Tetracycline
PDT000062197.2	PDS000084462.46	1	Non-human	SRR1996147	GCA_006089455.1	4	aph(3'')-Ib=PARTIAL_END_OF_CONTIG,aph(3'')-Ib,aph(6)-Id,tet(B)	2	Aminoglycoside,Tetracycline
PDT000062201.2	PDS000029537.7	1	Non-human	SRR1996152	GCA_006018115.1	4	aph(3'')-Ib=PARTIAL_END_OF_CONTIG,aph(6)-Id,dfrA14,sul2	3	Aminoglycoside,Diaminopyrimidine,Sulfonamide
[truncated: 7,824 more rows]

## Sheet: Kentucky B
Target Accession	SNP Cluster	Clade	Epidemiology Type	Run	Genome Assembly Accession Number	Number of AMR Determinantsa	AMR Determinantsa	Number of Drug Classesb	Drug Classesb
[truncated: 1,734 more rows]

[truncated: 6 more sheets: Dublin, Infantis A, Cerro A, Reading A, Reading B, Reading C]
